# Supplementary material for: Human management and hybridization shape treegourd fruits in the Brazilian Amazon Basin
Source: Evol Appl. 2017 May 4;10(6):577–89. doi: 10.1111/eva.12474 (PMC5469164; doi:10.1111/eva.12474)
Supplement: Supplementary file 5 [file EVA-10-577-s005.xlsx]

## Sheet: Sheet1
Table S1. Passport data with geographical coordinates, genetic and morphological data
Collection_code	Sequencing_code	Field_sp_identification	Local_name	Latitude	Longitude	Municipality	State	Local_landscape	River	NSSR	cpSNP	Mapped reads	% Missing cp data	Diameter (cm)	Shape	Propagation	nuclear cluster	Q1 (%)	Q2 (%)	chloroplast cluster
ARA1	I2R26T73	cujete	cuia	-4.3251474000	-59.6841878000	Borba	Amazonas	domestic	Madeira	yes	yes	76820	0.209232	NA	NA	NA	cujete	0.7	99.3	Crescentia cujete
CA6SPO	I2R26T62	cujete	NA	-3.3966717000	-68.6610042000	São Paulo de Olivença	Amazonas	domestic	Solimões	yes	no	44556	0.510004	NA	NA	NA	cujete	3.5	96.5	NA
C37NA	I11R26T37	cujete	NA	-5.3480505000	-60.4380561000	Novo Aripuanã	Amazonas	domestic	Madeira	yes	yes	270495	0.0915392	23.0892	NA	NA	cujete	0.7	99.3	Crescentia cujete
444COA	I1R26T46	cujete	cuia	-3.91971	-62.586	Coari	Amazonas	domestic	Solimões	yes	yes	167203	0.117693	NA	NA	seeds	cujete	0.7	99.3	Crescentia cujete
3CATA	I2R26T87	cujete	cuia	-3.16696	-59.9085	Manaus	Amazonas	domestic	Solimões	yes	yes	195654	0.117693	NA	NA	stems	cujete admixed	16.7	83.3	Crescentia cujete
130CANT	I8R26T44	cujete	cuia	2.58506	-60.6393	Cantá	Roraima	domestic	Branco	yes	yes	207129	0.13077	NA	NA	stems	cujete	0.7	99.3	Crescentia cujete
TAB1	I11R26T12	cujete	cuia	-4.18413	-69.907	Tabatinga	Amazonas	domestic	Solimões	yes	yes	210008	0.13077	NA	NA	NA	cujete	0.9	99.1	Crescentia cujete
C1HU	I8R26T20	cujete	NA	-7.3734688000	-63.0519022000	Humaitá	Amazonas	domestic	Madeira	yes	yes	261771	0.13077	NA	NA	NA	cujete	0.6	99.4	Crescentia cujete
17BOR	I10R26T94	cujete	cuia	-4.1651673000	-59.3962883000	Borba	Amazonas	domestic	Madeira	yes	yes	116408	0.143847	NA	NA	NA	cujete	1.4	98.6	Crescentia cujete
133BAR	I10R26T78	cujete	cuia	-0.108484	-64.0285	Barcelos	Amazonas	domestic	Negro	yes	yes	130844	0.143847	NA	NA	stems	cujete	0.8	99.2	Crescentia cujete
329TEF	I1R26T14	cujete	cuia	-3.29051	-64.6885	Tefé	Amazonas	domestic	Solimões	no	yes	138205	0.143847	NA	NA	stems	NA	NA	NA	NA
342ALM	I2R26T88	cujete	cuia	-1.24167	-53.0577	Almeirim	Pará	domestic	Amazonas	yes	yes	144539	0.143847	NA	NA	NA	cujete	0.7	99.3	Crescentia cujete
1CUI	I11R26T41	cujete	cuia	-2.8325667000	-60.4881131000	Manaus	Amazonas	domestic	Negro	yes	yes	155876	0.143847	NA	NA	seeds	cujete	0.7	99.3	Crescentia cujete
210AUZ	I8R26T37	cujete	cuia	-3.43134	-59.6771	Autazes	Amazonas	domestic	Solimões	yes	yes	197244	0.143847	NA	NA	stems	cujete	0.8	99.2	Crescentia cujete
37TEF	I11R26T46	cujete	cuiupi	-2.6534161000	-64.6065878000	Maraã	Amazonas	domestic	Solimões	yes	yes	66419	0.156924	10.1911	rounded-drop	stems	cujete	0.7	99.3	Crescentia cujete
71MAQ	I2R26T78	cujete	cuia	-3.5202	-59.5376	Manaquiri	Amazonas	domestic	Solimões	yes	yes	89491	0.156924	NA	NA	stems	cujete admixed	31.2	68.8	Crescentia cujete
8SPO	I11R26T48	cujete	cuia	-3.3966717000	-68.6610042000	São Paulo de Olivença	Amazonas	domestic	Solimões	yes	yes	109435	0.156924	28.3439	flattened	NA	cujete	0.7	99.3	Crescentia cujete
189AUZ	I2R26T81	cujete	cuia	-3.60264	-59.517	Autazes	Amazonas	domestic	Solimões	yes	yes	116379	0.156924	NA	NA	stems	cujete	0.7	99.3	Crescentia cujete
C36NA	I1R26T10	cujete	NA	-5.3278687000	-60.4275591000	Novo Aripuanã	Amazonas	domestic	Madeira	yes	yes	121056	0.156924	24.5223	NA	NA	cujete	0.7	99.3	Crescentia cujete
113ORX	I11R26T36	cujete	cuia	-1.8003	-55.958	Oriximiná	Pará	domestic	Amazonas	yes	yes	129412	0.156924	17.8344	flattened	stems	cujete	0.7	99.3	Crescentia cujete
C3HU	I11R26T45	cujete	NA	-7.8590107000	-62.8915275000	Humaitá	Amazonas	domestic	Madeira	yes	yes	137379	0.156924	22.9299	flattened	NA	cujete	0.7	99.3	Crescentia cujete
C13MAN	I10R26T70	cujete	NA	-6.4087469000	-62.4892200000	Humaitá	Amazonas	domestic	Madeira	yes	yes	72916	0.170001	17.5159	oblong	NA	cujete	2	98	Crescentia cujete
11BOR	I1R26T47	cujete	cuia	-4.1651673000	-59.3962883000	Borba	Amazonas	domestic	Madeira	yes	yes	98546	0.170001	17.1975	flattened	seeds	cujete	0.7	99.3	Crescentia cujete
24TAB	I1R26T30	cujete	cuia	-4.22383	-69.9123	Tabatinga	Amazonas	domestic	Solimões	yes	yes	111561	0.170001	NA	NA	NA	cujete	0.7	99.3	Crescentia cujete
1TP	I1R26T52	cujete	cuiupi	0.8062614000	-67.2506783000	São Gabriel da Cachoeira	Amazonas	domestic	Negro	yes	yes	132035	0.170001	12.4204	rounded-drop	stems	cujete	0.8	99.2	Crescentia cujete
13BOR	I11R26T25	cujete	cuia	-4.1651673000	-59.3962883000	Borba	Amazonas	domestic	Madeira	yes	yes	80022	0.183078	NA	NA	NA	cujete	5.5	94.5	Crescentia cujete
55PAR	I1R26T49	cujete	cuia	-2.91013	-56.7061	Parintins	Amazonas	domestic	Amazonas	yes	yes	82010	0.183078	13.37	NA	seeds	cujete	3.9	96.1	Crescentia cujete
191STR	I2R26T59	cujete	cuia	-2.50703	-54.9539	Santarém	Pará	domestic	Amazonas	yes	yes	83176	0.183078	NA	NA	seeds	hybrid	43.6	56.4	Crescentia cujete
18ARIT	I10R26T71	cujete	cuia	-2.1398477000	-54.7412651000	Santarém	Pará	domestic	Amazonas	yes	yes	103800	0.183078	8.75796	oblong	NA	cujete	4.8	95.2	Crescentia cujete
C22MAN	I11R26T44	cujete	NA	-5.9714300000	-61.4744842000	Manicoré	Amazonas	domestic	Madeira	yes	yes	105162	0.183078	NA	NA	NA	cujete	0.6	99.4	Crescentia cujete
C32MAN	I8R26T15	cujete	NA	-5.8623415000	-61.3286126000	Manicoré	Amazonas	domestic	Madeira	yes	yes	135435	0.183078	NA	NA	NA	cujete	0.7	99.3	Crescentia cujete
159BAR	I8R26T31	cujete	cuiupi	-0.19133	-64.0781	Barcelos	Amazonas	domestic	Negro	yes	yes	146846	0.183078	NA	NA	NA	cujete	0.8	99.2	Crescentia cujete
1462BAR	I10R26T58	cujete	NA	-0.99	-62.93	Barcelos	Amazonas	domestic	Negro	yes	yes	64404	0.196155	11.46	NA	NA	cujete	0.7	99.3	Crescentia cujete
12TP	I10R26T92	cujete	cuiupi	0.7709927000	-67.2395171000	São Gabriel da Cachoeira	Amazonas	domestic	Negro	yes	yes	68994	0.196155	NA	NA	stems	cujete admixed	36.3	63.7	Crescentia cujete
353TEF	I2R26T80	cujete	cuia	-3.41159	-64.544	Tefé	Amazonas	domestic	Solimões	yes	yes	84319	0.196155	16.5605	flattened	NA	cujete	0.7	99.3	Crescentia cujete
C42NA	I11R26T10	cujete	NA	-5.2825036000	-60.5888590000	Novo Aripuanã	Amazonas	domestic	Madeira	yes	yes	89437	0.196155	31.5287	NA	NA	cujete	1.5	98.5	Crescentia cujete
352CAR	I2R26T60	cujete	cuia	1.44907	-60.882	Caracaraí	Roraima	domestic	Branco	no	yes	96694	0.196155	NA	NA	NA	NA	NA	NA	NA
C10MAN	I11R26T17	cujete	NA	-6.3679003000	-62.4221773000	Humaitá	Amazonas	domestic	Madeira	yes	yes	101832	0.196155	NA	NA	NA	cujete	0.6	99.4	Crescentia cujete
339TEF	I1R26T19	cujete	cuia	-3.41143	-64.5461	Tefé	Amazonas	domestic	Solimões	yes	yes	108320	0.196155	NA	NA	stems	cujete	0.7	99.3	Crescentia cujete
61MAQ	I10R26T68	cujete	cuia	-3.40158	-60.4115	Manaquiri	Amazonas	domestic	Solimões	yes	yes	112401	0.196155	NA	NA	stems	cujete	1.8	98.2	Crescentia cujete
19SPO	R21T40	cujete	cuia	-3.4583126000	-68.8878253000	São Paulo de Olivença	Amazonas	domestic	Solimões	yes	yes	65923	0.209232	7.96178	oblong	stems	amazonica admixed	86.9	13.1	Crescentia cujete
144AUZ	I8R26T52	cujete	cuia	-3.55571	-59.1945	Autazes	Amazonas	domestic	Solimões	yes	yes	72817	0.209232	20	flattened	NA	cujete	0.7	99.3	Crescentia cujete
C17MAN	I1R26T15	cujete	NA	-5.9674264000	-61.4720726000	Manicoré	Amazonas	domestic	Madeira	yes	yes	85135	0.209232	NA	NA	NA	cujete	0.7	99.3	Crescentia cujete
349CAR	I10R26T63	cujete	cuia	1.44907	-60.882	Caracaraí	Roraima	domestic	Branco	yes	yes	97546	0.209232	NA	NA	NA	cujete	0.6	99.4	Crescentia cujete
156BON	I8R26T19	cujete	cuia	3.38192	-59.8139	Bonfim	Roraima	domestic	Branco	yes	yes	99630	0.209232	NA	NA	NA	cujete	1.1	98.9	Crescentia cujete
243FB	I1R26T36	cujete	cuia	-2.94001	-68.5612	Fonte Boa	Amazonas	domestic	Solimões	yes	yes	67722	0.222309	21.0191	flattened	stems	cujete admixed	33.2	66.8	Crescentia cujete
16BOR	I8R26T41	cujete	cuia	-4.1651673000	-59.3962883000	Borba	Amazonas	domestic	Madeira	yes	yes	68911	0.222309	14.6497	flattened	NA	cujete	0.7	99.3	Crescentia cujete
8TAB	I11R26T42	cujete	cuia	-4.22662	-69.898	Tabatinga	Amazonas	domestic	Solimões	yes	yes	48238	0.235386	16.5605	flattened	NA	cujete	0.7	99.3	Crescentia cujete
39TEF	I8R26T13	cujete	cuia	-2.6534161000	-64.6065878000	Maraã	Amazonas	domestic	Solimões	yes	yes	54004	0.235386	15.6051	flattened	seeds	cujete	1.4	98.6	Crescentia cujete
33ARIT	I10R26T95	cujete	paranã	-2.1277128000	-54.7003984000	Santarém	Pará	domestic	Amazonas	yes	yes	54957	0.235386	NA	NA	NA	cujete admixed	32.5	67.5	Crescentia cujete
465ROR	I11R26T16	cujete	cuia	0.891496	-60.4027	Rorainópolis	Roraima	domestic	Branco	yes	yes	91288	0.235386	NA	NA	NA	cujete	0.7	99.3	Crescentia cujete
C16MAN	I10R26T99	cujete	NA	-5.9669028000	-61.4727070000	Manicoré	Amazonas	domestic	Madeira	yes	yes	63091	0.248463	NA	NA	NA	cujete	0.7	99.3	Crescentia cujete
24TEF	I1R26T13	cujete	cuia	-2.4811319000	-64.7115772000	Maraã	Amazonas	domestic	Solimões	yes	yes	63740	0.248463	NA	NA	stems	cujete	0.8	99.2	Crescentia cujete
C18MAN	I10R26T76	cujete	NA	-5.9682619000	-61.4719331000	Manicoré	Amazonas	domestic	Madeira	yes	yes	80236	0.248463	NA	NA	NA	cujete	0.7	99.3	Crescentia cujete
38TEF	I10R26T85	cujete	cuia	-2.6534161000	-64.6065878000	Maraã	Amazonas	domestic	Solimões	yes	yes	65024	0.26154	17.1975	flattened	seeds	cujete	0.7	99.3	Crescentia cujete
135AUZ	I11R26T31	cujete	cuia	-3.59326	-60.1647	Autazes	Amazonas	domestic	Solimões	yes	yes	70725	0.26154	NA	NA	stems	cujete	0.6	99.4	Crescentia cujete
C45NA	I1R26T38	cujete	NA	-5.2825036000	-60.5888590000	Novo Aripuanã	Amazonas	domestic	Madeira	yes	yes	100949	0.26154	NA	NA	NA	cujete	7.6	92.4	Crescentia cujete
4SPO	I2R26T56	cujete	cuia	-3.4573863000	-69.0114602000	São Paulo de Olivença	Amazonas	domestic	Solimões	no	yes	53278	0.274617	22.293	flattened	NA	NA	NA	NA	NA
143AUZ	R21T41	cujete	cuia	-3.55584	-59.1945	Autazes	Amazonas	domestic	Solimões	yes	yes	81597	0.274617	NA	NA	NA	cujete	0.7	99.3	Crescentia cujete
28TEF	I10R26T61	cujete	cuia	-2.4852070000	-64.7472744000	Maraã	Amazonas	domestic	Solimões	yes	yes	81698	0.274617	20.3822	flattened	stems	cujete	0.7	99.3	Crescentia cujete
C14MAN	I10R26T56	cujete	NA	-6.3921037000	-62.4843556000	Humaitá	Amazonas	domestic	Madeira	yes	yes	35116	0.287695	NA	NA	NA	cujete admixed	19.8	80.2	Crescentia cujete
28PAR	I1R26T29	cujete	cuia	-2.5418	-56.7414	Parintins	Amazonas	domestic	Amazonas	yes	yes	39830	0.287695	9.55414	oblong	seeds	hybrid	44	56	Crescentia cujete
18PAR	I10R26T69	cujete	cuia	-2.55951	-56.887	Parintins	Amazonas	domestic	Amazonas	yes	yes	42289	0.287695	NA	NA	seeds	amazonica	90.4	9.6	Crescentia cujete
64MAQ	I10R26T100	cujete	cuia	-3.40146	-60.4116	Manaquiri	Amazonas	domestic	Solimões	yes	yes	45801	0.287695	NA	NA	stems	cujete	0.7	99.3	Crescentia cujete
C46NA	I10R26T97	cujete	NA	-5.2825036000	-60.5888590000	Novo Aripuanã	Amazonas	domestic	Madeira	yes	yes	56792	0.287695	NA	NA	NA	cujete	0.7	99.3	Crescentia cujete
161STR	I1R26T21	cujete	cuia	-2.48917	-54.8353	Santarém	Pará	domestic	Amazonas	yes	yes	68595	0.287695	NA	NA	NA	cujete	0.7	99.3	Crescentia cujete
89BAR	I8R26T48	cujete	cuiupi	0.67588	-64.1746	Barcelos	Amazonas	domestic	Negro	yes	yes	77501	0.287695	NA	NA	NA	cujete	0.6	99.4	Crescentia cujete
15PAR	I2R26T99	cujete	cuia	-2.558	-56.8888	Parintins	Amazonas	domestic	Amazonas	yes	yes	79280	0.287695	16.5605	flattened	NA	cujete	3.3	96.7	Crescentia cujete
34TEF	I1R26T53	cujete	cuia	-2.6534161000	-64.6065878000	Maraã	Amazonas	domestic	Solimões	yes	yes	83139	0.287695	14.6497	flattened	seeds	cujete	1	99	Crescentia cujete
C31MAN	I1R26T12	cujete	NA	-5.8589595000	-61.3256985000	Manicoré	Amazonas	domestic	Madeira	yes	yes	41714	0.300772	NA	NA	NA	cujete	0.7	99.3	Crescentia cujete
16TP	I1R26T8	cujete	NA	0.8068654000	-67.2503920000	São Gabriel da Cachoeira	Amazonas	domestic	Negro	yes	yes	97527	0.300772	NA	NA	stems	cujete	0.7	99.3	Crescentia cujete
IÇA1972	I11R26T21	cujete	NA	0.56278	-67.40439	São Gabriel da Cachoeira	Amazonas	domestic	Negro	yes	yes	52021	0.313849	NA	NA	NA	cujete	0.7	99.3	Crescentia cujete
15TP	I8R26T35	cujete	cuiupi	0.8068654000	-67.2503920000	São Gabriel da Cachoeira	Amazonas	domestic	Negro	yes	yes	63366	0.313849	NA	NA	seeds	cujete	0.7	99.3	Crescentia cujete
CA47ARIT	I8R26T14	amazonica	cuia do igapó	-2.1258890000	-54.6840276000	Santarém	Pará	flooded forest	Amazonas	yes	yes	79814	0.313849	4.93631	oblong	seeds	amazonica	99.3	0.7	Crescentia amazonica
2NR	I8R26T30	cujete	cuia	-3.2213644000	-59.0189639000	Itacoatiara	Amazonas	domestic	Solimões	yes	yes	89282	0.313849	NA	NA	NA	cujete	0.7	99.3	Crescentia cujete
354ALM	R21T17	cujete	cuia	-1.153	-53.0421	Almeirim	Pará	domestic	Amazonas	yes	yes	45298	0.326926	NA	NA	NA	cujete	0.7	99.3	Crescentia cujete
73PAR	I2R26T84	cujete	cuia	-2.8889	-56.7514	Parintins	Amazonas	domestic	Amazonas	yes	yes	47463	0.326926	21.9745	oblong	seeds	cujete	7.5	92.5	Crescentia cujete
153STR	I10R26T90	cujete	cuia	-2.47221	-54.7811	Santarém	Pará	domestic	Amazonas	yes	yes	65648	0.326926	NA	NA	stems	cujete	0.7	99.3	Crescentia cujete
154BON	I8R26T9	cujete	cuia	3.38192	-59.8139	Bonfim	Roraima	domestic	Branco	yes	yes	36740	0.209232	NA	NA	NA	cujete	0.8	99.2	Crescentia cujete
126AUZ	R21T18	cujete	NA	-3.61645	-60.1305	Autazes	Amazonas	domestic	Solimões	yes	yes	41703	0.340003	NA	NA	NA	cujete	0.7	99.3	Crescentia cujete
14TP	I11R26T29	cujete	NA	0.7722058000	-67.2458652000	São Gabriel da Cachoeira	Amazonas	domestic	Negro	yes	yes	87645	0.340003	NA	NA	seeds	cujete admixed	29.9	70.1	Crescentia cujete
1464BAR	R21T37	cujete	NA	-0.99	-62.93	Barcelos	Amazonas	domestic	Negro	yes	yes	41510	0.35308	NA	NA	NA	cujete	0.7	99.3	Crescentia cujete
C11MAN	I11R26T47	cujete	NA	-6.3678116000	-62.4224109000	Humaitá	Amazonas	domestic	Madeira	yes	yes	44812	0.35308	NA	NA	NA	cujete	0.7	99.3	Crescentia cujete
1XIBO	R21T11	cujete	cuia	-3.1918827000	-59.9425377000	Manaus	Amazonas	domestic	Solimões	yes	yes	53749	0.35308	2.67516	NA	seeds	hybrid	56.1	43.9	Crescentia cujete
C24MAN	I11R26T9	cujete	NA	-5.9719631000	-61.4752507000	Manicoré	Amazonas	domestic	Madeira	yes	yes	36905	0.366157	23.2484	oblong	NA	cujete	0.6	99.4	Crescentia cujete
54ARIT	I2R26T100	cujete	cuia	-2.1200596000	-54.7242804000	Santarém	Pará	domestic	Amazonas	yes	yes	37862	0.366157	22.293	flattened	stems	cujete	0.9	99.1	Crescentia cujete
23TEF	I11R26T28	cujete	cuia	-2.4811319000	-64.7115772000	Maraã	Amazonas	domestic	Solimões	yes	yes	51522	0.366157	NA	NA	seeds	cujete	0.6	99.4	Crescentia cujete
438SlA	I2R26T101	cujete	cuia	1.07917	-60.1895	São Luís do Anauá	Roraima	domestic	Branco	yes	yes	56728	0.366157	NA	NA	stems	cujete	0.6	99.4	Crescentia cujete
153SPO	I10R26T66	cujete	cuia	-3.46978	-68.982	São Paulo de Olivença	Amazonas	domestic	Solimões	yes	yes	30387	0.379234	9.55414	oblong	seeds	hybrid	52.9	47.1	Crescentia cujete
79MAQ	R21T38	cujete	cuia	-3.42977	-60.4614	Manaquiri	Amazonas	domestic	Solimões	yes	yes	59186	0.379234	NA	NA	stems	cujete	0.6	99.4	Crescentia cujete
13TP	I11R26T26	cujete	cuiupi	0.7722058000	-67.2458652000	São Gabriel da Cachoeira	Amazonas	domestic	Negro	yes	yes	50199	0.392311	10.828	rounded-drop	stems	cujete admixed	34.4	65.6	Crescentia cujete
171HU	I1R26T20	cujete	cuia	-7.37331	-63.0513	Humaitá	Amazonas	domestic	Madeira	yes	yes	27545	0.235386	NA	NA	seeds	cujete	0.7	99.3	Crescentia cujete
C34NA	I10R26T86	cujete	NA	-5.2487775000	-60.3080537000	Novo Aripuanã	Amazonas	domestic	Madeira	yes	yes	47208	0.431542	NA	NA	NA	cujete	0.8	99.2	Crescentia cujete
11TP	I8R26T7	cujete	cuia	0.7709927000	-67.2395171000	São Gabriel da Cachoeira	Amazonas	domestic	Negro	yes	yes	46862	0.444619	NA	NA	stems	cujete	0.7	99.3	Crescentia cujete
302FB	I11R26T8	cujete	cuia	-2.51355	-66.0983	Fonte Boa	Amazonas	domestic	Solimões	yes	yes	54248	0.444619	NA	NA	stems	cujete	0.7	99.3	Crescentia cujete
C49NA	I10R26T72	cujete	NA	-5.2915882000	-60.6263906000	Novo Aripuanã	Amazonas	domestic	Madeira	no	yes	40549	0.457696	27.0701	NA	NA	NA	NA	NA	NA
14ARIT	R21T29	cujete	cuia	-2.1398477000	-54.7412651000	Santarém	Pará	domestic	Amazonas	yes	yes	48508	0.457696	NA	NA	seeds	hybrid	57.3	42.7	Crescentia cujete
28ARIT	R21T30	amazonica	maracá	-2.1311337000	-54.7145422000	Santarém	Pará	domestic	Amazonas	yes	yes	64305	0.457696	3.98089	oblong	seeds	amazonica admixed	69.3	30.7	Crescentia amazonica
359ALM	R21T8	cujete	cuia	-1.16106	-53.1605	Almeirim	Pará	domestic	Amazonas	yes	yes	38704	0.470773	NA	NA	NA	cujete admixed	15.6	84.4	Crescentia cujete
CA7NR	I8R26T53	amazonica	cuia do igapó	-3.2318836000	-59.0889477000	Itacoatiara	Amazonas	flooded forest	Solimões	yes	yes	42812	0.470773	NA	NA	seeds	amazonica	99.2	0.8	Crescentia amazonica
340TEF	I1R26T16	cujete	cuia	-3.41143	-64.5461	Tefé	Amazonas	domestic	Solimões	yes	yes	52162	0.470773	24.5223	oblong	NA	cujete	0.6	99.4	Crescentia cujete
449COA	I1R26T24	cujete	cuia	-3.91942	-62.5864	Coari	Amazonas	domestic	Solimões	yes	yes	33630	0.48385	NA	NA	NA	cujete	0.7	99.3	Crescentia cujete
435COA	I1R26T11	cujete	cuia	-3.90905	-62.5629	Coari	Amazonas	domestic	Solimões	yes	yes	25300	0.496927	NA	NA	NA	cujete	0.6	99.4	Crescentia cujete
66TAB	I1R26T27	cujete	cuia	-4.34375	-69.7025	Tabatinga	Amazonas	domestic	Solimões	no	yes	38107	0.496927	NA	NA	stems	NA	NA	NA	NA
487ROR	R21T33	cujete	cuia	0.830587	-60.4067	Rorainópolis	Roraima	domestic	Branco	yes	yes	38304	0.510004	NA	NA	seeds	cujete	0.7	99.3	Crescentia cujete
C48NA	I2R26T74	cujete	NA	-5.2923396000	-60.6291906000	Novo Aripuanã	Amazonas	domestic	Madeira	yes	yes	44139	0.510004	25.1592	oblong	NA	cujete	0.7	99.3	Crescentia cujete
145AUZ	R21T32	cujete	cuia	-3.55755	-59.1933	Autazes	Amazonas	domestic	Solimões	yes	yes	45698	0.510004	NA	NA	NA	cujete	0.8	99.2	Crescentia cujete
51ARIT	I2R26T76	cujete	maracá	-2.1200596000	-54.7242804000	Santarém	Pará	domestic	Amazonas	yes	yes	33679	0.536158	6.84713	oblong	stems	amazonica	91.6	8.4	Crescentia cujete
269CAR	I10R26T102	cujete	cuia	1.73674	-61.1383	Caracaraí	Roraima	domestic	Branco	yes	yes	39710	0.536158	NA	NA	stems	cujete	0.7	99.3	Crescentia cujete
69ARIT	I8R26T34	cujete	cuia	-2.1029047000	-54.7494165000	Santarém	Pará	domestic	Amazonas	yes	yes	43472	0.536158	NA	NA	NA	cujete admixed	22.1	77.9	Crescentia cujete
20BOR	I2R26T82	cujete	cuia	-4.1735331000	-59.3989949000	Borba	Amazonas	domestic	Madeira	yes	yes	64444	0.536158	NA	NA	seeds	cujete admixed	13.3	86.7	Crescentia cujete
181SPO	R21T49	cujete	cuia	-3.45738	-68.7944	São Paulo de Olivença	Amazonas	domestic	Solimões	no	yes	34551	0.562312	NA	NA	NA	NA	NA	NA	NA
C4HU	I8R26T49	cujete	NA	-7.8596738000	-62.8912472000	Humaitá	Amazonas	domestic	Madeira	yes	yes	46118	0.562312	18.7898	flattened	NA	cujete	0.9	99.1	Crescentia cujete
61ARIT	I10R26T57	cujete	cuia	-2.1029047000	-54.7494165000	Santarém	Pará	domestic	Amazonas	yes	yes	52455	0.562312	NA	NA	seeds	cujete admixed	16.7	83.3	Crescentia cujete
21TEF	I10R26T96	cujete	cuia	-2.4809169000	-64.7116143000	Maraã	Amazonas	domestic	Solimões	yes	yes	31789	0.575389	11.1465	rounded-drop	seeds	cujete	3.7	96.3	Crescentia cujete
15SPO	I1R26T35	cujete	cuia	-3.3966717000	-68.6610042000	São Paulo de Olivença	Amazonas	domestic	Solimões	yes	yes	36852	0.575389	NA	NA	stems	cujete	0.7	99.3	Crescentia cujete
4ARIT	R21T26	cujete	cuia	-2.3466627000	-54.8478917000	Santarém	Pará	domestic	Amazonas	yes	yes	34172	0.640774	NA	NA	seeds	cujete	0.7	99.3	Crescentia cujete
220SAI	I11R26T30	cujete	cuia	-2.88433	-68.5408	Santo Antônio do Içá	Amazonas	domestic	Solimões	yes	yes	28844	0.653851	NA	NA	NA	cujete	2.8	97.2	Crescentia cujete
246FB	I11R26T23	cujete	cuia	-2.94001	-68.5612	Fonte Boa	Amazonas	domestic	Solimões	yes	yes	28879	0.666928	16	NA	stems	cujete	0.7	99.3	Crescentia cujete
28TAB	I11R26T43	cujete	cuia	-4.22383	-69.9123	Tabatinga	Amazonas	domestic	Solimões	yes	yes	33728	0.666928	22.293	flattened	NA	cujete	0.6	99.4	Crescentia cujete
142ORX	I8R26T29	cujete	cuia	-1.47985	-55.7568	Oriximiná	Pará	domestic	Amazonas	yes	yes	24238	0.680005	16.879	globular	NA	cujete admixed	23	77	Crescentia cujete
488ROR	R18T30	cujete	cuia	0.830587	-60.4067	Rorainópolis	Roraima	domestic	Branco	no	yes	25264	0.693082	NA	NA	stems	NA	NA	NA	NA
214STR	I11R26T49	amazonica	maracá	-2.13922	-54.74	Santarém	Pará	domestic	Amazonas	yes	yes	29220	0.693082	NA	NA	seeds	amazonica	99.3	0.7	Crescentia amazonica
26TEF	I8R26T39	cujete	cuia	-2.4864316000	-64.7484886000	Maraã	Amazonas	domestic	Solimões	yes	yes	55615	0.693082	17.1975	flattened	stems	cujete	0.7	99.3	Crescentia cujete
8PAR	I8R26T40	cujete	cuia	-2.55662	-56.8899	Parintins	Amazonas	domestic	Amazonas	yes	yes	25895	0.706159	24.5223	flattened	stems	cujete	0.7	99.3	Crescentia cujete
29TEF	I2R26T61	cujete	cuia	-2.4847429000	-64.7464969000	Maraã	Amazonas	domestic	Solimões	no	yes	38398	0.706159	19.4268	flattened	stems	NA	NA	NA	NA
316TEF	I1R26T42	cujete	cuia	-3.28819	-64.6892	Tefé	Amazonas	domestic	Solimões	yes	yes	45478	0.706159	21.6561	flattened	stems	cujete	0.7	99.3	Crescentia cujete
C2HU	I10R26T73	cujete	NA	-7.8587582000	-62.8917217000	Humaitá	Amazonas	domestic	Madeira	yes	yes	26629	0.719236	23.5669	flattened	NA	cujete	0.6	99.4	Crescentia cujete
233NOR	I11R26T54	cujete	cuia	3.56341	-59.8862	Normandia	Roraima	domestic	Branco	yes	yes	26956	0.143847	NA	NA	NA	cujete	1.4	98.6	Crescentia cujete
3PAR	I8R26T18	cujete	cuia	-2.55364	-56.8963	Parintins	Amazonas	domestic	Amazonas	yes	yes	28994	0.719236	20.7006	flattened	NA	cujete	0.7	99.3	Crescentia cujete
328TEF	I10R26T82	cujete	cuia	-3.29051	-64.6885	Tefé	Amazonas	domestic	Solimões	yes	yes	28696	0.732313	28.0255	cuneate	NA	cujete admixed	11.6	88.4	Crescentia cujete
148BON	I1R26T50	cujete	cuia	3.37289	-59.8308	Bonfim	Roraima	domestic	Branco	yes	yes	36877	0.209232	NA	NA	stems	cujete	0.8	99.2	Crescentia cujete
211SAI	I8R26T16	cujete	cuia	-2.8861	-68.5359	Santo Antônio do Içá	Amazonas	domestic	Solimões	no	yes	28180	0.758467	NA	NA	stems	NA	NA	NA	NA
506ROR	I10R26T84	cujete	cuia	0.583937	-60.4571	Rorainópolis	Roraima	domestic	Branco	yes	yes	41338	0.758467	NA	NA	stems	cujete	0.7	99.3	Crescentia cujete
CA11SPO	R21T13	amazonica	cuia do igapó	-3.3548035000	-68.6286891000	São Paulo de Olivença	Amazonas	flooded forest	Solimões	yes	yes	24231	0.771544	4.29936	oblong	seeds	amazonica	99.4	0.6	Crescentia amazonica
265FB	I8R26T24	cujete	cuia	-2.47729	-65.9845	Fonte Boa	Amazonas	domestic	Solimões	yes	yes	25859	0.771544	NA	NA	stems	cujete	0.7	99.3	Crescentia cujete
413COJ	I10R26T98	cujete	cuia	-3.79047	-62.0522	Codajás	Amazonas	domestic	Solimões	yes	yes	28967	0.771544	NA	NA	stems	cujete	0.7	99.3	Crescentia cujete
319TEF	I11R26T11	cujete	cuia	-3.28781	-64.6899	Tefé	Amazonas	domestic	Solimões	yes	yes	24316	0.823852	NA	NA	stems	cujete	0.7	99.3	Crescentia cujete
C44NA	I11R26T13	cujete	NA	-5.2825036000	-60.5888590000	Novo Aripuanã	Amazonas	domestic	Madeira	yes	yes	33565	0.823852	24.2038	oblong	NA	cujete	0.7	99.3	Crescentia cujete
27TAB	I2R26T67	cujete	cuia	-4.22383	-69.9123	Tabatinga	Amazonas	domestic	Solimões	yes	yes	26431	0.83693	19.1083	oblong	NA	cujete	8.8	91.2	Crescentia cujete
C12MAN	I1R26T48	cujete	NA	-6.3676887000	-62.4220309000	Humaitá	Amazonas	domestic	Madeira	yes	yes	25814	0.850007	8.3758	oblong	NA	amazonica	97.3	2.7	Crescentia cujete
22BOR	I8R26T28	cujete	cuia	-4.1740355000	-59.4012731000	Borba	Amazonas	domestic	Madeira	yes	yes	44092	0.850007	NA	NA	seeds	cujete	6.3	93.7	Crescentia cujete
106HU	R14T36	cujete	cuia	-7.53097	-62.9951	Humaitá	Amazonas	domestic	Madeira	no	yes	21565	0.876161	NA	NA	NA	NA	NA	NA	NA
155BON	I1R26T17	cujete	cuia	3.38192	-59.8139	Bonfim	Roraima	domestic	Branco	yes	yes	22334	0.196155	NA	NA	NA	cujete	0.6	99.4	Crescentia cujete
46TAB	R21T23	cujete	cuia	-4.25736	-69.9444	Tabatinga	Amazonas	domestic	Solimões	yes	yes	20086	0.915392	NA	NA	NA	cujete	0.7	99.3	Crescentia cujete
439ROR	I8R26T22	cujete	cuia	1.05412	-60.3841	Rorainópolis	Roraima	domestic	Branco	yes	yes	26552	0.941546	NA	NA	NA	cujete	0.7	99.3	Crescentia cujete
488COA	I11R26T27	cujete	cuia	-3.92347	-62.6177	Coari	Amazonas	domestic	Solimões	yes	yes	23338	0.954623	9.55414	flattened	NA	cujete	0.9	99.1	Crescentia cujete
268CAR	I2R26T66	cujete	cuia	1.73674	-61.1383	Caracaraí	Roraima	domestic	Branco	yes	yes	23007	0.771544	NA	NA	stems	cujete	0.9	99.1	Crescentia cujete
191AUZ	I11R26T34	cujete	cuia	-3.38494	-59.7228	Autazes	Amazonas	domestic	Solimões	yes	yes	25285	0.9677	NA	NA	NA	cujete	0.7	99.3	Crescentia cujete
3TAB	I10R26T64	cujete	cuia	-4.18636	-69.9088	Tabatinga	Amazonas	domestic	Solimões	yes	yes	22805	0.993854	NA	NA	stems	cujete	0.7	99.3	Crescentia cujete
45BAR	I1R26T51	cujete	cuia	-0.9747	-62.9242	Barcelos	Amazonas	domestic	Negro	yes	yes	28360	0.993854	NA	NA	seeds	cujete	0.8	99.2	Crescentia cujete
75TAB	I8R26T42	cujete	cuia	-4.34989	-69.7245	Tabatinga	Amazonas	domestic	Solimões	yes	yes	25225	1.00693	NA	NA	stems	hybrid	49.3	50.7	Crescentia cujete
217GM	I1R26T23	cujete	cuia	-10.7423	-65.3388	Guajará Mirim	Rondônia	domestic	Madeira	yes	yes	23390	1.03308	NA	NA	NA	cujete	0.9	99.1	Crescentia cujete
240BAR	I2R26T92	cujete	cuia	-0.971894	-62.923	Barcelos	Amazonas	domestic	Negro	yes	yes	23923	1.04616	NA	NA	NA	cujete	0.6	99.4	Crescentia cujete
C41NA	I2R26T58	cujete	NA	-5.2825036000	-60.5888590000	Novo Aripuanã	Amazonas	domestic	Madeira	no	yes	24740	1.07232	24.5223	NA	NA	NA	NA	NA	NA
39HU	R18T22	cujete	cuia	-7.52558	-63.3496	Humaitá	Amazonas	domestic	Madeira	no	yes	23940	1.08539	NA	NA	seeds	NA	NA	NA	NA
25ARIT	I11R26T7	cujete	maracá	-2.1311337000	-54.7145422000	Santarém	Pará	domestic	Amazonas	yes	yes	25921	1.08539	NA	NA	seeds	hybrid	47.8	52.2	Crescentia cujete
13ARIT	R21T28	cujete	cuia	-2.1398477000	-54.7412651000	Santarém	Pará	domestic	Amazonas	yes	yes	17210	1.09847	NA	NA	seeds	cujete	0.7	99.3	Crescentia cujete
52ARIT	R21T9	cujete	cuia	-2.1200596000	-54.7242804000	Santarém	Pará	domestic	Amazonas	yes	yes	19180	1.12462	8.9	globular	stems	cujete admixed	26.2	73.8	Crescentia cujete
C21MAN	I2R26T91	cujete	NA	-5.9704161000	-61.4726511000	Manicoré	Amazonas	domestic	Madeira	yes	yes	22462	1.12462	NA	NA	NA	cujete	1.3	98.7	Crescentia cujete
120ORX	I8R26T12	cujete	cuia	-1.84485	-55.9662	Oriximiná	Pará	domestic	Amazonas	yes	yes	18815	1.20309	19.4268	flattened	stems	cujete	0.6	99.4	Crescentia cujete
70HU	I11R26T20	cujete	cuia	-7.46768	-63.016	Humaitá	Amazonas	domestic	Madeira	yes	yes	19938	1.20309	NA	NA	NA	cujete	0.7	99.3	Crescentia cujete
11ARIT	R21T27	cujete	cuia	-2.1398477000	-54.7412651000	Santarém	Pará	domestic	Amazonas	yes	yes	20619	1.25539	NA	NA	seeds	cujete	0.8	99.2	Crescentia cujete
CA49ARIT	I1R26T32	amazonica	cuia do igapó	-2.1197096000	-54.7266412000	Santarém	Pará	flooded forest	Amazonas	yes	yes	21302	1.25539	NA	NA	seeds	amazonica	99.2	0.8	Crescentia amazonica
279CAR	R21T35	cujete	cuia	1.73582	-61.1412	Caracaraí	Roraima	domestic	Branco	yes	yes	17649	0.666928	NA	NA	seeds	cujete	0.7	99.3	Crescentia cujete
445COA	I11R26T19	cujete	cuia	-3.91971	-62.586	Coari	Amazonas	domestic	Solimões	yes	yes	21688	1.33386	23.5669	flattened	stems	cujete	0.7	99.3	Crescentia cujete
2ARIT	R21T14	amazonica	cuia do igapó	-2.3466627000	-54.8478917000	Santarém	Pará	domestic	Amazonas	yes	yes	16540	1.39924	NA	NA	seeds	hybrid	55.6	44.4	Crescentia amazonica
462COA	I11R26T39	cujete	cuia	-3.91921	-62.5891	Coari	Amazonas	domestic	Solimões	yes	yes	18048	1.41232	NA	NA	NA	cujete	0.7	99.3	Crescentia cujete
CA5SPO	I1R26T44	amazonica	cuia do igapó	-3.4585206000	-69.0393088000	São Paulo de Olivença	Amazonas	flooded forest	Solimões	yes	yes	20820	1.41232	2.54777	oblong	seeds	amazonica	99.3	0.7	Crescentia amazonica
45PAR	R21T10	cujete	cuia	-2.5418	-56.7414	Parintins	Amazonas	domestic	Amazonas	yes	yes	16086	1.51693	NA	NA	NA	hybrid	41.7	58.3	Crescentia cujete
CA6MCH	R21T16	amazonica	cuia do igapó	-3.2440523000	-59.9540560000	Manaus	Amazonas	flooded forest	Solimões	yes	yes	17282	1.51693	NA	NA	seeds	amazonica	96.4	3.6	Crescentia amazonica
36ARIT	I10R26T60	cujete	maracá	-2.1277128000	-54.7003984000	Santarém	Pará	domestic	Amazonas	yes	yes	18687	1.58232	8.43949	oblong	seeds	amazonica admixed	82	18	Crescentia amazonica
16HU	I8R26T25	cujete	cuia	-8.75369	-63.9244	Humaitá	Amazonas	domestic	Madeira	yes	yes	16556	0.170001	NA	NA	seeds	cujete	0.6	99.4	Crescentia cujete
172STR	I10R26T75	cujete	cuia	-2.64268	-54.5844	Santarém	Pará	domestic	Amazonas	yes	yes	17911	1.5954	21.9745	flattened	stems	cujete	4.4	95.6	Crescentia cujete
C27MAN	I10R26T80	cujete	NA	-5.7994684000	-61.4320614000	Manicoré	Amazonas	domestic	Madeira	yes	yes	18158	1.5954	17.8344	elongated	NA	cujete	0.7	99.3	Crescentia cujete
909MAU	I1R26T28	cujete	cuia	-2.7865733000	-60.0363706000	Manaus	Amazonas	domestic	Negro	yes	yes	13260	0.536158	NA	NA	NA	cujete	0.7	99.3	Crescentia cujete
10TP	R21T24	cujete	NA	0.8068654000	-67.2503920000	São Gabriel da Cachoeira	Amazonas	domestic	Negro	yes	yes	16914	1.62155	NA	NA	seeds	cujete	0.7	99.3	Crescentia cujete
35ARIT	I8R26T47	cujete	cuia	-2.1277128000	-54.7003984000	Santarém	Pará	domestic	Amazonas	yes	yes	18015	1.6477	23.2484	flattened	NA	cujete	0.8	99.2	Crescentia cujete
4CUI	I10R26T101	cujete	NA	-2.8151561000	-60.4872257000	Manaus	Amazonas	domestic	Negro	no	yes	15966	1.77848	NA	NA	stems	NA	NA	NA	NA
271GM	I8R26T54	cujete	cuia	-10.8016	-65.2933	Guajará Mirim	Rondônia	domestic	Madeira	yes	yes	18564	1.81771	NA	NA	NA	cujete	0.7	99.3	Crescentia cujete
89MAQ	I10R26T87	cujete	cuia	-3.72748	-60.321	Manaquiri	Amazonas	domestic	Solimões	yes	yes	16444	2.01386	NA	NA	stems	cujete	0.7	99.3	Crescentia cujete
p42MAN	I1R26T41	cujete	cuia	-5.85375	-61.6332	Manicoré	Amazonas	domestic	Madeira	yes	yes	13911	0.117693	NA	NA	NA	cujete	0.8	99.2	Crescentia cujete
CA3MCH	I1R26T45	amazonica	cuia do igapó	-3.2496245000	-59.9583713000	Manaus	Amazonas	flooded forest	Solimões	yes	yes	17428	2.31463	NA	NA	seeds	amazonica	99.3	0.7	Crescentia amazonica
19BOR	I10R26T77	cujete	cuia	-4.1735331000	-59.3989949000	Borba	Amazonas	domestic	Madeira	yes	yes	15880	2.32771	12.1019	flattened	NA	cujete	0.7	99.3	Crescentia cujete
151BAR	I8R26T23	cujete	cuiupi	-0.108484	-64.0285	Barcelos	Amazonas	domestic	Negro	yes	yes	16574	2.45848	NA	NA	NA	cujete	0.7	99.3	Crescentia cujete
288FB	I8R26T10	cujete	cuia	-2.51618	-65.9287	Fonte Boa	Amazonas	domestic	Solimões	yes	yes	15324	2.47156	NA	NA	stems	cujete	0.7	99.3	Crescentia cujete
C40NA	I1R26T39	cujete	NA	-5.2827340000	-60.5893698000	Novo Aripuanã	Amazonas	domestic	Madeira	yes	yes	14648	2.51079	30.8917	NA	NA	cujete	0.8	99.2	Crescentia cujete
374COJ	I10R26T65	cujete	cuia	-3.95112	-61.9512	Codajás	Amazonas	domestic	Solimões	no	yes	17004	2.51079	NA	NA	stems	NA	NA	NA	NA
334ALM	R21T7	cujete	cuia	-1.30687	-52.9694	Almeirim	Pará	domestic	Amazonas	yes	yes	13303	2.57617	21.0191	flattened	NA	cujete	1.1	98.9	Crescentia cujete
18BOR	I11R26T24	cujete	cuia	-4.1651673000	-59.3962883000	Borba	Amazonas	domestic	Madeira	yes	yes	14554	2.62848	NA	NA	NA	cujete	1	99	Crescentia cujete
7ARIT	R21T15	cujete	cuia	-2.1418681000	-54.7403373000	Santarém	Pará	domestic	Amazonas	yes	yes	14508	2.85079	11.9427	flattened	seeds	cujete admixed	10.2	89.8	Crescentia cujete
CA4MCH	R21T31	amazonica	cuia do igapó	-3.2451419000	-59.9546773000	Manaus	Amazonas	flooded forest	Solimões	yes	yes	12952	3.23002	NA	NA	seeds	amazonica	99	1	Crescentia amazonica
C43NA	I1R26T18	cujete	NA	-5.2825036000	-60.5888590000	Novo Aripuanã	Amazonas	domestic	Madeira	yes	yes	14347	3.3608	NA	NA	NA	cujete	0.9	99.1	Crescentia cujete
122ORX	I2R26T65	cujete	paranã	-1.84485	-55.9662	Oriximiná	Pará	domestic	Amazonas	yes	yes	14366	3.46541	15.2866	flattened	NA	cujete	4.1	95.9	Crescentia cujete
9TP	R21T36	cujete	cuiupi	0.8068654000	-67.2503920000	São Gabriel da Cachoeira	Amazonas	domestic	Negro	yes	yes	10464	4.00157	15.6051	flattened	seeds	cujete	0.7	99.3	Crescentia cujete
CA4BOR	I8R26T33	amazonica	cuiupi	-4.3271495000	-59.7085523000	Borba	Amazonas	flooded forest	Madeira	yes	yes	12310	0.523081	NA	NA	seeds	amazonica	99.3	0.7	Crescentia amazonica
53ARIT	I8R26T51	cujete	cuia	-2.1200596000	-54.7242804000	Santarém	Pará	domestic	Amazonas	yes	no	22167	4.35465	21.7	elongated	stems	cujete	6.2	93.8	NA
p27MAN	I2R26T71	cujete	cuia	-5.83848	-61.6428	Manicoré	Amazonas	domestic	Madeira	yes	yes	11933	1.21616	NA	NA	NA	cujete	0.8	99.2	Crescentia cujete
CA3BOR	I2R26T98	amazonica	cuiupi	-4.3271497000	-59.7082764000	Borba	Amazonas	flooded forest	Madeira	yes	yes	13074	4.77311	NA	NA	seeds	amazonica	99.3	0.7	Crescentia amazonica
333TEF	I2R26T63	cujete	cuia	-3.32051	-64.6834	Tefé	Amazonas	domestic	Solimões	yes	no	13643	4.81234	NA	NA	stems	cujete admixed	24	76	NA
CA2BOR	I8R26T36	amazonica	cuiupi	-4.3269998000	-59.7081409000	Borba	Amazonas	flooded forest	Madeira	no	no	15452	5.38773	NA	NA	seeds	NA	NA	NA	NA
455ROR	I10R26T62	cujete	cuia	0.933905	-60.4267	Rorainópolis	Roraima	domestic	Branco	yes	no	11861	5.6362	NA	NA	NA	cujete	1.1	98.9	NA
191SAI	I11R26T33	cujete	cuia	-2.89062	-68.3675	Santo Antônio do Içá	Amazonas	domestic	Solimões	no	no	13377	5.67543	21.6561	oblong	stems	NA	NA	NA	NA
50TAB	I2R26T86	cujete	cuia	-4.25727	-69.9441	Tabatinga	Amazonas	domestic	Solimões	yes	no	12669	5.71466	21.9745	flattened	stems	cujete	0.9	99.1	NA
CA1BOR	I10R26T88	amazonica	cuiupi	-4.3267211000	-59.7081785000	Borba	Amazonas	flooded forest	Madeira	yes	no	12552	6.00235	NA	NA	seeds	amazonica	99.2	0.8	NA
337CAR	I2R26T102	cujete	cuia	1.47493	-60.8861	Caracaraí	Roraima	domestic	Branco	yes	yes	46813	0.340003	NA	NA	NA	cujete	0.6	99.4	Crescentia cujete
19ARIT	I2R26T69	cujete	cuia	-2.1389179000	-54.7320012000	Santarém	Pará	domestic	Amazonas	yes	no	12074	6.12005	25.7962	flattened	NA	cujete	0.7	99.3	NA
271FB	I8R26T8	cujete	cuia	-2.47661	-65.9838	Fonte Boa	Amazonas	domestic	Solimões	yes	no	11768	6.1462	NA	NA	stems	cujete	0.7	99.3	NA
21ARIT	I2R26T85	cujete	cuia	-2.1364592000	-54.7326304000	Santarém	Pará	domestic	Amazonas	no	no	11810	6.76082	NA	NA	NA	NA	NA	NA	NA
4TP	I2R26T79	cujete	cuiupi	0.8068654000	-67.2503920000	São Gabriel da Cachoeira	Amazonas	domestic	Negro	yes	no	10741	7.95083	NA	NA	stems	cujete	0.7	99.3	NA
17ARIT	I1R26T25	cujete	cuia	-2.1364592000	-54.7326304000	Santarém	Pará	domestic	Amazonas	yes	no	11321	7.99006	NA	NA	NA	cujete	3.2	96.8	NA
44TAB	I2R26T83	cujete	cuia	-4.25727	-69.9441	Tabatinga	Amazonas	domestic	Solimões	yes	no	11589	8.00314	12.7389	globular	NA	cujete	0.7	99.3	NA
174SPO	R21T48	cujete	cuia	-3.45837	-68.8877	São Paulo de Olivença	Amazonas	domestic	Solimões	yes	no	8037	9.14084	9.23567	oblong	stems	amazonica admixed	78	22	NA
105HU	R18T16	cujete	cuia	-7.53097	-62.9951	Humaitá	Amazonas	domestic	Madeira	no	no	9364	9.36315	NA	NA	seeds	NA	NA	NA	NA
p62MAN	R18T21	cujete	NA	-5.85355	-61.633	Manicoré	Amazonas	domestic	Madeira	no	no	8430	10.6447	NA	NA	NA	NA	NA	NA	NA
3NR	R21T34	cujete	cuia	-3.2167325000	-59.0226477000	Itacoatiara	Amazonas	domestic	Solimões	yes	no	6958	11.207	10.828	flattened	NA	cujete admixed	22.8	77.2	NA
452COA	I2R26T75	cujete	cuia	-3.91978	-62.5885	Coari	Amazonas	domestic	Solimões	yes	no	9956	12.0439	NA	NA	stems	cujete	1.1	98.9	NA
171STR	I11R26T22	cujete	cuia	-2.58121	-54.6328	Santarém	Pará	domestic	Amazonas	yes	no	9848	12.8286	23.8854	flattened	stems	cujete	1.4	98.6	NA
215STR	I1R26T54	amazonica	maracá	-2.13922	-54.74	Santarém	Pará	domestic	Amazonas	yes	no	9842	13.4563	NA	NA	seeds	amazonica admixed	83.9	16.1	NA
CA7BOR	I10R26T89	amazonica	cuiupi	-4.3247711000	-59.7082505000	Borba	Amazonas	flooded forest	Madeira	no	no	9667	13.5609	5.09554	oblong	seeds	NA	NA	NA	NA
173SPO	R21T47	cujete	cuia	-3.45837	-68.8877	São Paulo de Olivença	Amazonas	domestic	Solimões	no	no	6810	14.8817	NA	NA	stems	NA	NA	NA	NA
229SAI	I10R26T93	cujete	cuia	-2.93983	-68.5608	Santo Antônio do Içá	Amazonas	domestic	Solimões	yes	no	9795	15.0386	26.7516	flattened	stems	cujete	0.6	99.4	NA
161SPO	R21T46	cujete	cuia	-3.45934	-68.8869	São Paulo de Olivença	Amazonas	domestic	Solimões	no	no	6708	16.4247	NA	NA	stems	NA	NA	NA	NA
197STR	I2R26T77	cujete	cuia	-2.28343	-54.7247	Santarém	Pará	domestic	Amazonas	yes	no	8636	16.8694	25.4777	flattened	seeds	cujete	0.6	99.4	NA
5TP	I2R26T96	cujete	cuia	0.8068654000	-67.2503920000	São Gabriel da Cachoeira	Amazonas	domestic	Negro	yes	no	8214	17.1963	NA	NA	stems	cujete	1.1	98.9	NA
46ARIT	I11R26T40	cujete	maracá	-2.1277123000	-54.7003984000	Santarém	Pará	domestic	Amazonas	yes	no	7498	21.0671	12.4	oblong	seeds	cujete admixed	37.6	62.4	NA
57ARIT	I2R26T95	cujete	cuia	-2.1200596000	-54.7242804000	Santarém	Pará	domestic	Amazonas	no	no	7827	22.074	NA	NA	stems	NA	NA	NA	NA
CA43TEF	I2R26T72	amazonica	cuia do igapó	-3.1303219000	-64.7963037000	Maraã	Amazonas	flooded forest	Solimões	yes	no	7839	23.5386	5.41401	oblong	seeds	amazonica	99.3	0.7	NA
C30MAN	I2R26T89	cujete	NA	-5.8611689000	-61.3211512000	Manicoré	Amazonas	domestic	Madeira	no	no	7753	24.7287	20.7006	NA	NA	NA	NA	NA	NA
47PAR	I10R26T55	cujete	cuia	-2.57953	-56.7977	Parintins	Amazonas	domestic	Amazonas	yes	no	7029	28.1548	NA	NA	NA	cujete	0.6	99.4	NA
16ARIT	I11R26T14	cujete	cuia	-2.1374011000	-54.7329310000	Santarém	Pará	domestic	Amazonas	yes	no	6700	30.3256	13.0573	flattened	NA	cujete	6.5	93.5	NA
3ARIT	R21T25	amazonica	cuia do igapó	-2.3466627000	-54.8478917000	Santarém	Pará	domestic	Amazonas	yes	no	5118	30.4956	NA	NA	seeds	amazonica	99.2	0.8	NA
186SPO	I1R26T9	cujete	cuia	-3.40099	-68.6859	São Paulo de Olivença	Amazonas	domestic	Solimões	no	no	6337	31.7379	NA	NA	NA	NA	NA	NA	NA
193SAI	R21T12	cujete	cuia	-2.89065	-68.3664	Santo Antônio do Içá	Amazonas	domestic	Solimões	yes	no	5639	35.0333	12.4204	elongated	stems	cujete	1.4	98.6	NA
2TP	I1R26T40	cujete	cuiupi	0.8066387000	-67.2507780000	São Gabriel da Cachoeira	Amazonas	domestic	Negro	yes	no	5817	35.648	NA	NA	seeds	cujete	0.8	99.2	NA
108BAR	I1R26T22	cujete	cuiupi	0.226702	-63.989	Barcelos	Amazonas	domestic	Negro	yes	no	6009	35.9749	NA	NA	NA	cujete	0.7	99.3	NA
228SAI	I8R26T50	cujete	cuia	-2.94029	-68.5613	Santo Antônio do Içá	Amazonas	domestic	Solimões	no	no	6351	37.7664	28.3439	NA	stems	NA	NA	NA	NA
365SJB	R18T32	cujete	cuia	0.943138	-59.8823	São João da Baliza	Roraima	domestic	Branco	no	no	4111	40.9703	NA	NA	stems	NA	NA	NA	NA
182SPO	R21T50	cujete	cuia	-3.45724	-68.7938	São Paulo de Olivença	Amazonas	domestic	Solimões	yes	no	4117	42.3042	16.879	oblong	NA	cujete	2.2	97.8	NA
31ARIT	I10R26T74	cujete	paranã	-2.1277128000	-54.7003984000	Santarém	Pará	domestic	Amazonas	yes	no	5356	45.2203	13.2166	flattened	stems	cujete	7.7	92.3	NA
312GM	I2R26T57	cujete	cuia	-10.5862	-65.3875	Guajará Mirim	Rondônia	domestic	Madeira	yes	no	4111	53.315	NA	NA	NA	cujete	3.9	96.1	NA
23ARIT	I1R26T33	cujete	cuia	-2.1311337000	-54.7145422000	Santarém	Pará	domestic	Amazonas	yes	no	5922	49.0519	NA	NA	seeds	cujete admixed	14.7	85.3	NA
259FB	I8R26T32	cujete	cuia	-2.47763	-65.9855	Fonte Boa	Amazonas	domestic	Solimões	yes	no	4978	49.7581	NA	NA	stems	cujete	1.1	98.9	NA
30ARIT	I2R26T64	cujete	paranã	-2.1311337000	-54.7145422000	Santarém	Pará	domestic	Amazonas	yes	no	4127	56.0612	15.6051	flattened	stems	cujete admixed	12.8	87.2	NA
1NR	I8R26T46	cujete	cuia	-3.2213644000	-59.0189639000	Itacoatiara	Amazonas	domestic	Solimões	yes	no	3893	58.7028	8.9172	flattened	NA	hybrid	52.1	47.9	NA
129SPO	R21T43	cujete	cuia	-3.427	-69.013	São Paulo de Olivença	Amazonas	domestic	Solimões	yes	no	3042	59.1474	23.5669	oblong	stems	cujete	0.6	99.4	NA
80TAB	I10R26T91	cujete	cuia	-4.35094	-69.7252	Tabatinga	Amazonas	domestic	Solimões	no	no	3996	60.0758	NA	NA	NA	NA	NA	NA	NA
236SAI	I1R26T37	cujete	cuia	-2.94163	-68.5629	Santo Antônio do Içá	Amazonas	domestic	Solimões	yes	no	3502	67.4644	16.879	elongated	NA	cujete admixed	20.5	79.5	NA
184SPO	I11R26T32	cujete	cuia	-3.45724	-68.7938	São Paulo de Olivença	Amazonas	domestic	Solimões	no	no	3454	68.7067	NA	NA	NA	NA	NA	NA	NA
C9MAN	I10R26T79	amazonica	cuia do igapó	-6.3636601000	-62.4180956000	Humaitá	Amazonas	domestic	Madeira	no	no	4648	74.1336	NA	NA	NA	NA	NA	NA	NA
67ARIT	I11R26T38	cujete	cuia	-2.1029047000	-54.7494165000	Santarém	Pará	domestic	Amazonas	yes	no	2976	74.6044	NA	NA	NA	cujete admixed	13.5	86.5	NA
56TAB	I10R26T59	cujete	cuia	-4.25725	-69.9444	Tabatinga	Amazonas	domestic	Solimões	no	no	3056	76.4352	15.9236	oblong-drop	stems	NA	NA	NA	NA
62ARIT	I11R26T35	cujete	cuia	-2.1029047000	-54.7494165000	Santarém	Pará	domestic	Amazonas	yes	no	2465	81.5614	NA	NA	seeds	cujete admixed	29.5	70.5	NA
212SAI	I2R26T94	cujete	cuia	-2.88672	-68.5368	Santo Antônio do Içá	Amazonas	domestic	Solimões	no	no	2514	81.6529	NA	NA	NA	NA	NA	NA	NA
110BC	R21T53	cujete	cuia	-4.40023	-69.8411	Benjamin Constant	Amazonas	domestic	Solimões	yes	no	1595	83.2091	25.7962	flattened	stems	cujete	0.7	99.3	NA
215SAI	I8R26T38	cujete	cuia	-2.88672	-68.5368	Santo Antônio do Içá	Amazonas	domestic	Solimões	no	no	2393	83.3791	NA	NA	stems	NA	NA	NA	NA
70TAB	I1R26T34	cujete	cuia	-4.35037	-69.7242	Tabatinga	Amazonas	domestic	Solimões	no	no	2439	86.0468	NA	NA	stems	NA	NA	NA	NA
125SPO	R21T42	cujete	cuia	-3.42717	-69.0139	São Paulo de Olivença	Amazonas	domestic	Solimões	yes	no	1356	86.6091	22.9299	flattened	stems	cujete	1.5	98.5	NA
6XIBO	R21T20	cujete	cuia	-3.1910128000	-59.9420154000	Manaus	Amazonas	domestic	Solimões	yes	no	1075	89.7868	16.5605	flattened	NA	cujete	0.7	99.3	NA
21TAB	R21T19	cujete	cuia	-4.22413	-69.9115	Tabatinga	Amazonas	domestic	Solimões	yes	no	908	92.873	9.87261	oblong	stems	hybrid	46.2	53.8	NA
C50NA	I1R26T31	cujete	NA	-5.2962560000	-60.6528250000	Novo Aripuanã	Amazonas	domestic	Madeira	yes	no	1408	93.7623	26.1146	NA	NA	cujete	0.9	99.1	NA
4BOR	R21T21	cujete	cuia	-4.3251474000	-59.6841878000	Borba	Amazonas	domestic	Madeira	yes	no	794	95.6454	21.0191	oblong	NA	cujete	0.7	99.3	NA
231SAI	I2R26T55	cujete	cuia	-2.93976	-68.5605	Santo Antônio do Içá	Amazonas	domestic	Solimões	no	no	964	97.5023	NA	NA	stems	NA	NA	NA	NA
216STR	R21T22	cujete	cuia	-2.13922	-54.74	Santarém	Pará	domestic	Amazonas	yes	no	555	97.5546	21.9745	flattened	seeds	cujete	0.7	99.3	NA
CA5BOR	R21T39	amazonica	cuiupi	-4.3270917000	-59.7085540000	Borba	Amazonas	flooded forest	Madeira	yes	no	564	97.7246	NA	NA	seeds	amazonica	99.2	0.8	NA
427COJ	R21T52	cujete	cuia	-3.78409	-62.0598	Codajás	Amazonas	domestic	Solimões	yes	no	533	98.0515	19.7452	flattened	NA	cujete	0.7	99.3	NA
375COJ	I2R26T93	cujete	cuia	-3.95112	-61.9512	Codajás	Amazonas	domestic	Solimões	no	no	531	99.3461	NA	NA	stems	NA	NA	NA	NA
152SPO	R21T45	cujete	cuia	-3.4702	-68.982	São Paulo de Olivença	Amazonas	domestic	Solimões	no	no	169	99.7123	NA	NA	stems	NA	NA	NA	NA
373COJ	R21T51	cujete	cuia	-3.95112	-61.9512	Codajás	Amazonas	domestic	Solimões	yes	no	179	99.8431	NA	NA	stems	cujete	0.7	99.3	NA
241SAI	I10R26T67	cujete	cuia	-2.94101	-68.562	Santo Antônio do Içá	Amazonas	domestic	Solimões	no	no	7	100	NA	NA	NA	NA	NA	NA	NA
117BC	R21T54	cujete	cuia	-4.40116	-69.8474	Benjamin Constant	Amazonas	domestic	Solimões	yes	no	13	100	21.3376	flattened	stems	cujete	0.6	99.4	NA
132SPO	R21T44	cujete	cuia	-3.427	-69.013	São Paulo de Olivença	Amazonas	domestic	Solimões	yes	no	47	100	16.879	elongated	stems	cujete admixed	10.2	89.8	NA
327ALM	NA	cujete	cuia	-1.36694	-52.8958	Almeirim	Pará	domestic	Amazonas	no	no	NA	NA	NA	NA	NA	NA	NA	NA	NA
333ALM	NA	cujete	cuia	-1.30687	-52.9694	Almeirim	Pará	domestic	Amazonas	no	no	NA	NA	NA	NA	NA	NA	NA	NA	NA
356ALM	NA	cujete	cuia	-1.153	-53.0421	Almeirim	Pará	domestic	Amazonas	no	no	NA	NA	17.1975	flattened	NA	NA	NA	NA	NA
131AUZ	NA	cujete	cuia	-3.59326	-60.1647	Autazes	Amazonas	domestic	Solimões	no	no	NA	NA	NA	NA	NA	NA	NA	NA	NA
174AUZ	NA	cujete	cuia	-3.52038	-59.5378	Autazes	Amazonas	domestic	Solimões	no	no	NA	NA	NA	NA	NA	NA	NA	NA	NA
211AUZ	NA	cujete	cuia	-3.45012	-59.7257	Autazes	Amazonas	domestic	Solimões	no	no	NA	NA	11	flattened	stems	NA	NA	NA	NA
220AUZ	NA	cujete	cuia	-3.37164	-59.8686	Autazes	Amazonas	domestic	Solimões	no	no	NA	NA	NA	NA	NA	NA	NA	NA	NA
207BAR	NA	cujete	cuia	-0.234475	-63.8798	Barcelos	Amazonas	domestic	Negro	no	no	NA	NA	NA	NA	seeds	NA	NA	NA	NA
208BAR	NA	cujete	cuiupi	-0.234475	-63.8798	Barcelos	Amazonas	domestic	Negro	no	no	NA	NA	NA	NA	NA	NA	NA	NA	NA
1463BAR	NA	cujete	NA	-0.99	-62.93	Barcelos	Amazonas	domestic	Negro	no	no	NA	NA	7.32484	rounded-drop	NA	NA	NA	NA	NA
1BAR	NA	cujete	NA	-0.9710939000	-62.9239132000	Barcelos	Amazonas	domestic	Negro	no	no	NA	NA	NA	NA	NA	NA	NA	NA	NA
2BAR	NA	cujete	cuia	-0.9710939000	-62.9239132000	Barcelos	Amazonas	domestic	Negro	no	no	NA	NA	25.4777	flattened	stems	NA	NA	NA	NA
3BAR	NA	cujete	cuia	-0.9710939000	-62.9239132000	Barcelos	Amazonas	domestic	Negro	no	no	NA	NA	NA	NA	seeds	NA	NA	NA	NA
4BAR	NA	cujete	cuia	-0.9710939000	-62.9239132000	Barcelos	Amazonas	domestic	Negro	no	no	NA	NA	18.4713	flattened	stems	NA	NA	NA	NA
5BAR	NA	cujete	cuia	-0.9710939000	-62.9239132000	Barcelos	Amazonas	domestic	Negro	no	no	NA	NA	NA	NA	stems	NA	NA	NA	NA
6BAR	NA	cujete	cuiupi	-0.9710939000	-62.9239132000	Barcelos	Amazonas	domestic	Negro	no	no	NA	NA	NA	NA	seeds	NA	NA	NA	NA
7BAR	NA	cujete	cuia	-0.9710939000	-62.9239132000	Barcelos	Amazonas	domestic	Negro	no	no	NA	NA	NA	NA	stems	NA	NA	NA	NA
8BAR	NA	cujete	cuia	-0.9710939000	-62.9239132000	Barcelos	Amazonas	domestic	Negro	no	no	NA	NA	9.23567	oblong	stems	NA	NA	NA	NA
89BC	NA	cujete	cuia	-4.38923	-69.7874	Benjamin Constant	Amazonas	domestic	Solimões	no	no	NA	NA	NA	NA	stems	NA	NA	NA	NA
95BC	NA	cujete	cuia	-4.38862	-69.7862	Benjamin Constant	Amazonas	domestic	Solimões	no	no	NA	NA	19.7452	flattened	NA	NA	NA	NA	NA
1BOR	NA	cujete	cuia	-4.3251474000	-59.6841878000	Borba	Amazonas	domestic	Madeira	no	no	NA	NA	10.828	oblong	NA	NA	NA	NA	NA
2BOR	NA	cujete	cuia	-4.3251474000	-59.6841878000	Borba	Amazonas	domestic	Madeira	no	no	NA	NA	27.3885	oblong	NA	NA	NA	NA	NA
3BOR	NA	cujete	cuia	-4.3251474000	-59.6841878000	Borba	Amazonas	domestic	Madeira	no	no	NA	NA	NA	NA	NA	NA	NA	NA	NA
5BOR	NA	cujete	cuia	-4.3251474000	-59.6841878000	Borba	Amazonas	domestic	Madeira	no	no	NA	NA	19.4268	oblong	NA	NA	NA	NA	NA
6BOR	NA	cujete	cuia	-4.3251474000	-59.6841878000	Borba	Amazonas	domestic	Madeira	no	no	NA	NA	NA	NA	seeds	NA	NA	NA	NA
7BOR	NA	cujete	cuia	-4.3261441000	-59.6835193000	Borba	Amazonas	domestic	Madeira	no	no	NA	NA	20.3822	oblong	NA	NA	NA	NA	NA
8BOR	NA	cujete	cuia	-4.1640178000	-59.3964760000	Borba	Amazonas	domestic	Madeira	no	no	NA	NA	14.9682	oblong	seeds	NA	NA	NA	NA
9BOR	NA	cujete	cuia	-4.1640178000	-59.3964760000	Borba	Amazonas	domestic	Madeira	no	no	NA	NA	20.7006	flattened	stems	NA	NA	NA	NA
10BOR	NA	cujete	cuia	-4.1651673000	-59.3962883000	Borba	Amazonas	domestic	Madeira	no	no	NA	NA	27.3885	oblong	stems	NA	NA	NA	NA
12BOR	NA	cujete	cuia	-4.1651673000	-59.3962883000	Borba	Amazonas	domestic	Madeira	no	no	NA	NA	NA	NA	stems	NA	NA	NA	NA
14BOR	NA	cujete	cuia	-4.1651673000	-59.3962883000	Borba	Amazonas	domestic	Madeira	no	no	NA	NA	17.8344	oblong	NA	NA	NA	NA	NA
15BOR	NA	cujete	cuia	-4.1651673000	-59.3962883000	Borba	Amazonas	domestic	Madeira	no	no	NA	NA	11.7834	flattened	NA	NA	NA	NA	NA
21BOR	NA	cujete	cuia	-4.1740355000	-59.4012731000	Borba	Amazonas	domestic	Madeira	no	no	NA	NA	NA	NA	stems	NA	NA	NA	NA
23BOR	NA	cujete	cuia	-4.1724191000	-59.3997780000	Borba	Amazonas	domestic	Madeira	no	no	NA	NA	NA	NA	NA	NA	NA	NA	NA
24BOR	NA	cujete	cuia	-4.1713594000	-59.3994129000	Borba	Amazonas	domestic	Madeira	no	no	NA	NA	NA	NA	stems	NA	NA	NA	NA
25BOR	NA	cujete	cuia	-4.1735362000	-59.4001326000	Borba	Amazonas	domestic	Madeira	no	no	NA	NA	NA	NA	NA	NA	NA	NA	NA
27BOR	NA	cujete	cuia	-4.3878	-59.5939	Borba	Amazonas	domestic	Madeira	no	no	NA	NA	NA	NA	stems	NA	NA	NA	NA
CA6BOR	NA	amazonica	cuiupi	-4.3247075000	-59.7071109000	Borba	Amazonas	flooded forest	Madeira	no	no	NA	NA	NA	NA	seeds	NA	NA	NA	NA
307CAR	NA	cujete	cuia	1.6615	-61.0335	Caracaraí	Roraima	domestic	Branco	no	no	NA	NA	NA	NA	stems	NA	NA	NA	NA
336CAR	NA	cujete	cuia	1.47681	-60.885	Caracaraí	Roraima	domestic	Branco	no	no	NA	NA	NA	NA	NA	NA	NA	NA	NA
4CC	NA	cujete	cuia	-4.15382	-60.7773	Careiro Castanho	Amazonas	domestic	Solimões	no	no	NA	NA	NA	NA	stems	NA	NA	NA	NA
467COA	NA	cujete	cuia	-3.92161	-62.6191	Coari	Amazonas	domestic	Solimões	no	no	NA	NA	22.293	flattened	stems	NA	NA	NA	NA
476COA	NA	cujete	cuia	-3.92253	-62.6182	Coari	Amazonas	domestic	Solimões	no	no	NA	NA	NA	NA	stems	NA	NA	NA	NA
481COA	NA	cujete	cuia	-3.9226	-62.6188	Coari	Amazonas	domestic	Solimões	no	no	NA	NA	NA	NA	stems	NA	NA	NA	NA
485COA	NA	cujete	cuia	-3.92289	-62.62	Coari	Amazonas	domestic	Solimões	no	no	NA	NA	18.4713	flattened	NA	NA	NA	NA	NA
356TEF	NA	cujete	cuia	-3.41141	-64.5444	Codajás	Amazonas	domestic	Solimões	no	no	NA	NA	NA	NA	seeds	NA	NA	NA	NA
362TEF	NA	cujete	cuia	-3.95084	-61.9523	Codajás	Amazonas	domestic	Solimões	no	no	NA	NA	NA	NA	stems	NA	NA	NA	NA
364TEF	NA	cujete	cuia	-3.95074	-61.9518	Codajás	Amazonas	domestic	Solimões	no	no	NA	NA	26.7516	flattened	stems	NA	NA	NA	NA
365TEF	NA	cujete	cuia	-3.95074	-61.9518	Codajás	Amazonas	domestic	Solimões	no	no	NA	NA	19.7452	flattened	stems	NA	NA	NA	NA
372COJ	NA	cujete	cuia	-3.95112	-61.9512	Codajás	Amazonas	domestic	Solimões	no	no	NA	NA	27.707	flattened	stems	NA	NA	NA	NA
387COJ	NA	cujete	cuia	-3.87839	-62.1219	Codajás	Amazonas	domestic	Solimões	no	no	NA	NA	21.6561	flattened	NA	NA	NA	NA	NA
397COJ	NA	cujete	cuia	-3.89685	-62.1695	Codajás	Amazonas	domestic	Solimões	no	no	NA	NA	23.8854	NA	NA	NA	NA	NA	NA
252FB	NA	amazonica	cuia do igapó	-2.53114	-66.2602	Fonte Boa	Amazonas	domestic	Solimões	no	no	NA	NA	NA	NA	seeds	NA	NA	NA	NA
362GM	NA	cujete	cuia	-11.2137	-64.7902	Guajará Mirim	Rondônia	domestic	Madeira	no	no	NA	NA	NA	NA	NA	NA	NA	NA	NA
381GM	NA	cujete	cuia	-11.2294	-64.7654	Guajará Mirim	Rondônia	domestic	Madeira	no	no	NA	NA	NA	NA	NA	NA	NA	NA	NA
406GM	NA	cujete	cuia	-11.1293	-65.0263	Guajará Mirim	Rondônia	domestic	Madeira	no	no	NA	NA	NA	NA	NA	NA	NA	NA	NA
407GM	NA	cujete	cuia	-11.1293	-65.0263	Guajará Mirim	Rondônia	domestic	Madeira	no	no	NA	NA	NA	NA	NA	NA	NA	NA	NA
414GM	NA	cujete	cuia	-11.0868	-65.1001	Guajará Mirim	Rondônia	domestic	Madeira	no	no	NA	NA	NA	NA	NA	NA	NA	NA	NA
454GM	NA	cujete	cuia	-9.51397	-64.7815	Guajará Mirim	Rondônia	domestic	Madeira	no	no	NA	NA	NA	NA	NA	NA	NA	NA	NA
115HU	NA	cujete	cuia	-7.52882	-62.9959	Humaitá	Amazonas	domestic	Madeira	no	no	NA	NA	NA	NA	NA	NA	NA	NA	NA
116HU	NA	cujete	cuia	-7.52882	-62.9959	Humaitá	Amazonas	domestic	Madeira	no	no	NA	NA	NA	NA	NA	NA	NA	NA	NA
117HU	NA	cujete	cuia	-7.52882	-62.9959	Humaitá	Amazonas	domestic	Madeira	no	no	NA	NA	NA	NA	NA	NA	NA	NA	NA
118HU	NA	cujete	cuia	-7.52882	-62.9959	Humaitá	Amazonas	domestic	Madeira	no	no	NA	NA	NA	NA	stems	NA	NA	NA	NA
238IRA	NA	cujete	cuia	2.09697	-61.0812	Iracema	Roraima	domestic	Branco	no	no	NA	NA	NA	NA	NA	NA	NA	NA	NA
CA5NR	NA	amazonica	cuia do igapó	-3.2313230000	-59.0878983000	Itacoatiara	Amazonas	flooded forest	Solimões	no	no	NA	NA	5.09554	oblong	seeds	NA	NA	NA	NA
CA6NR	NA	amazonica	cuia do igapó	-3.2313208000	-59.0883930000	Itacoatiara	Amazonas	flooded forest	Solimões	no	no	NA	NA	NA	NA	seeds	NA	NA	NA	NA
CA8NR	NA	amazonica	cuia do igapó	-3.2319555000	-59.0890531000	Itacoatiara	Amazonas	flooded forest	Solimões	no	no	NA	NA	NA	NA	seeds	NA	NA	NA	NA
CA9NR	NA	amazonica	cuia do igapó	-3.2320092000	-59.0891385000	Itacoatiara	Amazonas	flooded forest	Solimões	no	no	NA	NA	NA	NA	seeds	NA	NA	NA	NA
CA10NR	NA	amazonica	cuia do igapó	-3.2319184000	-59.0895427000	Itacoatiara	Amazonas	flooded forest	Solimões	no	no	NA	NA	NA	NA	seeds	NA	NA	NA	NA
CA11NR	NA	amazonica	cuia do igapó	-3.2306228000	-59.0893482000	Itacoatiara	Amazonas	flooded forest	Solimões	no	no	NA	NA	4.4586	oblong	seeds	NA	NA	NA	NA
45MAQ	NA	cujete	cuia	-3.39988	-60.4217	Manaquiri	Amazonas	domestic	Solimões	no	no	NA	NA	NA	NA	seeds	NA	NA	NA	NA
72MAQ	NA	cujete	cuia	-3.39247	-60.4221	Manaquiri	Amazonas	domestic	Solimões	no	no	NA	NA	NA	NA	NA	NA	NA	NA	NA
73MAQ	NA	cujete	cuia	-3.39246	-60.4221	Manaquiri	Amazonas	domestic	Solimões	no	no	NA	NA	NA	NA	NA	NA	NA	NA	NA
75MAQ	NA	cujete	cuia	-3.40555	-60.4313	Manaquiri	Amazonas	domestic	Solimões	no	no	NA	NA	NA	NA	NA	NA	NA	NA	NA
78MAQ	NA	cujete	cuia	-3.40555	-60.4313	Manaquiri	Amazonas	domestic	Solimões	no	no	NA	NA	NA	NA	stems	NA	NA	NA	NA
908MAU	NA	cujete	cuia	-2.6225910000	-60.0429271000	Manaus	Amazonas	domestic	Negro	no	no	NA	NA	NA	NA	NA	NA	NA	NA	NA
CA1MCH	NA	amazonica	cuia do igapó	-3.2452877000	-59.9548046000	Manaus	Amazonas	flooded forest	Solimões	no	no	NA	NA	NA	NA	seeds	NA	NA	NA	NA
CA2MCH	NA	amazonica	cuia do igapó	-3.2453786000	-59.9551250000	Manaus	Amazonas	flooded forest	Solimões	no	no	NA	NA	NA	NA	seeds	NA	NA	NA	NA
CA5MCH	NA	amazonica	cuia do igapó	-3.2448008000	-59.9546321000	Manaus	Amazonas	flooded forest	Solimões	no	no	NA	NA	NA	NA	seeds	NA	NA	NA	NA
CA1CATA	NA	amazonica	cuia do igapó	-3.1668787000	-59.9058580000	Manaus	Amazonas	flooded forest	Solimões	no	no	NA	NA	NA	NA	seeds	NA	NA	NA	NA
CA2CATA	NA	amazonica	cuia do igapó	-3.1673751000	-59.9054406000	Manaus	Amazonas	flooded forest	Solimões	no	no	NA	NA	NA	NA	seeds	NA	NA	NA	NA
2XIBO	NA	cujete	cuia	-3.1936564000	-59.9430747000	Manaus	Amazonas	domestic	Solimões	no	no	NA	NA	NA	NA	seeds	NA	NA	NA	NA
3XIBO	NA	cujete	cuia	-3.1939690000	-59.9432484000	Manaus	Amazonas	domestic	Solimões	no	no	NA	NA	NA	NA	seeds	NA	NA	NA	NA
4XIBO	NA	cujete	cuia	-3.1939221000	-59.9432715000	Manaus	Amazonas	domestic	Solimões	no	no	NA	NA	NA	NA	seeds	NA	NA	NA	NA
5XIBO	NA	cujete	cuia	-3.1938147000	-59.9430856000	Manaus	Amazonas	domestic	Solimões	no	no	NA	NA	NA	NA	seeds	NA	NA	NA	NA
2CUI	NA	cujete	cuia	-2.8271392000	-60.4867625000	Manaus	Amazonas	domestic	Negro	no	no	NA	NA	NA	NA	seeds	NA	NA	NA	NA
3CUI	NA	cujete	cuia	-2.7902333000	-60.4520931000	Manaus	Amazonas	domestic	Negro	no	no	NA	NA	NA	NA	stems	NA	NA	NA	NA
C5MAN	NA	cujete	cuia	-7.8591908000	-62.8914370000	Humaitá	Amazonas	domestic	Madeira	no	no	NA	NA	NA	NA	stems	NA	NA	NA	NA
C6MAN	NA	cujete	NA	-7.8589269000	-62.8918663000	Humaitá	Amazonas	domestic	Madeira	no	no	NA	NA	NA	NA	NA	NA	NA	NA	NA
C7MAN	NA	cujete	NA	-6.3668042000	-62.4192967000	Humaitá	Amazonas	domestic	Madeira	no	no	NA	NA	NA	NA	seeds	NA	NA	NA	NA
C8MAN	NA	cujete	cuia	-6.3670763000	-62.4192694000	Humaitá	Amazonas	domestic	Madeira	no	no	NA	NA	19.7452	NA	stems	NA	NA	NA	NA
p16MAN	NA	cujete	NA	-5.87127	-61.6425	Manicoré	Amazonas	domestic	Madeira	no	no	NA	NA	NA	NA	NA	NA	NA	NA	NA
p18MAN	NA	cujete	NA	-5.87315	-61.6473	Manicoré	Amazonas	domestic	Madeira	no	no	NA	NA	NA	NA	NA	NA	NA	NA	NA
p22MAN	NA	cujete	NA	-5.84617	-61.6679	Manicoré	Amazonas	domestic	Madeira	no	no	NA	NA	NA	NA	NA	NA	NA	NA	NA
C15MAN	NA	cujete	NA	-5.9655578000	-61.4711933000	Manicoré	Amazonas	domestic	Madeira	no	no	NA	NA	NA	NA	NA	NA	NA	NA	NA
C20MAN	NA	cujete	NA	-5.9666353000	-61.4717957000	Manicoré	Amazonas	domestic	Madeira	no	no	NA	NA	23.2484	flattened	NA	NA	NA	NA	NA
C23MAN	NA	cujete	NA	-5.9717567000	-61.4748399000	Manicoré	Amazonas	domestic	Madeira	no	no	NA	NA	NA	NA	NA	NA	NA	NA	NA
C25MAN	NA	cujete	NA	-5.7778225000	-61.4224965000	Manicoré	Amazonas	domestic	Madeira	no	no	NA	NA	NA	NA	NA	NA	NA	NA	NA
C26MAN	NA	cujete	NA	-5.7778183000	-61.4224512000	Manicoré	Amazonas	domestic	Madeira	no	no	NA	NA	NA	NA	NA	NA	NA	NA	NA
C28MAN	NA	cujete	NA	-5.8610628000	-61.3295217000	Manicoré	Amazonas	domestic	Madeira	no	no	NA	NA	24.8408	NA	NA	NA	NA	NA	NA
C29MAN	NA	cujete	NA	-5.8611538000	-61.3211641000	Manicoré	Amazonas	domestic	Madeira	no	no	NA	NA	9.55414	NA	NA	NA	NA	NA	NA
232MA	NA	cujete	cuia	-1.99409	-54.0831	Monte Alegre	Pará	domestic	Amazonas	no	no	NA	NA	NA	NA	NA	NA	NA	NA	NA
235MA	NA	cujete	cuia	-2.00118	-54.18	Monte Alegre	Pará	domestic	Amazonas	no	no	NA	NA	16.4013	flattened	NA	NA	NA	NA	NA
238MA	NA	cujete	cuia	-2.00118	-54.18	Monte Alegre	Pará	domestic	Amazonas	no	no	NA	NA	24.5223	flattened	NA	NA	NA	NA	NA
259MA	NA	cujete	cuia	-1.99808	-54.0368	Monte Alegre	Pará	domestic	Amazonas	no	no	NA	NA	23.0892	flattened	seeds	NA	NA	NA	NA
268MA	NA	cujete	cuia	-1.99843	-54.0335	Monte Alegre	Pará	domestic	Amazonas	no	no	NA	NA	27.0701	NA	NA	NA	NA	NA	NA
272MA	NA	cujete	cuia	-1.99843	-54.0335	Monte Alegre	Pará	domestic	Amazonas	no	no	NA	NA	23.8854	flattened	stems	NA	NA	NA	NA
287MA	NA	cujete	cuia	-1.96991	-54.036	Monte Alegre	Pará	domestic	Amazonas	no	no	NA	NA	22.293	flattened	NA	NA	NA	NA	NA
288MA	NA	cujete	cuia	-1.96991	-54.036	Monte Alegre	Pará	domestic	Amazonas	no	no	NA	NA	NA	NA	stems	NA	NA	NA	NA
301MA	NA	cujete	cuia	-1.97227	-54.0365	Monte Alegre	Pará	domestic	Amazonas	no	no	NA	NA	NA	NA	seeds	NA	NA	NA	NA
307MA	NA	cujete	cuia	-1.97227	-54.0364	Monte Alegre	Pará	domestic	Amazonas	no	no	NA	NA	NA	NA	stems	NA	NA	NA	NA
312MA	NA	cujete	cuia	-1.97227	-54.0364	Monte Alegre	Pará	domestic	Amazonas	no	no	NA	NA	NA	NA	NA	NA	NA	NA	NA
79MUCA	NA	cujete	cuia	2.86641	-61.4508	Mucajaí	Roraima	domestic	Branco	no	no	NA	NA	NA	NA	stems	NA	NA	NA	NA
232NOR	NA	cujete	cuia	3.5628	-59.8869	Normandia	Roraima	domestic	Branco	no	no	NA	NA	NA	NA	NA	NA	NA	NA	NA
234NOR	NA	cujete	cuia	3.56341	-59.8862	Normandia	Roraima	domestic	Branco	no	no	NA	NA	NA	NA	NA	NA	NA	NA	NA
C35NA	NA	cujete	NA	-5.3294527000	-60.4276154000	Novo Aripuanã	Amazonas	domestic	Madeira	no	no	NA	NA	16.4013	NA	NA	NA	NA	NA	NA
C38NA	NA	cujete	NA	-5.3485499000	-60.4378427000	Novo Aripuanã	Amazonas	domestic	Madeira	no	no	NA	NA	27.0701	NA	NA	NA	NA	NA	NA
C39NA	NA	cujete	NA	-5.2827371000	-60.5892793000	Novo Aripuanã	Amazonas	domestic	Madeira	no	no	NA	NA	23.8854	NA	NA	NA	NA	NA	NA
112ORX	NA	cujete	cuia	-1.8003	-55.958	Oriximiná	Pará	domestic	Amazonas	no	no	NA	NA	20.7006	flattened	stems	NA	NA	NA	NA
9PAR	NA	cujete	cuia	-2.55662	-56.8899	Parintins	Amazonas	domestic	Amazonas	no	no	NA	NA	22.293	flattened	stems	NA	NA	NA	NA
14PAR	NA	cujete	cuia	-2.558	-56.8888	Parintins	Amazonas	domestic	Amazonas	no	no	NA	NA	17.8344	oblong	NA	NA	NA	NA	NA
26PAR	NA	cujete	cuia	-2.5418	-56.7414	Parintins	Amazonas	domestic	Amazonas	no	no	NA	NA	15.2866	flattened	seeds	NA	NA	NA	NA
32PAR	NA	cujete	cuia	-2.5418	-56.7414	Parintins	Amazonas	domestic	Amazonas	no	no	NA	NA	12.7389	flattened	seeds	NA	NA	NA	NA
35PAR	NA	cujete	cuia	-2.5418	-56.7414	Parintins	Amazonas	domestic	Amazonas	no	no	NA	NA	19.7452	flattened	NA	NA	NA	NA	NA
37PAR	NA	cujete	cuia	-2.5418	-56.7414	Parintins	Amazonas	domestic	Amazonas	no	no	NA	NA	NA	NA	NA	NA	NA	NA	NA
54PAR	NA	cujete	cuia	-2.57953	-56.7977	Parintins	Amazonas	domestic	Amazonas	no	no	NA	NA	NA	NA	NA	NA	NA	NA	NA
72PAR	NA	cujete	cuia	-2.91013	-56.7061	Parintins	Amazonas	domestic	Amazonas	no	no	NA	NA	NA	NA	seeds	NA	NA	NA	NA
90PAR	NA	cujete	cuia	-2.80541	-56.73	Parintins	Amazonas	domestic	Amazonas	no	no	NA	NA	15.2866	flattened	NA	NA	NA	NA	NA
98PAR	NA	cujete	cuia	-2.80541	-56.73	Parintins	Amazonas	domestic	Amazonas	no	no	NA	NA	NA	NA	seeds	NA	NA	NA	NA
457ROR	NA	cujete	cuia	0.891974	-60.4084	Rorainópolis	Roraima	domestic	Branco	no	no	NA	NA	NA	NA	stems	NA	NA	NA	NA
45SI	NA	cujete	NA	-0.10469	-64.1104	Santa Isabel do Rio Negro	Amazonas	domestic	Negro	no	no	NA	NA	NA	NA	NA	NA	NA	NA	NA
183STR	NA	cujete	cuia	-2.63489	-54.5948	Santarém	Pará	domestic	Amazonas	no	no	NA	NA	NA	NA	stems	NA	NA	NA	NA
193STR	NA	cujete	cuia	-2.50703	-54.9539	Santarém	Pará	domestic	Amazonas	no	no	NA	NA	NA	NA	stems	NA	NA	NA	NA
195STR	NA	cujete	cuia	-2.50703	-54.9539	Santarém	Pará	domestic	Amazonas	no	no	NA	NA	NA	NA	NA	NA	NA	NA	NA
202STR	NA	cujete	cuia	-2.15491	-54.7747	Santarém	Pará	domestic	Amazonas	no	no	NA	NA	NA	NA	stems	NA	NA	NA	NA
208STR	NA	cujete	cuia	-2.15244	-54.7739	Santarém	Pará	domestic	Amazonas	no	no	NA	NA	25.1592	flattened	stems	NA	NA	NA	NA
217STR	NA	cujete	paranã	-2.13922	-54.74	Santarém	Pará	domestic	Amazonas	no	no	NA	NA	12.8981	flattened	stems	NA	NA	NA	NA
218STR	NA	cujete	cuia	-2.13922	-54.74	Santarém	Pará	domestic	Amazonas	no	no	NA	NA	NA	NA	seeds	NA	NA	NA	NA
225STR	NA	cujete	cuia	-2.13919	-54.7399	Santarém	Pará	domestic	Amazonas	no	no	NA	NA	22.6115	flattened	stems	NA	NA	NA	NA
228STR	NA	cujete	cuia	-2.15982	-54.7857	Santarém	Pará	domestic	Amazonas	no	no	NA	NA	22.9299	flattened	stems	NA	NA	NA	NA
1ARIT	NA	amazonica	cuia do igapó	-2.3466627000	-54.8478917000	Santarém	Pará	domestic	Amazonas	no	no	NA	NA	5.50955	oblong	seeds	NA	NA	NA	NA
5ARIT	NA	amazonica	cuia do igapó	-2.3466627000	-54.8478917000	Santarém	Pará	domestic	Amazonas	no	no	NA	NA	NA	NA	seeds	NA	NA	NA	NA
6ARIT	NA	cujete	cuia	-2.1398383000	-54.7412605000	Santarém	Pará	domestic	Amazonas	no	no	NA	NA	NA	NA	NA	NA	NA	NA	NA
8ARIT	NA	cujete	cuia	-2.3466627000	-54.8478917000	Santarém	Pará	domestic	Amazonas	no	no	NA	NA	NA	NA	NA	NA	NA	NA	NA
9ARIT	NA	cujete	cuia	-2.1398477000	-54.7412651000	Santarém	Pará	domestic	Amazonas	no	no	NA	NA	NA	NA	seeds	NA	NA	NA	NA
10ARIT	NA	cujete	cuia	-2.1398477000	-54.7412651000	Santarém	Pará	domestic	Amazonas	no	no	NA	NA	NA	NA	seeds	NA	NA	NA	NA
12ARIT	NA	cujete	cuia	-2.1398477000	-54.7412651000	Santarém	Pará	domestic	Amazonas	no	no	NA	NA	NA	NA	seeds	NA	NA	NA	NA
15ARIT	NA	cujete	cuia	-2.1398477000	-54.7412651000	Santarém	Pará	domestic	Amazonas	no	no	NA	NA	14.9682	oblong	seeds	NA	NA	NA	NA
20ARIT	NA	cujete	maracá	-2.1381693000	-54.7324232000	Santarém	Pará	domestic	Amazonas	no	no	NA	NA	10.828	oblong	NA	NA	NA	NA	NA
22ARIT	NA	cujete	maracá	-2.1311337000	-54.7145422000	Santarém	Pará	domestic	Amazonas	no	no	NA	NA	NA	NA	seeds	NA	NA	NA	NA
24ARIT	NA	cujete	maracá	-2.1311337000	-54.7145422000	Santarém	Pará	domestic	Amazonas	no	no	NA	NA	NA	NA	seeds	NA	NA	NA	NA
26ARIT	NA	cujete	maracá	-2.1311337000	-54.7145422000	Santarém	Pará	domestic	Amazonas	no	no	NA	NA	NA	NA	seeds	NA	NA	NA	NA
27ARIT	NA	cujete	cuia	-2.1311337000	-54.7145422000	Santarém	Pará	domestic	Amazonas	no	no	NA	NA	9.87261	flattened	seeds	NA	NA	NA	NA
29ARIT	NA	cujete	cuia	-2.1311337000	-54.7145422000	Santarém	Pará	domestic	Amazonas	no	no	NA	NA	14.8089	flattened	NA	NA	NA	NA	NA
32ARIT	NA	cujete	maracá	-2.1277128000	-54.7003984000	Santarém	Pará	domestic	Amazonas	no	no	NA	NA	10.1911	oblong	seeds	NA	NA	NA	NA
34ARIT	NA	cujete	cuia	-2.1277128000	-54.7003984000	Santarém	Pará	domestic	Amazonas	no	no	NA	NA	NA	NA	NA	NA	NA	NA	NA
37ARIT	NA	cujete	maracá	-2.1277128000	-54.7003984000	Santarém	Pará	domestic	Amazonas	no	no	NA	NA	NA	NA	stems	NA	NA	NA	NA
38ARIT	NA	cujete	cuia	-2.1277128000	-54.7003984000	Santarém	Pará	domestic	Amazonas	no	no	NA	NA	22.6115	flattened	NA	NA	NA	NA	NA
39ARIT	NA	cujete	cuia	-2.1277123000	-54.7003984000	Santarém	Pará	domestic	Amazonas	no	no	NA	NA	16.5605	flattened	stems	NA	NA	NA	NA
40ARIT	NA	cujete	maracá	-2.1277123000	-54.7003984000	Santarém	Pará	domestic	Amazonas	no	no	NA	NA	NA	NA	NA	NA	NA	NA	NA
41ARIT	NA	cujete	cuia	-2.1277123000	-54.7003984000	Santarém	Pará	domestic	Amazonas	no	no	NA	NA	12.7389	oblong	seeds	NA	NA	NA	NA
42ARIT	NA	cujete	cuia	-2.1277123000	-54.7003984000	Santarém	Pará	domestic	Amazonas	no	no	NA	NA	19.4268	flattened	seeds	NA	NA	NA	NA
43ARIT	NA	cujete	cuia	-2.1277123000	-54.7003984000	Santarém	Pará	domestic	Amazonas	no	no	NA	NA	NA	NA	seeds	NA	NA	NA	NA
44ARIT	NA	cujete	cuia	-2.1277123000	-54.7003984000	Santarém	Pará	domestic	Amazonas	no	no	NA	NA	24.3631	flattened	NA	NA	NA	NA	NA
45ARIT	NA	cujete	cuia	-2.1277123000	-54.7003984000	Santarém	Pará	domestic	Amazonas	no	no	NA	NA	20.7006	flattened	NA	NA	NA	NA	NA
CA48ARIT	NA	amazonica	cuia do igapó	-2.1258890000	-54.6840276000	Santarém	Pará	flooded forest	Amazonas	no	no	NA	NA	4.8	oblong	seeds	NA	NA	NA	NA
50ARIT	NA	cujete	paranã	-2.1200596000	-54.7242804000	Santarém	Pará	domestic	Amazonas	no	no	NA	NA	14.6497	flattened	stems	NA	NA	NA	NA
55ARIT	NA	cujete	cuia	-2.1200596000	-54.7242804000	Santarém	Pará	domestic	Amazonas	no	no	NA	NA	13.0573	flattened	seeds	NA	NA	NA	NA
56ARIT	NA	cujete	paranã	-2.1200596000	-54.7242804000	Santarém	Pará	domestic	Amazonas	no	no	NA	NA	17.5159	flattened	NA	NA	NA	NA	NA
58ARIT	NA	cujete	paranã	-2.1200596000	-54.7242804000	Santarém	Pará	domestic	Amazonas	no	no	NA	NA	NA	NA	NA	NA	NA	NA	NA
59ARIT	NA	cujete	cuia do igapó	-2.1200596000	-54.7242804000	Santarém	Pará	domestic	Amazonas	no	no	NA	NA	NA	NA	NA	NA	NA	NA	NA
60ARIT	NA	cujete	cuia	-2.1029047000	-54.7494165000	Santarém	Pará	domestic	Amazonas	no	no	NA	NA	NA	NA	stems	NA	NA	NA	NA
63ARIT	NA	cujete	paranã	-2.1029047000	-54.7494165000	Santarém	Pará	domestic	Amazonas	no	no	NA	NA	15.6051	flattened	stems	NA	NA	NA	NA
64ARIT	NA	cujete	cuia	-2.1029047000	-54.7494165000	Santarém	Pará	domestic	Amazonas	no	no	NA	NA	NA	NA	NA	NA	NA	NA	NA
65ARIT	NA	cujete	cuia	-2.1029047000	-54.7494165000	Santarém	Pará	domestic	Amazonas	no	no	NA	NA	NA	NA	NA	NA	NA	NA	NA
66ARIT	NA	cujete	paranã	-2.1029047000	-54.7494165000	Santarém	Pará	domestic	Amazonas	no	no	NA	NA	NA	NA	stems	NA	NA	NA	NA
68ARIT	NA	cujete	cuia	-2.1029047000	-54.7494165000	Santarém	Pará	domestic	Amazonas	no	no	NA	NA	NA	NA	NA	NA	NA	NA	NA
227SAI	NA	cujete	cuia	-2.94029	-68.5613	Santo Antônio do Içá	Amazonas	domestic	Solimões	no	no	NA	NA	16.5605	flattened	stems	NA	NA	NA	NA
230SAI	NA	cujete	cuia	-2.93976	-68.5605	Santo Antônio do Içá	Amazonas	domestic	Solimões	no	no	NA	NA	15.9236	flattened	stems	NA	NA	NA	NA
6TP	NA	cujete	cuia	0.8068654000	-67.2503920000	São Gabriel da Cachoeira	Amazonas	domestic	Negro	no	no	NA	NA	NA	NA	NA	NA	NA	NA	NA
7TP	NA	cujete	cuiupi	0.8068654000	-67.2503920000	São Gabriel da Cachoeira	Amazonas	domestic	Negro	no	no	NA	NA	NA	NA	seeds	NA	NA	NA	NA
8TP	NA	cujete	cuiupi	0.8068654000	-67.2503920000	São Gabriel da Cachoeira	Amazonas	domestic	Negro	no	no	NA	NA	NA	NA	NA	NA	NA	NA	NA
1SF	NA	cujete	cuiupi	0.8799864000	-67.2472283000	São Gabriel da Cachoeira	Amazonas	domestic	Negro	no	no	NA	NA	7.00637	oblong-drop	stems	NA	NA	NA	NA
2SF	NA	cujete	cuiupi	0.8799864000	-67.2472283000	São Gabriel da Cachoeira	Amazonas	domestic	Negro	no	no	NA	NA	9.87261	flattened	NA	NA	NA	NA	NA
3SF	NA	cujete	cuiupi	0.8799864000	-67.2472283000	São Gabriel da Cachoeira	Amazonas	domestic	Negro	no	no	NA	NA	NA	NA	NA	NA	NA	NA	NA
4SF	NA	cujete	NA	0.8799864000	-67.2472283000	São Gabriel da Cachoeira	Amazonas	domestic	Negro	no	no	NA	NA	NA	NA	NA	NA	NA	NA	NA
133SPO	NA	cujete	cuia	-3.42694	-69.0133	São Paulo de Olivença	Amazonas	domestic	Solimões	no	no	NA	NA	17.2	elongated	stems	NA	NA	NA	NA
168SPO	NA	cujete	cuia	-3.45866	-68.887	São Paulo de Olivença	Amazonas	domestic	Solimões	no	no	NA	NA	22.6115	oblong	stems	NA	NA	NA	NA
6SPO	NA	cujete	cuia	-3.4693022000	-68.9784873000	São Paulo de Olivença	Amazonas	domestic	Solimões	no	no	NA	NA	NA	NA	stems	NA	NA	NA	NA
7SPO	NA	cujete	cuia	-3.4693022000	-68.9784873000	São Paulo de Olivença	Amazonas	domestic	Solimões	no	no	NA	NA	NA	NA	seeds	NA	NA	NA	NA
1SPO	NA	cujete	cuia	-3.4689925000	-69.0093857000	São Paulo de Olivença	Amazonas	domestic	Solimões	no	no	NA	NA	14.9682	flattened	NA	NA	NA	NA	NA
2SPO	NA	cujete	cuia	-3.4692619000	-69.0147354000	São Paulo de Olivença	Amazonas	domestic	Solimões	no	no	NA	NA	17.0382	flattened	NA	NA	NA	NA	NA
3SPO	NA	cujete	cuia	-3.4707234000	-69.0131804000	São Paulo de Olivença	Amazonas	domestic	Solimões	no	no	NA	NA	16.5605	flattened	seeds	NA	NA	NA	NA
9SPO	NA	cujete	cuia	-3.3966717000	-68.6610042000	São Paulo de Olivença	Amazonas	domestic	Solimões	no	no	NA	NA	NA	NA	NA	NA	NA	NA	NA
14SPO	NA	cujete	cuia	-3.3983312000	-68.6740880000	São Paulo de Olivença	Amazonas	domestic	Solimões	no	no	NA	NA	NA	NA	NA	NA	NA	NA	NA
12SPO	NA	cujete	cuia	-3.3616965000	-68.6327225000	São Paulo de Olivença	Amazonas	domestic	Solimões	no	no	NA	NA	NA	NA	stems	NA	NA	NA	NA
13SPO	NA	cujete	cuia	-3.3628869000	-68.6400454000	São Paulo de Olivença	Amazonas	domestic	Solimões	no	no	NA	NA	NA	NA	NA	NA	NA	NA	NA
17SPO	NA	cujete	cuia	-3.41200210	-68.61792500	São Paulo de Olivença	Amazonas	domestic	Solimões	no	no	NA	NA	11.1465	oblong	NA	NA	NA	NA	NA
18SPO	NA	cujete	cuia	-3.41200210	-68.61792500	São Paulo de Olivença	Amazonas	domestic	Solimões	no	no	NA	NA	NA	NA	NA	NA	NA	NA	NA
60TAB	NA	cujete	cuia	-4.34289	-69.701	Tabatinga	Amazonas	domestic	Solimões	no	no	NA	NA	19.1083	flattened	stems	NA	NA	NA	NA
67TAB	NA	cujete	cuia	-4.34375	-69.7025	Tabatinga	Amazonas	domestic	Solimões	no	no	NA	NA	NA	NA	stems	NA	NA	NA	NA
77TAB	NA	cujete	cuia	-4.35094	-69.7252	Tabatinga	Amazonas	domestic	Solimões	no	no	NA	NA	NA	NA	stems	NA	NA	NA	NA
78TAB	NA	cujete	cuia	-4.35094	-69.7252	Tabatinga	Amazonas	domestic	Solimões	no	no	NA	NA	NA	NA	NA	NA	NA	NA	NA
86TAB	NA	cujete	cuia	-4.34654	-69.7104	Tabatinga	Amazonas	domestic	Solimões	no	no	NA	NA	NA	NA	stems	NA	NA	NA	NA
102TAB	NA	cujete	cuia	-4.36848	-69.7814	Tabatinga	Amazonas	domestic	Solimões	no	no	NA	NA	NA	NA	NA	NA	NA	NA	NA
104TAB	NA	cujete	cuia	-4.36848	-69.7814	Tabatinga	Amazonas	domestic	Solimões	no	no	NA	NA	NA	NA	stems	NA	NA	NA	NA
106TAB	NA	cujete	cuia	-4.36834	-69.7808	Tabatinga	Amazonas	domestic	Solimões	no	no	NA	NA	NA	NA	stems	NA	NA	NA	NA
311TEF	NA	cujete	cuia	-3.28784	-64.6897	Tefé	Amazonas	domestic	Solimões	no	no	NA	NA	21.6561	flattened	stems	NA	NA	NA	NA
22TEF	NA	cujete	cuia	-2.4809828000	-64.7116050000	Maraã	Amazonas	domestic	Solimões	no	no	NA	NA	11.9427	rounded-drop	seeds	NA	NA	NA	NA
25TEF	NA	cujete	cuia	-2.4837392000	-64.7123584000	Maraã	Amazonas	domestic	Solimões	no	no	NA	NA	17.0382	flattened	stems	NA	NA	NA	NA
33TEF	NA	cujete	cuia	-2.4880965000	-64.7435250000	Maraã	Amazonas	domestic	Solimões	no	no	NA	NA	14.3312	oblong	stems	NA	NA	NA	NA
27TEF	NA	cujete	cuia	-2.4866944000	-64.7486227000	Maraã	Amazonas	domestic	Solimões	no	no	NA	NA	22.293	flattened	stems	NA	NA	NA	NA
30TEF	NA	cujete	cuia	-2.4848942000	-64.7461282000	Maraã	Amazonas	domestic	Solimões	no	no	NA	NA	25.1592	flattened	stems	NA	NA	NA	NA
31TEF	NA	cujete	cuia	-2.4853325000	-64.7477044000	Maraã	Amazonas	domestic	Solimões	no	no	NA	NA	16.242	flattened	seeds	NA	NA	NA	NA
32TEF	NA	cujete	cuia	-2.4853325000	-64.7477044000	Maraã	Amazonas	domestic	Solimões	no	no	NA	NA	28.8217	flattened	stems	NA	NA	NA	NA
33TEF	NA	cujete	cuia	-2.4880965000	-64.7435250000	Maraã	Amazonas	domestic	Solimões	no	no	NA	NA	14.3312	oblong	stems	NA	NA	NA	NA
35TEF	NA	cujete	cuia	-2.6534161000	-64.6065878000	Maraã	Amazonas	domestic	Solimões	no	no	NA	NA	24.5223	flattened	stems	NA	NA	NA	NA
36TEF	NA	cujete	cuia	-2.6534161000	-64.6065878000	Maraã	Amazonas	domestic	Solimões	no	no	NA	NA	NA	NA	seeds	NA	NA	NA	NA
40TEF	NA	cujete	cuia	-3.1164604000	-64.7934505000	Maraã	Amazonas	domestic	Solimões	no	no	NA	NA	5.73248	oblong	seeds	NA	NA	NA	NA
41TEF	NA	cujete	cuia	-3.1164604000	-64.7934505000	Maraã	Amazonas	domestic	Solimões	no	no	NA	NA	11.1465	oblong	seeds	NA	NA	NA	NA
CA42TEF	NA	amazonica	cuia do igapó	-3.1164604000	-64.7934505000	Maraã	Amazonas	domestic	Solimões	no	no	NA	NA	9.55414	oblong	seeds	NA	NA	NA	NA
CA44TEF	NA	amazonica	cuia do igapó	-3.1307145000	-64.7953760000	Maraã	Amazonas	flooded forest	Solimões	no	no	NA	NA	NA	NA	seeds	NA	NA	NA	NA
CA45TEF	NA	amazonica	cuia do igapó	-3.1302160000	-64.7953589000	Maraã	Amazonas	flooded forest	Solimões	no	no	NA	NA	4.4586	oblong	seeds	NA	NA	NA	NA
CA46TEF	NA	amazonica	cuia do igapó	-3.1302212000	-64.7958218000	Maraã	Amazonas	flooded forest	Solimões	no	no	NA	NA	NA	NA	seeds	NA	NA	NA	NA
CA47TEF	NA	amazonica	cuia do igapó	-3.1275524000	-64.7954162000	Maraã	Amazonas	flooded forest	Solimões	no	no	NA	NA	5.09554	oblong	seeds	NA	NA	NA	NA
1R	NA	cujete	cuiupi	-0.3710919000	-62.9643794000	Barcelos	Amazonas	domestic	Negro	no	no	NA	NA	NA	NA	stems	NA	NA	NA	NA
X1_CUI	NA	cujete	cuia	-2.8325667000	-60.4881131000	Manaus	Amazonas	domestic	Negro	no	no	NA	NA	29	flattened	NA	NA	NA	NA	NA
X2_TABOC	NA	cujete	cuiupi	0.8062614000	-67.2506783000	São Gabriel da Cachoeira	Amazonas	domestic	Negro	no	no	NA	NA	5.2	rounded-drop	NA	NA	NA	NA	NA
X3_ROMAO	NA	cujete	cuiupi	-0.3710919000	-62.9643794000	Barcelos	Amazonas	domestic	Negro	no	no	NA	NA	7.7	rounded-drop	NA	NA	NA	NA	NA
