# Supplementary material for: Human management and hybridization shape treegourd fruits in the Brazilian Amazon Basin
Source: Evol Appl. 2017 May 4;10(6):577–89. doi: 10.1111/eva.12474 (PMC5469164; doi:10.1111/eva.12474)
Supplement: Supplementary file 6 [file EVA-10-577-s006.xlsx]

## Sheet: Sheet1
Sequence Code	Primer Number	Loci name	Motif	Motif_repeat_number	PCR_product_size (bp)	Primer_left_sequence	Primer_right_sequence	Theoretical Tm (oC)	Primer_left_dist_from_SSR (bp)	QDD design	Sequence
@M00842:98:000000000-AATBG:1:1112:14273:9897	1	Ccuj1F-R	AT	9	245	TGGTTTGACATGAAAGGCTCA	TGCAGTATAGGGCATTACGTG	57.9755	104	A	TGCATGGTTTGACATGAAAGGCTCAATGTAATCAACAAAGCGGATGCAACCTACTATAATGTACTTGGTACTCGATCCACCACATCCACCCAATAAGGCAACCAACACAACTGCTATTCCACAATATACatatatatatatatatatAGTCTCACTACTCATGTTGTTTAAATAATGTACATTATTACGGAGCAACTTATTATCTTACATCATCTGCCACAAATCTATCACGTAATGCCCTATACTGCAAAAGCTTCCCCA
@M00842:98:000000000-AATBG:1:1107:9610:4134	2	Ccuj2F-R	AT	12	247	GTGATGGTGGCGGCAATAGT	ACAACCATGACTCTAGCCTATTACA	60.0435	78	A	GGTGATGGTGGCGGCAATAGTGCCAATGAAAATGACAAAGAGGAAGAAGAGGATCCCAAGGAGAATCCTAATTACGTTTCGGACGATTAGGCATGAATAatatatatatatatatatatatatAGGTATATGTAAATATTAACTTAAGTCAAGCTTTTGTTTGGTAAGTAGAAAGATAATAGTGCTAACTTTTATAATAGAAATTTGTAACAGTACTAACTTTTGTAATAGGCTAGAGTCATGGTTGTATA
@M00842:98:000000000-AATBG:1:2113:20161:21276	3	Ccuj3F-R	AT	11	241	GACACTTGAGAGGGATACAGGG	TGTTTGGGTATGGAGTTGTCAGA	59.587	72	A	CGTTATGATCGTGACAACTAAAGATTCATCTATTTTGACACTTGAGAGGGATACAGGGAATACACTAAGCCCCAATGCAGTTCGCCCAAATAAACCCTCCAGAGCTTTATTTTCATGGATTTTGAGTGAGtatatatatatatatatatataTTGAGGCTTTTGTTTAAATGACTGATTTCTTTATCATTTACAAGTCCTCCTAACATTTTAACAGATGGAATGGAATCTGGTACGGACATCAATAACATCAATTCTGACAACTCCATACCCAAACAATCA
@M00842:98:000000000-AATBG:1:2104:11507:15631	4	Ccuj4F-R	AAT	8	203	GGAGAAATAAGGGATACAGATCTACC	TGAAGTGTAAGCCCGAATGACT	58.9275	65	A	ATTTAATTTGatatatTTAGGAGAAATAAGGGATACAGATCTACCAAATACTAGTTCTGTCATTGTATTATTGAAATTGTCATTGTGTTGTTCCCAGACTTTTCGAACTCtattattattattattattattatTTGTTTTATATCTTAATCTCCTTGTTCCTTGACCTTGCCTCTCACTCTTAGACAAATCTCTTATTAAGTCATTCGGGCTTACACTTCATTTTATCTTGTGTAGGTAATTAAATTTAGGAG
@M00842:98:000000000-AATBG:1:1107:19688:12313	5	Ccuj5F-R	AAT	11	190	ATTTCTGTTTCCCACTTGCGT	GATTCATCCTGTAAATGGGATCCG	58.998	52	A	ATTTCTGTTTCCCACTTGCGTTTCTATAAAGAAAACTATGTGCTTACGTTTCTATCCTATCTCACAATTATTTttattattattattattattattattattattaTTTAATTAATTTTGTAAACTGTCAATTATGAAGACACTTTACTATTTTAGACAATTACATCGGATCCCATTTACAGGATGAATCTG
@M00842:98:000000000-AATBG:1:2110:11659:8119	6	Ccuj6F-R	AT	16	192	AGGCCATGTTCACTTTGGCA	TCTTCACATCCAAAGTAAACAAACCA	60.0455	49	A	TTTCTTTATCAATGaaaaaTACCGCAAAATAGCATCCAATCTATTCATAGTAAAACAATAAGGCCATGTTCACTTTGGCATTTTCAGTAATAAGAGTTTGTTAAAAGTTGCTTTAGAATTTGGCTTATAatatatatatatatatatatatatatatatatGTAATCATGATTTCGTTGTTTGTTTGCTTTTGCAAGTTATTGATGGTTGCTTTGTCTTGCTTTGTTGGTTTGTTTACTTTGGATGTGAAGATTATATTGGTAAGTGGTATCAAATG
@M00842:98:000000000-AATBG:1:2114:15661:22191	7	Ccuj7F-R	AAT	10	171	GGGCTTGGGAAGGAACACAT	CGTCTGTCATGACATCAACGT	59.462	48	A	GTTAACGGGCTTGGGAAGGAACACATTGTCTTTGACTTGATTACTTAAAATCAAATTAAGTTTAATTTATGTGGataataataataataataataataataataATTACGCGGCGTCGATTGTTGCCATTTCTTTCATAGACAACGACAAAAGAGAACGTTGATGTCATGACAGACG
@M00842:98:000000000-AATBG:1:2111:16987:10259	8	Ccuj8F-R	AT	10	186	AACACAACAACGATAATCAAGGG	AGTGTTCCTCAATCTTCTTCATTACG	58.5185	45	A	AGAATAGTAAACACAACAACGATAATCAAGGGGATCAACTAAGCTTACAAAGCAAGTTATAGATACAATTACATCTCatatatatatatatatatatAATAGATTAAATTGTATCTCAAAATACAACCTTGATTACAAATTTAAAATTCCAATGCGAATGTCTTAAAATCGTAATGAAGAAGATTGAGGAACACTAACAAAATATGAAGACCAAAATGAACCAACAGCACAAGACTCAATGCTAAAGGTACAAAACAAATACTAATATTAATTTAGTAATCCA
@M00842:98:000000000-AATBG:1:1108:8831:20291	9	Ccuj9F-R	AT	25	240	TGTCACCACTACCCTTTGCA	AGGAATTTACCCTAATGATAGTCGAGG	59.599	43	A	CTTTTCTCAGAAGGAGCTAGTTGTCACCACTACCCTTTGCACCAACAATGAAAACCACGACAAAACCACACCAAAGGTATTGGGatatatatatatatatatatatatatatatatatatatatatatatatatCTCCTTAGCAAAGTTCTTTAATATTTAAGTTATTACCGTGTTCACAAAGTTAAGAAAAGGATGTTAGATTTGTACTCGACTGTCTATAGTGAGCTATTATCCTCGACTATCATTAGGGTAAATTCCTTTATCTTTAAGTTGTGGTG
@M00842:98:000000000-AATBG:1:2101:21617:6309	10	Ccuj10F-R	AAT	14	227	GCCAGGTAAGAATGACGAAGC	CCCTTGTCATTGACCTGCTT	58.7095	101	A	GCATAACACGAGTTTGCCAGGTAAGAATGACGAAGCTTATACTTTGTTGGACCTTTAGGAAATTGTCAAGAAAAGGATCAAATTCAAACCCCACTCTTTGCGTGGATCGGACAACTTCTCATGCTTTTGCATCAAGCaataataataataataataataataataataataataataatTTGAAATTATGACGTCATTCCATTCCCTTACTACCCGAAATTTAAGCAGGTCAATGACAAGGGttttttCAAACTAGTTTA
@M00842:98:000000000-AATBG:1:2106:24186:15268	11	Ccuj11F-R	AAT	8	154	ACGTGGCACTGTCCCTATCT	AGTGGAAGATGGGCAGTAGC	60.0355	43	A	ATTTATTACAAAAGTTTATCCTACGTGGCACTGTCCCTATCTCTACGTGTTCACTTTATTATTCCGACACGTATAGAAGATATCAtattattattattattattattatCCCTTGCTTTCAGTTATCTCTTTGAGAGGATTTGGATGCTGTTATTGGCTACTGCCCATCTTCCACTTTCT
@M00842:98:000000000-AATBG:1:1107:17360:24535	12	Ccuj12F-R	AT	19	230	TCCATCGTCAAGTGTATATCCTAC	GCAGGCTAAGAACCCACCAT	58.7315	40	A	ATCCATCGTCAAGTGTATATCCTACTTTCATCTACAGATTCTCATATGTATATGTATACATATACatatatatatatatatatatatatatatatatatatatAATTTGTCAAAATGCATTTCAAGATAATTTATTATAAAAGAAAACAATACAAAAGGGATCATATTATCATTAATTTTCTATGGCCATGTTTGATACCTCACATTAATAATGGTGGGTTCTTAGCCTGCA
@M00842:98:000000000-AATBG:1:2103:23447:14971	13	Ccuj13F-R	AT	12	190	ACTTGGCTTCTAGCTGTTAGAACT	TAATGCATTGATTCCGCTGCG	59.859	82	A	TACTTGGCTTCTAGCTGTTAGAACTTATCTTTTAAGGCATGTTAGATTCAATAGTTGGATGGCTGGTAGCCATGTGAGATGTAGTAGATATTGAGAATCTTTGGGATtatatatatatatatatatatataTTGGTATTGAAAGTAGATTTAGGCTATATTAACACAAAACGCAGCGGAATCAATGCATTAAATTA
@M00842:98:000000000-AATBG:1:1107:14819:25016	14	Ccuj14F-R	AG	11	157	GGGAATAATTGGTGGGATTTCAGT	CCTTAATCGACCAATTTAATGATGTCC	58.981	45	A	CAAAGGGAATAATTGGTGGGATTTCAGTTACATTCTTTGCCATGTTTAATATAAATATGTATTTGAAAGGAAAtctctctctctctctctctctcTGCATGTGCAAGATATTCATTTGTTTCCCAGTAAATATAGGACATCATTAAATTGGTCGATTAAGGTAAATTCATTTATGacacacTTTCTTGTGCTCG
@M00842:98:000000000-AATBG:1:1108:12582:10387	15	Ccuj15F-R	AT	11	144	TAAAGCTCGCAACGACTCGT	AGCATCTTTCAGGCCCACAA	59.9635	46	A	ATTATATGTATTTAATTTTAatatatGCACAGATTATTTGAATTATTGAGtttttATTACATTTTGAAAATTAAACTAAAGCTCGCAACGACTCGTTCTCTTTGCAATTCGAGCTCAATGATTTAATTAAGTCAAGTCTGTGtatatatatatatatatatataATATAATGTAATAAATTTCTACAAAAGACTATAATTTTGTGGGCCTGAAAGATGCTTCC
@M00842:98:000000000-AATBG:1:1101:11307:12588	16	not tested	AT	5	138	CTTTGTTTGAAGAGTGTAATGGAGA	AGTTCCTCCTATAGTGTGTGCA	58.031	63	F	TGATGCAAAAGCAAGGAGGCAAAGGAGAAAGTAGAATGTTGAGAAGGAAGCTGCCATGTTCTTTGTTTGAAGAGTGTAATGGAGATATAAGTTAAATGGaaaaaGGCTTTCTTTTGTGTTTGAGAGCAAATGCTGTCTCTAGTGGGATtatatatataCATACATGTACatatatatGcacacaCTATAGGAGGAACTATTGAAGGaaaaaTAAATTAAATCtttttAATTTG
@M00842:98:000000000-AATBG:1:1101:12404:27673	17	not tested	AG	5	141	TCCTCAAAGGCTGTAAATCACC	GGGAGATGACAGAAAGAGAAGGG	59.216	30	F	AAAATGTTATAACATTTTCTTTCCTCAAAGGCTGTAAATCACCTTCATTAATTCTGCAAACACTTTcccccTTtctctctctcCAACACGTGTGAATCTTTTCGTTACACATGAATATTTTCAAATCCTCTGaaaaaTTCCCTTCTCTTTCTGTCATCTCCCATCTTTACAAAAGtctctctctcGctctctGGCTTATTTATTCCCAACTTCATCTCTGCAAAAT
@M00842:98:000000000-AATBG:1:1101:12632:5028	18	not tested	AT	5	216	TGCTTGTTTCTGATGTGGGC	TGTAGTAACTCTTGTGCTGCCA	59.336	71	F	ATTCTTACTCTGTTATTGTAATATTCATGTAAAtttttCATCTCAATAGTTCCTCATGCTTGTTTCTGATGTGGGCATTGAGAtttttttCCTTGAATTGCatatatTGTGAAATTGCTGACTTTTGCTGTCCACTCCTGGGTGTTTtatatatataATAGAGCTCAGAGTATTTCATATTTTGCTTGTTttcttcttctttttCTGGGTGttttttGGAGCTTTAATTTCTCCTACTTCCAACCTCTTTTGGCAGCACAAGAGTTACTACAGAT
@M00842:98:000000000-AATBG:1:1101:12931:26463	19	not tested	AT	5	168	TTTCGTATAGATTAGGTTGCAACTTAT	TGCTAGGTACGTAATTTCGTCC	57.57	70	F	TTGATTCTTTGGCGGGAAAATAGTTTAGATTTTCATCGTGATAATTTTCGTATAGATTAGGTTGCAACTTATAAttttttttttGTTTAGGTTGCAAAGTGTaaaaaCGCTCATAGTTGGGGTTGGTTAATATAATTATTCCatatatatatAAAGCCTATGAAAGTTATAAAATGGGATCCCGTTTTGTAGGACGAAATTACGTACCTAGCATTAtttttGGATGAAAATTACCTAGATAC
@M00842:98:000000000-AATBG:1:1101:13732:17493	20	not tested	AAT	5	178	ACGAGAGTGATGCGAACACA	TTCCCATCGACTGAAGACCC	59.3915	46	A	GTCTAACATTGTAACAGGCGACCTGGTGACGAGAGTGATGCGAACACATCCAGTAGCGAAGGCGACAATGAGTATGGGACTGCTAGAGGGGCTGataataataataataCTCGTGGATCCTGGACCCAGCAGAGTACAACTGGCCAAGGATACAACAGACCCACAGGAAGAAACCATACTTTCACGGGGTCTTCAGTCGATGGGAATGATATTAGCAACCC
@M00842:98:000000000-AATBG:1:1101:14946:10225	21	not tested	AAG	5	190	GTTGAGGGCTCTGTTTGTGA	CTCGTCTCTCCCAACTTGCT	58.7135	60	F	GTTGAGGGCTCTGTTTGTGAAGGTCTTACGCACGCGTTGCAATTTCCCATGGCGAAAAGTTATACGTTCTCGGTTCTTTTgaagaagaagaagaaCACGTTTCCGTTGCGCCGCCGTCAGTGGTGGTCGTTAGCGGTGGCGCAGGAGGCGGAGGAAAAGAGCGTAGTTGGAGCAAGTTGGgagagaCGAGAAAACGCGGGGTCAGTTGGAGGAA
@M00842:98:000000000-AATBG:1:1101:15291:10123	22	not tested	AT	5	140	ACTTGGCTTCATTTCACCGAC	GCAACAACACAAACTTGAGGGA	59.4775	81	F	TCATTTTAATTAAATTGTTAATTCAAATTGACTTGGCTTCATTTCACCGACATTTTATGAATTGAATTTTAAAATTTTGTATTTTaaaaaaaaTGTCAAATACAAtttttACCAATTATTTAAATAGaaaaaatatatatatTTTCTTTCCCTCAAGTTTGTGTTGTTGCTGAATAGTCGATTTTATGGTCAGCGATGCTAAAATGGAATGCAGTT
@M00842:98:000000000-AATBG:1:1101:16481:6489	23	not tested	AT	5	186	GGCTCACTTGGCAATCAGTG	TGCAAGCAAGCGAATGGTTC	59.757	101	F	AGGAAGTTAACCCAGAAAACAACTAGAGGAATGTTCCAAGTTTCTACATGTAATCCTGGCGGGCTCACTTGGCAATCAGTGATATGATACACCTGGtttttATGAGTGTTGATCCCTTTTCGCCTCCTACATACAGAAATGACTGAATATTCAGTAAAATGTTCCAATTATACCACCTGGCAatatatatatGAGTCTAAGAGCAAAGATTCTTAGAAGGGCATTATGAACCATTCGCTTGCTTGCAAAGGCGAAGTCTATTTTCACTGCATTGAGCTGAG
@M00842:98:000000000-AATBG:1:1101:17601:13414	24	not tested	AAT	5	140	TTTGTGTGGTGCAGGTTGAC	ACCATTCAACTACATAACAATGGAG	58.278	47	F	GGGTCATTTGTATTTTGCTACCCAATCTTTGGGAACATGTAATTTTGCAcccccACCGTTaaaaaaCGTGttttttttttCAATTTAGTAAAATTTGGaaaaaTATTCCAAAATATTTTGATTtgtgtgGTGCAGGTTGACtttttGGAGGGTGCTTCGTTCACTTAATAGTTATACAAGGACttttttaataataataataaCTACAAGACGCGCTATCTTAATCGACTTCTtctctcCATTGTTATGTAGTTGAATGGTAAAGAATTAAGGaaaaaaTCAGGGC
@M00842:98:000000000-AATBG:1:1101:21163:23658	25	not tested	AT	5	207	CCCATCACATGAAATCTTGAAATTATT	AAGCTGACTATTGTCCCACG	57.393	150	F	CCCCATCACATGAAATCTTGAAATTATTATGATGTCCaaaaaTGTTGaaaaaTATTATTTTGATGCTTAGGatatatatGATGATACATTATACaaaaaaTTTTAATTTTATTGCTGAATTTATTTGAGAAATTCTCTATACAAATTAATATAGTGACACGTCATGAAATTTGTCATAatatatatatCGTGGGACAATAGTCAGCTTTTGTTAGAGTGTTTTCTTAAGGAAATCAAAAGCCAAACAGAAAGAAGGGGCTTTGTTAATTAATAC
@M00842:98:000000000-AATBG:1:1101:22958:20617	26	not tested	AT	5	190	GGGATCGATTTAGCAGTTTAAAGA	TTGTTGAATTCTCTTTCACACCGG	58.5215	127	A	AATCGAGAGGGCtttttACTCTGCGGGGATCGATTTAGCAGTTTAAAGATGATCGGATCGCATAACTACACCGAAACTGACACTCGAATTGACTGTTTGCAAATCGCATCTATTCTAGATAAGAAAACAAGCAAGCAAACAAACTTTTGACTCACAAAAGTTTTACACCAAAATACatatatatatTTGTTCCGGTGTGAAAGAGAATTCAACAAATT
@M00842:98:000000000-AATBG:1:1101:26238:23652	27	not tested	AG	5	114	GTGTTCCACTGCAGATCCTCA	AGGAGCTTCACTTCAACATATCA	58.7855	39	F	GAGATCTGAAGAACTAATCCGCAGTAACCCGCTTCAGGATAGtttttCGATGATAGTTTCAACTTGTGTTCCACTGCAGATCCTCAtttttCTTGCTATCTAAAGtttttACTCCAGCAGGTTTTgagagagagaTGAGtttttGCTCTAAACTGATGATATGTTGAAGTGAAGCTCCTAATTTATAGGCaaaaaTAGGAGGTATATGAAGAGGCAAAGTGTCTCTTCAAGAGCAATG
@M00842:98:000000000-AATBG:1:1101:26965:20940	28	not tested	AT	5	174	GCCTCAGTGCAAAGCCTTAC	TTAACTTATTCTAACAACGACACCC	58.4095	44	F	AGCCTCAGTGCAAAGCCTTACAGAGTATTTTCTACACGTCGaaaaaaaaTAAACAGAATATAATTtatatatataTCACTATaaaaaTTAGTGCATTATGTATTTAATATTTAGAAATATACAATTAatatatTTTCTAGAAAATTAGTGGGGTGTCGTTGTTAGAATAAGTTAAAATTTAGCGTCTTTaaaaaGTATACATGAAAatatatTAAATAAAAGCCACACTTTATTaaaaaGGTGTAGATATTGTTTTAAATTGCTATG
@M00842:98:000000000-AATBG:1:1101:2909:10859	29	not tested	AG	5	156	CAGTTGCTCGCTTCCCTTCT	CCAAACTAACTGGTCACCTTTGC	60.282	103	A	TTTCTTTCATATGATAGAAAATGTTATTTACTATATTTTCAGAAACTCCTGTATTCATATCCATGTTAGACGATTCATATTCTTCAGCTGTTGACACAAAATTTACTTGTAAGTTACAACCAGTTGCTCGCTTCCCTTCTTTAAGGAGAGTTTAGGGCATTAGGGGTTCAATTCCCATTCCCCACCCCTCAAATCCATCCCTCCCCAACCACACCAGGGGCAGGGCCGGAGGGGTGTCGGGGAagagagagagGCAAAGGTGACCAGTTAGTTTGGTATGGT
@M00842:98:000000000-AATBG:1:1101:6631:9309	30	not tested	AT	5	146	ACAGTGCGTGTGTAACCATCT	GGGACGATGCAATGTGCTTAA	59.5935	38	F	GTGGTATGAGTGTGCAACTTATGTACAGTGCgtgtgtAACCATCTTACCTCATTAAGCTTGCAAATCATATTTAAATATGCACatatatatatTCATTCCTTTCTAAACTaaaaaCACAAATACTCATGCCATACATATGCGTAGAAAATTAAGCACATTGCATCGTCCCCATAGCACATCG
@M00842:98:000000000-AATBG:1:1101:8918:25995	31	not tested	AT	5	94	ACGTAGTTTCAAAGAGAGTAGTGA	ACGGTCGACATCATAACACAGA	58.4395	13	F	aaaaaaTGGTCATGAAAATTCATTCGCtatataTTCACTATGATGATAATACGTAGTTTCAAagagagTAGTGaaaaaTTTATCATGatatatatatAGAAAGGCGCGGTGACATTTTCACCTCTGTGTTATGATGTCGACCGTCAAAATGTATTTTCACCTCAACTATTTTGGGTCATTAGCTATGAtttttATCACAGTTGTTAATTTGAATCATTAATTACTATTTCTATCACAAttttttAAtttttttAT
@M00842:98:000000000-AATBG:1:1101:8918:4191	32	not tested	AT	5	136	ACTAATGAACACACATTACCTAAGGA	TGCAATTGACTCCTTTGTGAAA	57.5435	55	F	CaaaaaaaaaGaaaaaaTGGACAATTGTGATTAAATACTAATACTAGTGAGCATCATATACTTATTAACAGAGGATaaaaaTGATATTAAATATGTTAAAACAACAAAATAGCTACAAAACGTACTAATGAacacacATTACCTAAGGAAAAGGGATAACACCTTTGAtttttAAAATCATAAGGGACCTTAATGCCttttttGtatatatataGGGGAttttttGTATATTTCTTATTTCACAAAGGAGTCAATTGCAAttttttCCTAttttttGT
@M00842:98:000000000-AATBG:1:1101:9566:21705	33	not tested	AT	5	240	TGTGACAACTAATCATTATCTAAGCAA	TGGTGCAGAACTTGGTAATACTCA	58.6465	109	B	CATTGTGACAACTAATCATTATCTAAGCAATAATGACCCACCTGTACATTAGCAATGTTGTCACGATTCCagagagGTAGAAAGAGGCGATTTGCAAAGCGCAGTACCAACTGTGAAGTTTTATGAGATAGACAGATGAatatatatatCTTTCAAAGCATTAAATGCTACACATGTGCCTTCTAATTCAACTAGGATTGCATCAGAAAATAGAGCTAATGAGTATTACCAAGTTCTGCACCAATTCT
@M00842:98:000000000-AATBG:1:1102:10120:22412	34	not tested	AT	5	138	GAGGGATCCAAGGACAGTACA	AGACATCCTGTGTAGAGTTTGTT	57.9895	57	A	GACGTGCCATCCATGGGTAGAGGGATCCAAGGACAGTACATCTCATAATATACAAGAAGACTAATGAGACATAAAACTTCTATTCATAAAGCTTAATtatatatataGTTTATAATTTACATTCAATATTACAAAACAAACTCTACACAGGATGTCTTACAATACACCAAATAATCCTAACAatatatACCTT
@M00842:98:000000000-AATBG:1:1102:10256:25597	35	not tested	AC	5	119	GGGTGACATAATCTCTGTAAGCA	TCTATTTGCCTAATACATTTGTTTCGT	58.012	14	F	TCTTATTGCTTATGCGAATTATTAAATTATTGTCACtttttGCAAGATgggggTGACATAATCTCTGTAAGCATTCTCtttttttCTtgtgtgtgtgTTATGGGTTCTCCTAAATTGCTGTAAAACTTTGATATTCCATTTTACGAAACAAATGTATTAGGCAAATAGAAAACaaaaaTAAGCTTCAAGTTTAGCAAGACAATATAATTAATTATAATCATAATTATTAGCTTGTCATCAC
@M00842:98:000000000-AATBG:1:1102:10744:24413	36	not tested	AC	5	190	AGATGAATGGTGGAGGTTGTT	AGTGAACAAAGACAAGATCGTTGA	58.0345	104	F	TTTTATAATAttttttCTAATTTTGGCATTTGATAATTTATAGATGAATGGTGGAGGTTGTTTGGTTTTGATACACCAAACCTATaaaaaTTTGCTATCAAGATTTTAAGTCAAACTTCATCTTCATCCGATTGTGAGCGTAATTGGAgtgtgtTTGAGCACATTTacacacacacaaaaaaaGGAATAGATTGGAATATGCTAGGCTCAACGATCTTGTCTTTGTTCACTATAATTTGTATTTG
@M00842:98:000000000-AATBG:1:1102:12570:27332	37	not tested	AT	5	132	AGAATCCAAAGGTTTACAAACTCTT	GTGACAAGTGGCACGTTTGAA	58.485	28	F	AGAATCCAAAGGTTTACAAACTCTTTTGGATAAATATCtttttAATTTGATATtatatatatattttttAAATAATATCAAATTAATATTTTAATTTCATTGGTCCATTTATTCAAACGTGCCACTTGTCACAATCTGGTTAGCTTGGGACTTCATTGGCTGCAAGATTTAATTTTATTAGTTGCAACACCTCATTTTGACAT
@M00842:98:000000000-AATBG:1:1102:12570:6546	38	not tested	AAAT	5	156	GTGATTGGTCTATCATGCATACTGC	TCCTTCATGGTTAGAGTTGATTGGT	60.0465	34	B	tttttACAATAATTTGTAGAACATGTAGAACAAAAGTGATTGGTCTATCATGCATACTGCAACCCAATATTATAAAATTATGTAATATTAACAAaaataaataaataaataaatAAAACAAATCTCTTGGACAAATGACTTGgagagaGCTTGTGAATTTTAAATGACCAATCAACTCTAACCATGAAGGAAATGATGAATTATT
@M00842:98:000000000-AATBG:1:1102:13652:6075	39	not tested	AT	5	140	TGTTGTGCTCAGGATGTCCG	TTCAATCTGATCCGGTAAATGTTTC	59.1185	31	F	ATTTGTGGTcacacaACCAATTAATTAGTTGCAAGACTACCCGTTTATGtatttttatttttatttttattttGAGGTAGAAATATTATTTACGTGTAAAACTCaaaaaCTATAAATAATAGCATTGTTGTGCTCAGGATGTCCGTGCACTCCAACAACCATATCGATATTATTTAatatatatatTGTCATTTTCTTGGCAATTATGACGaaaaaGAGaaaaaaCaaaaaCaaaaaCAAGAAACATTTACCGGATCAGATTGAATTTATATTTGTGCATATTTGC
@M00842:98:000000000-AATBG:1:1102:13931:2201	40	not tested	AAAT	5	128	GCGTACTCTAATGCTACCATGT	TGCAACCAAACATAGCCTTTG	57.8185	20	F	GATTTTGGAAAATGCCAACTTTGCTTTGGATCTAAGATGCAATAGCGTACTCTAATGCTACCATGTATAATGtatataACCAAATGtaaataaataaataaataaaAACATTTATTTaaaaaTCAAACTTCAAGATCCaaaaaTAATATACCAAAGGCTATGTTTGGTTGCATACAAGTTTTACATGTATTAAGATACAATTTTATGAATTATTTTGTTTCAATTTGAGAGGTAATTTAAtttttCttttttttttttATGGAATTGC
@M00842:98:000000000-AATBG:1:1102:17700:9666	41	not tested	AAG	5	96	GCTAGTCCTATCCCACATGAAGA	GTTGTGAGAGGACGAAGAATTATT	58.066	10	A	TCTAGCTAGTCCTATCCCACATGAAGAATCTGCTGATgaagaagaagaagaaTCAGAAAAGTCAGAAGATGAAGAAAATAATTCTTCGTCCTCTCACAACgatgatgatAATAGTGAACAGGGATATGGAGCTCTTATTCCAAAAGAAAGAGTTGAAGAACAGGATAATGTAGCACCTGTTCAAGTAGACATAGGAGTTGATCAGGAAGATGCAGCTTCTGCTCACG
@M00842:98:000000000-AATBG:1:1102:18348:8005	42	not tested	AT	5	138	GGAACATTCACACACATGGCC	TCGTATGTTCTTATGAAATGCTTGG	59.0265	58	F	TATTTATCTTTAATAATTTATTTTaaaaaaaaaTGGAACATTcacacacaTGGCCTTATTACGTTATATCCACCCATaaaaaaGGGTTCTTAtttttATTATTCTTTTATACGtatatatataCTTAATTATTTATTAATTAATATTCCAAGCATTTCATAAGAACATACGAAAATTAACAAAGAAGAAATTCACGTGGAAACGTAATTAGGACACATTTATCACAACAAGAACCTAAGTTAACAATGTTTAAAGACGGATTAAAT
@M00842:98:000000000-AATBG:1:1102:18700:11181	43	not tested	AC	5	186	ACATCAATCAACAACATTCGAACA	TGGTTTAGTCCTGTGGTGTTT	57.6365	35	F	ACCCAATTCTTATATCAAAACATCAATCAACAACATTCGAACATTAACAACTAATAAGaaaaaTATTTTAACAAAAGCcacacacacaAGACATGCaaaaaaTaaaaaaaTTAAAGAGGTATTTAGTAAAAGAAAGacacacAAGCCATTAGAATAAAAGCTCATTGGCACTTAAACAGAAGTTAAACACCACAGGACTAAACCAAAACAAA
@M00842:98:000000000-AATBG:1:1102:19966:18692	44	not tested	AT	5	181	TGGCGGAGAAATGTTGGACT	TGAGAATGTGACCCTTGTACCC	59.6475	106	F	TGGCGGAGAAATGTTGGACTTCCCAAGTGACTTGAGATTATATCAGAATTTATAACTACTTATTTCATGAGCACTCTAAATATGCTAATAAATTTTAACACTTAATTAAAAGTAAATTTaaaaaaTtatatatataACCAGTCTGACTGACGAAGAATAGGGTACAAGGGTCACATTCTCAACTAACTTTATGAAAGACCATATAGCTAAAGAGTATGATTTG
@M00842:98:000000000-AATBG:1:1102:21342:22424	45	not tested	AT	5	191	GATCTTACACTGCCCAGCCA	TGCATAAATCAACTCTGTGCGA	59.2065	93	F	CGATCGTTGCACTATTCAAGTGGGAAAATCTTGCAGGAGACTAACTAACGATCTTACACTGCCCAGCCAtctctcCAGTAGCTCCTGGGCCCAATAACATAAACTTTCtttttAGTTTAAACAATGATCAATGATGATATGTTCAAACAAACTTTAGAACCAatatatatatTTGATCATAAGTTCAACAAACTGTTCAAGATTTCATGCTCTAAACATCGCACAGAGTTGATTTATGCATGGAACAAGATAGAACAAGCTCAAAAT
@M00842:98:000000000-AATBG:1:1102:21363:25373	46	not tested	AG	5	92	ACGGAACACTTATGCAGAAGA	AGGCTAGGTCTCTGTATAAGTTAGA	57.585	13	A	ATAAGGGATAAAACTTACATATGCTTTCTATACGGAACACTTATGCAGAAGAGATATACAAAGAAagagagagagCTCTGAGCAAAGGAAAGATTATTTCTAACTTATACAGAGACCTAGCCTAAAtttttCGATACTCaaaaaTGGAAAGAAATGCTTCTTACAAAGGAATCGGGCGCAAAGCTAAAAGA
@M00842:98:000000000-AATBG:1:1102:21546:21813	47	not tested	AAT	5	198	GAGATGAAGCAACAAAGAGCCA	CTCTTCTTTAAACAACATGGCTCACT	59.6005	93	F	GTTGTTTAAAATTCTTTTGATTAAGAGATGAAGCAACAAAGAGCCaaaaaaaaaaaaaaGaaaaaaGaaaaagagagaaaaaaaaaaGGAAATTGtttttAAGTTGCAATGCTCATGCATATCCTATACTTACTAATTAaataataataataatATTACATAGGCCAAAATAATAAAACTAGCTGTAAAATATAAAAGTGAGCCATGTTGTTTAAAGAagagagTATACTGCATGttttttttttaaaaa
@M00842:98:000000000-AATBG:1:1102:22635:3869	48	not tested	AAT	5	140	TTAGATTCTTCCCGAATAGAGGC	TGACACCTCAGGCAGCAC	58.5515	41	F	aaaaaGaaaaaaaaTTCGCTAATGTGCAAAATGTTTGAATATGAATAAAATTTTAAATTAGATTCTTCCCGAATAGAGGCTTGTCTCTGCCAGTGAAAAGTTAtctctcGAATAtttttAAaataataataataatAAAGAAATATCCTCAACAATCTCGTGTTGCTTGAAACCGACTCGTGCTGCCTGAGGTGTCA
@M00842:98:000000000-AATBG:1:1102:23836:22148	49	not tested	AT	5	185	CGGAAATCGTGATGCCTTGG	TGATAAGCTAGTTCGAAGTAGAGAAA	58.6725	47	F	TCATTAACGGAAATCGTGATGCCTTGGTACTATAATATCACTATTAATTTTCTGAAAattattattATAATAAAatatatatatTATTGCATGCGTAAAAGTAACGATAATTCTTATAACTTATTGTCATTGAAGATCGAAGAATTTTCCCCATCCTTGCAttttttttCTCTACTTCGAACTAGCTTATCATATTCAATCTTA
@M00842:98:000000000-AATBG:1:1102:25974:12851	50	not tested	AT	5	191	CATCAATAGCCACCTCAACTGT	CGTAGAAGTCTTATCGTAATGGCA	58.4345	9	F	CATCAATAGCCACCTCAACTGTTAAAGCAGAatatatatatCCCACAAGGAGAATCAAAGAAGCATCTTTGAatatatGTATAAGATGCAGAATAAGTTTCAAAAGGTGCTGAGGTTTGAAATGACCCCaaaaaGAATATTGCTCAAGCAATGTCAGAGATGAGGTCTGCCATTACGATAAGACTTCTACGAATTGAGAACACT
@M00842:98:000000000-AATBG:1:1102:3005:19031	51	not tested	AT	5	180	CCCATAAATAAATACATCTCCAATTGC	AGAGTTTGATCAATAGTTTGTAATGCG	58.089	49	F	AATTTTCTTCTTTTGTTTCATTGAAAATAAATTTGAAAAGTATCGCCAACGGTGAGTTAATTCGAAGTTTTAGTCCCATAAATAAATACATCTCCAATTGCAAAATAATTATCCAACCCAATCTaaaaaGCGCCTATCATGAAATTATAGatatatatatAGATCAACGACTCTCATTATTTTCCTTCAAtttttATTCAAATCATTGCTATTACAATGAAAATTATCGCATTACAAACTATTGATCAAACTCTCATACTTATTTATCATTTAATT
@M00842:98:000000000-AATBG:1:1102:5727:7317	52	not tested	AAAG	5	141	GCACACCCACACCAGGAAA	TTTCTTCTCTAATTTCTCTTGCACTT	58.886	72	F	AtttttttttCTTTCCCTGTACATTATGGAAAGATCTTTTATGACTCTTCTCAACACaaaaaCCCTCCCttttttttCTCCGGCACACCCACACCAGGaaaaaGCTGAAGAAAAGAATTTTAGCGTGTTTGATGGAACATGGATCAAAAGaaaaaaaaaaGaaaaaGGGCAAAaaagaaagaaagaaagaaagTGAAAAGTGCAAGAGAAATTAGAGAAGAAAATC
@M00842:98:000000000-AATBG:1:1102:9257:23997	53	not tested	AAT	5	138	AAATTGACTCTGAGCAATTGACTAT	CGTTTGTGGCTGTTAACTTGT	57.325	2	F	ATATGtatataTGTAGTACATATCTACATGTAGATaaaaaTTGACTCTGAGCAATTGACTATATtaataataataataaGCCAAATAGATTATGTATTTACCGAGTTAATCGTTCTTCCAACCATAGATTTAACTCAAGAATAAGAACTATATTACAAGTTAACAGCCACAAACGAAGTACTAttttttttttAatatatACTGAATAATTTGTTCGCTTGACATATCCAAAAGCA
@M00842:98:000000000-AATBG:1:1102:9314:21375	54	not tested	AT	5	195	TGGCACATACATTGAATTCATTGT	TGCTGAGCTAAGAAGAGTAAATGT	57.8365	72	A	GTCATTATTGGCACATACATTGAATTCATTGTTTATTTTGTGTCGATATCAAAGAGTTATTATTGGCACATACTTTGTTGATATGATTTTGGCATTTGCCATAGatatatatatGCATCACAAATAATGCATGAATACACAAAATTATCATATTTAGGCAAGTAATTACATTTATTATAACATTTACTCTTCTTAGCTCAGCAATTAAAAtttttCTTTCTTCCGTACGTCTC
@M00842:98:000000000-AATBG:1:1103:11515:15778	55	not tested	AT	5	106	TGTATGCTGAGAGTGTGGGC	GGGCATCAAACACGGTACAC	59.615	46	B	TTATCTTAACTTGCCGCAAATGGAGTCAATGTCTGCTGTATATGTGCTTGTGTTGGCTGTGTTTtgtgtgCAtgtgtgGCTGTGCATGTGGGTGTATGCTGAGAGTGTGGGCGTGCGCATGCTGCTGTTGTGCgtgtgtgtGGCTGGTGTGGCTGAACatatatatatACTAGTGAGGGTGTACCGTGTTTGATGCCCGGTAAATGAGaaaaaTAACTTATACGTTGCGAAATGT
@M00842:98:000000000-AATBG:1:1103:12369:24576	56	not tested	AG	5	140	TCCTATTTGAATGGGTTGCCC	TGAAATCCAAAGGCCCAAGG	58.3055	65	F	ACATATGTCTATACGTAAATAGAATCTGTGACGTCCGGAtttttCTCAAGGCCAGTTTGAAATTTGTCCgagagaCAAATGAGATGAGTTAATTGGAGAAAATTTCCAGTAtttttCAAAATGCAAATCTAAAGTATCCTATTTGAATGGGTTGCCCctctctctGAATCTAATTTATCGCCCAAATTCTCGCTCCACTCCTCATTTCCATCCTTAGACCGActctctctctTCTCTTTCTTCGTGtttttACTTTCCTTGGGCCTTTGGATTTCATTAT
@M00842:98:000000000-AATBG:1:1103:17493:10589	57	not tested	AT	5	152	CTCCAACGGGCAAATCCTGA	ACAGCTAGCTCTGTTTGTAGCT	59.8785	5	F	GTTCAAATCTCCAACGGGCAAATCCTGAAGACAatatatatatGAGAACAAATGgagagaTaaaaaaTGCATGCGCCACGAAAAGTTCACATTCACAAAACTCTCAAAATCTCTAAAGCTGCAAAGAAAGCCCATTAAAGCTACAAACAGAGCTAGCTGTATATTTTATTACACTACATTAAAAGGT
@M00842:98:000000000-AATBG:1:1103:17592:20758	58	not tested	AC	5	189	TGGCAGTTATCTCACTAAATTTCCA	CACCTGTCATCTTCCCAAATTGG	59.1625	113	A	ACAATATTTGACATGCAAACTTAACTTTCTTTGGCAGTTATCTCACTAAATTTCCAAATCCAAATATTTGTAGTGGATTAAGATTTTCCTTTGGATGCCCCTGGAGATATACGACAAGTTACATGTGTCATACACTTTCCCTTTCCAATTTTGCGTAACAAACTGTTCAtgtgtgtgtgATATTATTCATTCCGGCCCCAATTTGGGAAGATGACAGGTGTAGATGCTTATGTACAAAGTACCA
@M00842:98:000000000-AATBG:1:1103:24888:21163	59	not tested	AC	5	133	ATCTCGTCCAATGTTAAGGGTT	TGCAGCCCATTGTTCTAATACA	57.734	16	B	ATCACTCTTATCAATATCGATGCAAATATCTCGTCCAATGTTAAGGGTTAATATTATTTCACCAAtgtgtgtgtgAGTATTTGGATCGAGCAAATTAATTGTCACAATCAATAGAAGTTTGTATAATAACtatatataTGTATTAGAACAATGGGCTGCAAAATAATATAAGTGTCTACAGAAATAATTTCAAGACGT
@M00842:98:000000000-AATBG:1:1103:25597:19683	60	not tested	AT	5	121	CCGTTCCAGAACAATGCTGC	ACACACACATGTATATGTACACAAC	58.8755	64	F	TTTTCAGAAGAAGTCATGGcttcttcttGTTTATTTCTGATGGGGAGGTGGGTTTCTTGCGTTTGTGGGTTTTACCGTTCCAGAACAATGCTGCATAGGTGTGAAAGTGGCATATTTATACACATTTATACTTGCATACACCTACCCGTATCTATATGtatatatataCAGTTGTGTACATATACAtgtgtgtgtatataAATATAGA
@M00842:98:000000000-AATBG:1:1103:27048:20704	61	not tested	AC	5	140	TCTTCCATAGCTCTCGGATCCT	TTCAGAAGCACCTGGATGAGT	59.455	41	A	AACAAATTTGCAGTTATTGTAATCAATGGAACCAAGCCAAATTCTTCCATAGCTCTCGGATCCTGAGAAGCATCATTTTCATAAATGTATGCACGCACGCGTACGcacacacacaAACAAAGCCTAATAATGACTCCTGGTGCCCCTACAATCTCATTTGTACTCATCCAGGTGCTTCTGAAGT
@M00842:98:000000000-AATBG:1:1103:27759:12010	62	not tested	AC	5	141	TCCTTTGTTGCTTTACTCGGA	TGCCAAATGGAAGAAGGCAA	57.903	17	F	GAGATGAGTTTAAGCTTACATAGCACACCATACtttttCCTTTGTTGCTTTACTCGGAAGAGTTTTGCTGAATAAgtgtgtgtgtATGTGTATTCCCTTGCAAGaaaaaaGAAGAAAGAATgagagaCTATGTTTTGTTCTTGCTTCTTGTTGTAATTTTGCCTTCTTCCATTTGGCAAATTATTCTTTTAAAGAGAAGAATTAGGATATAATTCGCAtttttGATG
@M00842:98:000000000-AATBG:1:1103:27842:18452	63	not tested	AG	5	126	GGTGAATCAGGCCAAATCCC	AGAAAGTGTCACAAGCTTATGGC	59.1905	63	F	GGCCCAAAAGAAATTAATTTTGCCaaaaaTCATGACCCAAAATTTGTTGAAGCCCAATTCAatatatatatatatatatatatatatatatatatattatatatggtatggtatggtaTGGTGAATCAGGCCAAATcccccTTTCATGGAGAAATTTTCATTCTTCATTTTAAAATCTCACCAACCAAGTATTACaaaaaaTgagagagagaAATGAAGGGAGCCATAAGCTTGTGACACTTTCTAAAGTCCCTAAAATTTTG
@M00842:98:000000000-AATBG:1:1103:7201:24156	64	not tested	AAT	5	191	AGACTGTATACGAATTCTCCAATCGT	TCTCTAGACTCTCGCACCACT	59.8405	55	F	TGTAAGATGAGACTGTATACGAATTCTCCAATCGTCAAACTCTTCAATTAAGAACATAGGCACTCGAAAGAAATTAGCTTCCATGATAATtaataataataataaATGTAAAGGATCTCACGAGATCAAATTAGGTTAATTAATTCAAGAACCTACTCTAATACCACTTGTTGGTCCCAAGTGGTGCGAGAGTCTagagagGGGATT
@M00842:98:000000000-AATBG:1:1103:7428:8878	65	not tested	AT	5	199	ACACGTGTGTAGCATATGAGAT	TTTAAGTATTTCCTAGACCAAAGCATT	57.408	71	F	TTTCGCTTTATTATTTACACgtgtgtAGCATATGAGATAATTCTAATGAAATATTCCACTGTAAAATACACATAAGTTGCAATATGCAAAATTTATGTGATAACGTGCAatatatatatTTTTATTTTGATTGCAAAGTTTGAAAATATTTTAAGTTCAGGTGATTTAATTTTATTTTACCTTCCaaaaaTGCTTTGGTCTAGGAAATACTTAAAACATACATAAAATTTGTTTTCA
@M00842:98:000000000-AATBG:1:1103:8370:24393	66	not tested	AG	5	152	GCATTGATTAGATGAGAATTGGGCA	TGTGGAGAAATCATGCAGTTGA	59.118	84	A	TTTAAACAACTTCATCTAAGTATTATGTATTCAATTTAAAATGCATTGATTAGATGAGAATTGGGCATTACAATCTTCTCCCTCTTATAAAATTTCGCCCTCGAAATTTGAAGTATCAAATAGTTTTGGATATTTACTTATTATTTCTTCTtctctctctcATGTTGCTTCTTCAACTGCATGATTTCTCCACAATACTTTGACgagagagaCTTTCTAGG
@M00842:98:000000000-AATBG:1:1103:8554:24274	67	not tested	AAAT	5	190	GGTTCTCACTGGCGCACTAT	GGAATTTCACGTCACACAGCA	59.753	92	F	CGACGGTTCTCACTGGCGCACTATCTCCACATTTCTCTGGCAGTGACTAGTAGCAATCATGATTGGACGTCTTGCTTCATTTACAGAAAATTCTGCCGATATTATGTGTTCCTTTGtttatttatttatttatttatttttttGTCGCTTCTCAATGTGCTGGATGTTCTGTTTGCtgtgtgACGTGAAATTCCTATTGCCCTTGTCACCTTTCTTTTGCTTTCTAAAACTGGAATGGAATTGGAGGGTAGTCTGATATA
@M00842:98:000000000-AATBG:1:1104:10132:5195	68	not tested	AGG	5	240	CCCATTATTACTCTCCAATCCACCA	AGCCACTTGAAGCATTGTGG	59.5995	21	F	ATCAACCCTTCaaaaaTCCCATTATTACTCTCCAATCCACCATTCATGTTAATGATCTCCACAtcctcctcctcctccTCATCCTCCACCACTGGAGCTGCCACGCTCCTCCCCTTCTCCTCCGCGTCCCCTTCATCCACCACTGCTGGAAAATGCCCCTCAAACAACGCCATATGCCCAAACAACTTATCCTTCCTCGaaaaaCTTGTCCCACACGAACACCTCCATTTACTCTCCCCACAATGCTTCAAGTGGCTCTTCA
@M00842:98:000000000-AATBG:1:1104:13076:21884	69	not tested	AC	5	114	TGGCTAATTATAGATTTAAAGTGCAGT	GGAAGGATGTCTACCAAATTCACA	58.06	22	B	TTTCgagagaATTGTTGGCTAATTATAGATTTAAAGTGCAGTATATGAAATTTTGAATGTATAAgtgtgtgtgtGCGTAtgtgtgtgCgtgtgtgtTGgtgtgtATGTGAATTTGGTAGACATCCTTCCCCTATTTATAGTTTCATTCTAAAGGCTTTGTTATAAAAGAAAGATGGTTTAAGGGGCTAGG
@M00842:98:000000000-AATBG:1:1104:17461:25375	70	not tested	AT	5	207	AGAACAGGTTGACCAGCAAGA	CTCCTCTTGTCCTCAGCCAA	59.265	149	F	AGAACAGGTTGACCAGCAAGATTTTATATGGGATTTTGAAGGAGTTAGAtgtgtgGACAACTCATGTCATTAATGGGCTGGAAAATTTGCTGTCAATGATTTATTGTCAATATTTAAAGTTTTCCTACTCACAAAATGAAGTTGACCCTTTGGTTGGGCCATCTCAATATtatatatataTTGAtttttGGCTGAGGACAAGAGGAGGaaaaaTTTTGGGACATCCTCAAAGACTAGTCTCTTTCtttttCTTT
@M00842:98:000000000-AATBG:1:1104:18827:20516	71	not tested	AC	5	147	GCCAAGTGTCCAAATCACCA	ACCACTGTTAGTAATGTAGGCAGG	59.377	91	A	AAGAATGCCAAGTGTCCAAATCACCATATTAATTTTCCAACAAAATCAACATGAAAGCATCTTCTTTTACGTTTGCATCAATATGTCTTTATAAATTTATTACAAAGAGCATATCTAtgtgtgtgtgTACCTGCCTACATTACTAACAGTGGTACGAAGTTTGTTTCACAATGGAAGAATCG
@M00842:98:000000000-AATBG:1:1104:19732:9408	72	not tested	AT	5	222	CACAACAAACACGATGCAAACT	TCATAATTAAAGTTGCTTGGTGCT	58.1165	161	F	TACAGAGACTTTTCTATACACAACAAACACGATGCAAACTTGCAttttttGATAGTAAAATGTGATTAGAATGATAATTGTGCTTTAATGATGCATTTGTGCATTGCATGTAAGAGAATTTTCGATAGAATATTTCAACaaaaaaTGTACAGATAAATTTATAAAtttttGTGAAATTAAATAATAAAGGGAGATTTTAAAatatatatatAATAAAGCACCAAGCAACTTTAATTATGATG
@M00842:98:000000000-AATBG:1:1104:19899:13308	73	not tested	AG	5	180	TCACTTCTATCATCATAGTGCAGCT	AGCCGTGAAATGTGTATCAATGA	59.2175	115	F	GAACCTCATCtttttAGCTCATCCAGCTTCCTACTCAACCTGTCCTGTCCACTTCATAATTTATCTCGTTCACTTCTATCATCATAGTGCAGCTTGttttttAGGATAATAGGGTCATTACAAGTTTGTTTTCAGGATAACGAGGTCATTACGAGTTTGAGAtctctcACCATGCTCAGACCTAGCTCTTATACACGTTTGAATACGACctctctctctGCTCAAGTCATTGATACACATTTCACGGCTAAAG
@M00842:98:000000000-AATBG:1:1104:21266:16189	74	not tested	AAT	5	200	TGCTTCATGTTTCTTGGTATGGTT	GTTGTAGCATGGCCCTTGTA	58.5225	96	B	TGATCCCAAAGTATGTGATATTGATGACTAGTACCATGCCTTACACGTTTaaaaaaTGCTTCATGTTTCTTGGTATGGTTTTATTTTACTGATTCTCATTTAAGGTCACCCTCTGTTATCATTGTTCTAGGTCCATCGTTGTGTACGTTGAAATTTTAAGGGTTTCCATGCTAGTTataataataataataATTGttattattattaTCattattattTTAACTACTTCATACAAATACAAGGGCCATGCTACAACagagagTGTTAATCTGAATTG
@M00842:98:000000000-AATBG:1:1104:24393:4526	75	not tested	AC	5	104	GTTGCCGGGTTGTGTTTCTC	CCGCCGAAACCCAATATCCT	60.0745	16	F	GTTTCTCtttttCATGTTTTGTGtttttGCCGGTTTGttttttCTGTTGCCGGGTTGTGTTTCTCGTGGGGATTTGCGGTAtgtgtgtgtgAATTATGATGTGAttttttCTTGAAtttttAAAGTCCCAGGATATTGGGTTTCGGCGGATCTACCGAATTTTGGAGAGGTGGGATTGCTTGATCATTGCAAAAGATGTCTTCGTTGAGCAGAGAACTGGTAtttttAATACTTCAGTTTCTAGATGAGGAGAAATTTAAGGAAACTGTACACAAG
@M00842:98:000000000-AATBG:1:1104:24947:7421	76	not tested	AG	5	99	GCCGTAAGTCGAGGCCATAA	TGTAAGGCACAGTCGGGTTG	60.073	17	B	AAAGGCCGTAAGTCGAGGCCATAAGGCTATTCCTTTCACACctctctctctATCTATAGATagagagagATCCGCTGCGTGAGCAACCCGACTGTGCCTTACATGTGCTCTACAGGCCGCACTCCATCTTTCTTCCCAACGAGCCCTTGTTTTCTTTTGATTTGGAAGACGGGCGTTGCGTTCGGTTCGAAAGGCATGGTTTTCAGTATG
@M00842:98:000000000-AATBG:1:1104:26856:16380	77	not tested	ACC	5	94	AACCCAGGAACAGCCGTG	TCCCATCACCAAACCGTTCC	60.069	13	A	TTTATTTACAGCAGCAAAACCCAGGAACAGCCGTGGCTTCTTTCTCGCggtggtggtggtggtGCCGCCAAGGTGAACCCATCGCGTTGATGGAACGGTTTGGTGATGGGAAAAGAAATGGAGAAAagagagAAGaaaaaGAGGAAGAGAAGAAATGGAGGGAAATGGAGAAAGGAAGgagagaAGAAAAGTTGCTGGGCGGCTGC
@M00842:98:000000000-AATBG:1:1104:28003:9267	78	not tested	AT	5	161	TGAGGTTGCATGGTCATTCC	AGAAGAAGAATAAGGTGGCCAT	57.646	6	F	AACTTTTAAACTTTTGGTCGAGAAACAACTTTTATTGAGGTTGCATGGTCATTCCAAACTTtatatatataATAGCCCTTATCACTCTCAAGCTCCCATGCTACATCAAAGTTTGTCTTCCCAATCCAATTTATCatatatcccccTTCCTCAACAACATCAAATTTTCACAATATGGCCACCTTAttcttcttcTATCCAAATTCATCTCTATTTCTCAACTTA
@M00842:98:000000000-AATBG:1:1104:4669:7333	79	not tested	AAT	5	106	AGTATACAAATGAATTGCTTGAATGAC	ACAATGAAGGGAAAGCTTGTGAA	58.1235	0	F	TCATGAAGAACCgggggCAATCACaaaaaaGAGCCttttttttCCCCATCTTTCTCtttttCAGTCATGCTTTTCTTATGAATGAGTGTGGTATAATTTTAtttttAGTATACAAATGAATTGCTTGAATGACttattattattattaTTTGGGtctctcCTTCTCTTTTCATTCACGCTTTGTCCtttttCACAAGCTTTCCCTTCATTGtttttGTGATG
@M00842:98:000000000-AATBG:1:1104:7656:6856	80	not tested	AT	5	91	GCCAGTCTGGAGTTGGAGAC	ACCTATGATGTTTCTTTCCAAATGAT	58.7185	14	A	AAACATATTTTATAAAATTTAACATGTATAGATAAATAACTTTTACGATTTTGCCAGTCTGGAGTTGGAGACTTTCAGGTGCTTTGtatatatataGTCGGTGTAGCTTTAGAAGGAATCATTTGGAAAGAAACATCATAGGTACATACATTTGTTGATATTCTGTACTTTGATGTTTAAATTACAGAtttttGGAATTTTGAAAATTGTAATAATTTGTAGTATCCCAACGTA
@M00842:98:000000000-AATBG:1:1104:8009:11250	81	not tested	AC	5	94	ACCTCTTTGGACCAATAACTCCC	TGTCCATGTGTATCGAGAGTAGT	59.233	23	F	TCCTTGAGTTACTTCATATCGACCTCTTTGGACCAATAACTCCCTTAAGTTTAAGGGACaaaaaaaaacacacacacTGGTTATTGTAGATGACTACTCTCGATACACATGGACAAtttttATAAGGAAGaaaaaaaaGACACCAAAAGAGCTAAGAAATTTATTGGAGAAGTTGCAAAACaaaaaTGAGCTTAAAGTGATCAAGATCAGATTTGACAAGGGAATGAAATTCG
@M00842:98:000000000-AATBG:1:1104:8758:21138	82	not tested	AC	5	133	TCCCGCACTCTTTATCAATGA	AAATCACCCAACTTAATATGCGAT	57.0675	67	F	TTTGTATGCATGTCTTAATTCCCGCACTCTTTATCAATGAATTCAAGCACTAATGGTAAAGTTGATGTTTTATAATCACAAGATTATCAATTCGATTTTCATTCGCTtgtgtgtgtgGGCTAttttttATCGCATATTAAGTTGGGTGAttttttttttGCTGTATCATAATTTTAAGAAtttttCTTGTATTTGTTATTATTTCTTAACTTTGCAAGAATTGCTTCTTTAGGGAC
@M00842:98:000000000-AATBG:1:1105:11957:10780	83	not tested	AG	5	117	GGTCAACAGACAATCCACCAG	AGTATTAACAACCCAAATCAGTGAAA	58.187	48	A	TAATCAATTGTAACAATTTTCACCTTCACCatatatTAAGCTGCTAATTATGGTCAAATATTCTGaaaaaTTCATTGGATATTTTAGTCGATAAATATTTGGTCAACAGACAATCCACCAGAGTCTAATAGTGAAAAGATATAAAAGTAAATTCAGTCAGACCGACAGTgagagagagaATTTGATCACATTTTCACTGATTTGGGTTGTTAATACTAATTTTCAAACCTCGTgggggTAACTAAACCAAA
@M00842:98:000000000-AATBG:1:1105:15315:21197	84	not tested	AT	5	152	GGATGAAGTTGTTAGAAGTGTGGG	GAGGACCCTAGTGAAAGTAAATACA	58.6825	25	A	TCTGCTTATGCCTAGTTTTCGAGCCATTCGTTATTGATTTTGGATTTCATTTTGGATGAAGTTGTTAGAAGTGTGGGGACTAGTCCATTCTGCCATGCTATAatatatatatTGCGCGATTCAAGTCCATTTTCAGTTATCTTTGTCATCCAATTTTGCTTACGAACTTACAATTAACTATGTATTTACTTTCACTAGGGTCCTCTATTTTGTTCTTATCTTTCTGTTAACTGTAAGTTTTGGCATTTTATGGAAATATCTtatataGTGGAAATAC
@M00842:98:000000000-AATBG:1:1105:15319:19717	85	not tested	AT	5	108	TGGATGTCGGATTATCATCTCCA	TTTGCGGGCTTGGATGGAAT	59.727	6	F	TGTTGAAAGAGAAGAATGGATGTCGGATTATCATCTCCAAACCACtatatatataTGCCTCCTTATTTTGTTATGTTTATTGTTTATTACTTACGTTGAATTGCATTCCATCCAAGCCCGCaaaaaCCAAATTATTCAACTCAACTAAAAGATCTTCTTAACATACAATATTCCGCTGCAAACTCTTTGCATTAATCAAAATCGAAAACT
@M00842:98:000000000-AATBG:1:1105:16038:18924	86	not tested	AT	5	113	GGCACGACTGATTACATGTCG	TGGAATCTTAACGTTTATGTGCAAA	58.72	48	F	TCCGAATGGCCCACTTAGACAAATAAATACAGATGGCACGACTGATTACATGTCGATCCAATCCTAAAtttttttCATAATACAGAAATAAATTACATAACAAatatatatatGATATTCCTTTTGCACATAAACGTTAAGATTCCATATTTAGCAAAGGAAGTATTGTTACTAGTTCGCACATTCGGTATTTGTCTTGGTATCCAACTATTGACCTCTCGAGTCCAG
@M00842:98:000000000-AATBG:1:1105:19193:7115	87	not tested	AC	5	157	AGATCATGAACGGGAAGAGCC	TCCGTTGGATTCTAAGTTCTTTACT	58.9295	60	F	ATATAGCATATTGATTCAAGTAAGATCATGAACGGGAAGAGCCCAAACGTCATATAATTGTCTTAATGTaaaaaaaGAAAAGAATATTTACatatatatGTGCgtgtgtgtgtGGTGTAAtttttAGTTAATGTCGATAAAGAAGGCATATCCAAGTAAAGAACTTAGAATCCAACGGA
@M00842:98:000000000-AATBG:1:1105:19373:15002	88	not tested	AT	5	178	AAATGAATGGTTATTGAAGGGTAATGT	TAGCTTACTGACGCTCGAGC	58.788	0	F	GTTaaaaaaTGAATGGTTATTGAAGGGTAATGTtatatatataAATTTTGAAATTGTTTTACaataataatTTTTGCTCTGCAAATAGTAATTCCTTAACTGAAAAGAttttttACTAATTATTAACTAAATAAATAatatatAATATTATTCATTTGCTAGCGGCTCGAGCGTCAGTAAGCTACTGATGACATGGGCGCAtttttAATTATTCTTCACATGTTACCAGTAGCCTAGCACTGTCTACGCCATTGGT
@M00842:98:000000000-AATBG:1:1105:19688:23258	89	not tested	AG	5	215	ACGTACCAAGGAATCTCCAAGT	AAGCATGAAGTGGTTGCCCA	59.783	94	A	CCTTATTTTCCTTGGCTGGTTTCAGCAAAACAATCCCaaaaaTTAGATCAAATCAAGCTAACGTACCAAGGAATCTCCAAGTGTAGTATTTCTGATGTTGATTCACATACCTTGATGTCTTGAGAGCACTTGAAGAAAATGATGGCTAAGAACTTGAACTTCTTCCATGGAGATTTgagagagagaAGACAGGAGATGGTTTAAGAGATTTGAGAGGGAAAATTCAAAGTATGAATTCTGTGTCTAAGGTAGGGGTGGGCAACCACTTCATGCTTATTTAT
@M00842:98:000000000-AATBG:1:1105:20845:19743	90	not tested	AT	5	91	CCCTTGAATTAAAGGTACTATGGCTG	GCCCATAAACAATTCAAGCCCA	59.7505	15	A	AGAttttttAATACaaaaaTTGAAGAATATCCCTTGAATTAAAGGTACTATGGCTGATATTGTTGTCTGTGtatatatataTTTTGAATTTCTTTGGATTGGGCTTGAATTGTTTATGGGCTAAAGATTTGGCTAGATAATTTATTTATGTTGCAAAATAACATATA
@M00842:98:000000000-AATBG:1:1105:20910:22153	91	not tested	AAAG	5	192	TGATATTCGTATTCCACCTACTGT	AGATAGTCGGAAGTGCAGAAGT	57.9675	104	F	GAAAATGATATTCGTATTCCACCTACTGtttttGATAAAATCCTAACATTATTGTCGTTAGAATCTTCTGCCTACATTTCTACTTCTCATTCATGGCTGCAAAATATCATACTCATATTTCAGCAggggggAAaaagaaagaaagaaagaaagAAAACGAGGTTTAATTAGTTCTACTTCTGCACTTCCGACTATCtatataCACATCCCTTTAACTGaaaaaaGACAAAAGGAAGGaaaaaaaCATAGGAATaaaaaTAAATCACTAATTAAACAttttttCA
@M00842:98:000000000-AATBG:1:1105:21743:27609	92	not tested	AG	5	202	TCAAAGTTCTTTCTTTATACAGTAGCA	CATCAACTAACGGAATCTTTAAACTGT	57.8615	44	F	ATGTTTTATTCAAAGTTCTTTCTTTATACAGTAGCAATATAAAATAATAGtttttttttttttttttGGtttttttACCCctctctctctCAAAACAAGATATTTACAACaaaaaTTGGTTATGATTAAGTTCTTATATTAGTATTTTAGTATAAtttttATAATTCAGATTTTAATATTGTTAACAGTTTAAAGATTCCGTTAGTTGATGAAACTATTGaaaaaaTTAATTAAATTTACATGGTCATAACATT
@M00842:98:000000000-AATBG:1:1105:22934:13237	93	not tested	AGC	5	117	GGGCTGCTAGGATCATGTGT	AGATTACAGACCAATAGTAGCAAACA	58.9535	29	F	TGATTATTAGGGCTGCTAGGATCATGTGTTGTGCTGATACCAAATCAAGTTGCTGTTGtgctgctgctgctgcTTTTGATAttttttttttGGTTGtttttGTTTGCTACTATTGGTCTGTAATCTTTTCTGTTATTATGACTTAACACtttttGTAAATCATTCTATACTTTTCTATGACACTTGTATTTCCATTTATTGTTTTGTCATCATTaaaaaGGGAGAAAATGTTGAGT
@M00842:98:000000000-AATBG:1:1105:23354:25037	94	not tested	AT	5	187	TCCCAACAATAATGTACATGGCA	AGTTAATTATTTCACCATTTCGCCA	58.116	73	F	ATTGGCAAGAACACCCATAGTGCACAAATTGCCTCCCAACAATAATGTACATGGCAAGaaaaaCTTTATGTTAAAAGAAATTGGCaaaaaaaaaCTGTATTAAAAGAATTGAGAAGaaaaaTCATGTACtatatatataaaaaaaaaaaaaaCTGATAATATTGTCATTTTAAGGATCTACATAGTATAAAATAATGGCGAAATGGTGAAATAATTAACtttttCATAAAATTTTATATGTTAATTAAG
@M00842:98:000000000-AATBG:1:1105:25748:19281	95	not tested	AT	5	135	GTGCAGTGCAATAAATTGGCA	ACGATTGTGTAGCATATGAAGTTTGT	58.971	50	A	TTATCTATAAGAAATTACTAGAACAGGACAGATAtttttGTCATATGCATAGTGACAGTGCAGTGCAATAAATTGGCAAAATTACATAATTGGATGTGCTTATATTTGTTAATTTCTTAAATATCATAatatatatatGTGTAATAGATTCATAAGGGTGATAATTACAAACTTCATATGCTACACAATCGTATTTTATTTATTTCAAATTTATAAATTATTCTAATTATCTTTGCATTTAATTCAGATAATGACATAGCAAGGTGGAAATCAATTTTC
@M00842:98:000000000-AATBG:1:1105:26179:23534	96	not tested	AT	5	138	GGTGGTATTATGATGTTACGTTGGT	TCCAACCAACACTTATCCCG	58.349	83	F	TCAttttttttttGGTGGTATTATGATGTTACGTTGGTGTAAtttttGTGTTGATTTGGTGTTATTTTGATTTGTTTTCATATTATTTTAAGATAGTAATTTGAATATTGTTCATGAGACAatatatatatCGGGATAAGTGTTGGTTGGAAATGAATTCTAAAAGGAAATCATGTTAACATGCGCAAGCAACTTGAAAATTTAGAAATATTTTGCATTTCTTAATAGTTGAtttttt
@M00842:98:000000000-AATBG:1:1105:26800:14823	97	not tested	AAAT	5	156	AGAAGAACATATCAACAACTTGGG	GCTGTGCTGGACTTCATATGC	58.4215	25	F	TTTCTAGTGAGAAGAACATATCAACAACTTGGGGAGAAGTGTCCTGAATTTATATTTAtatttatttatttatttattAAttttttAATATTGAGTTCCTATACGACTTTTCATTTTCAACTTAATATGATTGCAGGAATGTTTGCATATGAAGTCCAGCACAGCTGAAAGATAGAACTATAGGGAACCTTGGGAACTTGTTTCATTGTTTTGatatatAGCTGTTGCTTTTGATCAATATTCCTCTTCCTGAAGTGACATATACTGAAAA
@M00842:98:000000000-AATBG:1:1105:28301:18465	98	not tested	AATC	5	169	TGTCCAAATGCAATCTGAATCAT	TAGGTCCGATGTCACCCAGT	58.5165	79	F	GTCCTAAATCTGAAATATCCTTTTATATGTCCAAATGCAATCTGAATCATTTGTTTATATCTGATTATGATTTGAAGCTTCAATTGGATTTGTTTCAGACAAATTAATTTGTCATTCAATCATAAACCCattgattgattgattgattgTTTGGATCCTGGAAATCTCaaaaaGACACTGGGTGACATCGGACCTACAGTTGGACCTTTGGTAGG
@M00842:98:000000000-AATBG:1:1105:29001:16134	99	not tested	AC	5	160	GCTTTCAAGATTTCACCCACTGA	TCCACTTTCGTGCATTATTGTTCT	59.335	0	F	AGCTTTCAAGATTTCACCCACTGAacacacacacATATAAGTGATCACATGCAATTAATCCAACAATTTATTGCTAATTCACaaaaaGTAAATAATAGCTTCCAGTGAATTGTTTGGTGAAAATGCAAATATTATTAAGAACAATAATGCACGAAAGTGGaaaaaTGCTTCttttttATGAAAGTAAAGCAAAA
@M00842:98:000000000-AATBG:1:1105:8341:3496	100	not tested	AAT	5	106	TCCACCCGGGTAGCAATGAT	GCCTCGTCCTGCCATAAA	59.0155	10	F	ATAGTATAGATTACGGACACAAATCCATCCCGCCACACGGGTAGCCGCAGAGTGGCCGGGTGGGTGCGAGTTGTGtttttttATGTAGTGGTGCAGGCTTGTGCCCTCCCTTCAaaataaataaataaataaataaatAAAacacacaaaaaCACCACCAGTCCACCCGGGTAGCAATGATATTATTAAAAaataataataataataaaaaaGTACTATTAAAGACGAAAAGGGTATTGGTTTTAtttttttATGGCAGGACGAGGCCCGGGCCGGGTT
@M00842:98:000000000-AATBG:1:1105:8572:12291	101	not tested	AT	5	92	AGAAAGCTCTAAGAGTAACACCTC	TCTTTCCAGTTTATGTCTGCATTT	57.413	14	F	CATTAATAGACTAGAATTTTGAAATTGTCCCCACAAATACAAAAGTAATTAAATACAAAACAGAAatgatgatgGGATACCTAAAATTTCAAGAAAACAAGAAATGGATAATTTCGGATTAAAGAAAGCTCTAAGAGTAACACCTCTATATGAGGaaaaaatatatatatTCAACCAATCTAGAGCaaaaaaaTGCAGACATAAACTGGAAAGATAATGAGAAAA
@M00842:98:000000000-AATBG:1:1106:10763:23186	102	not tested	AT	5	103	GGGTGAAGCAGTATGAGAATATGA	ACAAAGTTAGGGCCATTTCTCT	57.8765	32	B	GTTTTGTATAACtatataTGTATATGTCTCTTCTTGGGTGAACTATCAGATAAAATGAGGGAAATTGGTTgaggaggagAGGAGGACAAAAGGGGTGAAGCAGTATGAGAATATGAATTTGGTTTTCTTTGGAGTTTGGCTTATTTGCtatatatataGTGGAGatatatGATAGAGAAATGGCCCTAACTTTGTT
@M00842:98:000000000-AATBG:1:1106:11169:18074	103	not tested	AT	5	241	TGAAACTCAACTTTGTCCGAGA	CGAATCTCTACTTGTCTAACATACCT	57.968	27	A	GACCAAACACAAAGATATGAAACTCAACTTTGTCCGAGATGTAGTTGAGAAGGAGCTGATGCTCAAatatatatatCTATGCATATACAGTTGGCTTGTTAAGCCTACTCCTGGTTTGCATGGGAATAGAGTATGTATGTGTTTGAGCTAGATCATATCTTTATATTGTATGCTTATCCTATGAAAGATGAACATTTTGATACACATGTTTATGATATCTTATGTCCTAAAGAGGTATGTTAGACAAGTAGAGATTCG
@M00842:98:000000000-AATBG:1:1106:12059:18083	104	not tested	AT	5	197	CAGGCCATCTATCATTACCGGT	CGAGGTTGATCATGGGACGT	59.7605	131	B	CCAGGCCATCTATCATTACCGGTAAATGAAATGGTAACATAATCATTAGTGTGCCATATCAACTTCTTGTCTCACATTCTAACTTAACACATGAAACTAATAGAAGTTGGGAAGTTAAAACTcacacaCTATGCACAACTAGCCACATGTTCAGatatatatatAATTTCCAATTTGAACGTCCCATGATCAACCTCGATAATCTGGGTCCTCTTCTGGATCCTTCTCGGGCTCTTCTT
@M00842:98:000000000-AATBG:1:1106:12575:9491	105	not tested	AAT	5	105	CCGGAAGTAGATGGTGAGTCG	AGTAATATGCTTTGGCGAAGTCA	59.2105	38	F	TTTGtttttCCCTGTTGTCCGGAAGTAGATGGTGAGTCGAAAGAGTCTCATTTTGACTGTAAATgggggaaaaaaaatattattattattataaaaaCTATGACTTCGCCAAAGCATATTACTTATTAACTGAAATGCTATTTACAGAATAAtttttACTATCTCATAGAACAATTTTCTCAAACAATT
@M00842:98:000000000-AATBG:1:1106:13589:7735	106	not tested	AAG	5	140	CATAGCAATTGACGTGGAGGG	TTCTTGAGAATTCTTAAGTGGCCT	58.588	21	F	AACTTTGGAGGAGTCATAGCAATTGACGTGGAGGGCCCGtttttAAACGTGCATCGgaagaagaagaagaaGACGGACAAATATGCAATTCACGTGTTTGACCTTTGAATGATGGaaaaaGACATTTCTTAGGCCACTTAAGAATTCTCAAGAAATTAAGCACACTAATGGATATCTTATCAATAATCAATTATCCATAATTTATAAAATTCTAGAAACCCTC
@M00842:98:000000000-AATBG:1:1106:14348:3787	107	not tested	AAAT	5	125	AGCAAACACCCTCTAAATTCAGA	TGCTTCATTTGTGTCCAAACGA	58.6645	10	A	tttttttGaaaaaTATTATTAAatatatTTTAATATCTTGTAAGCTCTTAAATATTTTATAAAATATTTTATAGAGCTTATAAGTTATAGCAAACACCCTCTAAATTCAGATGATGAAATGtttatttatttatttatttaAAAATAATAAGTCAAAATGAATAAATTCGAGCAGGTGATCGATTATCAATTCGTTTGGACACAAATGAAGCACTGTTAGAAAAGGAAATTAATAGGTAACAGCAGACATAGAT
@M00842:98:000000000-AATBG:1:1106:15426:16881	108	not tested	AC	5	160	CAGCAACACATTCACACGCA	GAGGGAAGATGTCAACCTACCA	59.5665	27	F	TGTGTAAATTATTtatataGATGCTTAGCTAacacacacacacAAAACAGCCGCACCCATGCACACCTGCGCAGCAACACATTCACACGCACAAGACCACAGTAATCGGCTGAGCACTcacacacacaAGTAAGGATACTTTAACACGGTGATAAGGTTAAATCTTAGCTaaaaaTTTTGTCATGATTGTCCACCATTCTATTGACCATTGGTAGGTTGACATCTTCCCTCTTAATTCCATAATATCAAATGCAACCCTTCTTCT
@M00842:98:000000000-AATBG:1:1106:16628:22006	109	not tested	AT	5	155	GGGAAATTGCACCTGAACTTGG	TGGGATTGTGGAATTCAGGTT	58.874	26	F	TTTCTGGGGAAATTGCACCTGAACTTGGTAGATGTAGGAAGCTAGTTCATCTGAatatatatatGAATCAGTTCACTGGTAGCATTCCTCCTGAGCTTGGGAATTTGGTTAATTTAGTAGCTTTGAGGCTGTATaaaaaTAACCTGAATTCCACAATCCCAAACTCTTTGTTTAGGC
@M00842:98:000000000-AATBG:1:1106:18131:1843	110	not tested	CCG	5	104	GGACTGAGACAATTCGCCCT	TCATATAGGCGGACCACACG	59.5385	46	A	ATGCTGTAGATTAATTCGTGTTTATGCAGCACATTAATCCATATACGtttttttttAGTTTaaaaaTTTAAACTTTTaaaaaTTCAAATTTTAAATAAATCTGTAGCaaaaaGATAGGACTGAGACAATTCGCCCTAACGCCCGCGCCCGCGGCCGGAGCCGGAGTCGGGCCGGGCAGGGCAggcggcggcggcggcGCGCGTGTGGTCCGCCTATATGAACCTCTTAGTGA
@M00842:98:000000000-AATBG:1:1106:19222:23837	111	not tested	AAAT	5	91	TTGTTCTTTAGGTGGAAGTACTTGA	ACATGAACTGTCACTTGGATCGT	59.1765	18	F	CCCAAATAATTTTGTTCTTTAGGTGGAAGTACTTGATAAAATAAGAGGGttttttaaataaataaataaataaaGTAATACGATCCAAGTGACAGTTCATGTTAAGGTATTAACTAAACTAACCCtttttACATTATTTaaaaaaGAAATTATCTGAAAGTGCTCATCATCCCTTCGtctctcTTTTCTTTATGCATTACTTTTCTCCAACTTGTGCGCTTTTAAttttttCAAATATGCAATTTCACACTaaaaaTTCAAGTTAGTATGCTTAAGaaaaaGT
@M00842:98:000000000-AATBG:1:1106:19659:22590	112	not tested	AAG	5	187	AGTTGGATTCTACTTCCGCAAG	CCTTCACCCATAAAGGCTTTGC	59.247	124	F	TGCCATCTTTCTTTCGCATAAAGATGAAAagagagAATATGTGAGAGGATCAAGAAGTTGGATTCTACTTCCGCAAGGGATATTGAAAAGaaaaaaaTAAAAGGGAAATTTATTCAGTAAAAGACAGACCTTTGTTTTGTGATGGAGTAGTGtttttGGCCCACCCCACTATACAACAcccccTACCCCTTTCTTTGTTTTttcttcttcttcttcTCTGGCAAAGCCTTTATGGGTGAAGGATGAAGAGTGAAGAAAGAAGCCCtttttATCC
@M00842:98:000000000-AATBG:1:1106:22978:9751	113	not tested	AT	5	190	TTCAATTTCAGAATAAATGAGTGCAAA	CTCTCAAATCAAGAGAAATGGACGG	58.587	37	A	AAAAGAAAATAAATAtttttGATAATTATTTTCAATTTCAGAATAAATGAGTGCAAATATCCCTTAAAACAAAATGGTGATAGATGTAACATCAatatatatatTAAAGTGGTGATGGGAACGAAGAGCGCACATGATAGATGTTACGTATCATTAGGTGGGCCCACCATTAGATTTTCGAGCAACCATGCATGACCGTCCATTTCTCTTGATTTGAGAGGGAATTTAATGA
@M00842:98:000000000-AATBG:1:1106:23429:11470	114	not tested	AAAT	5	169	TGAAAGGAGGTTTCCCAAACA	GGTGGTCACATCGAGTTATCCT	58.5895	37	F	AAAGGAAAGAAATAAATGaaaaaaaGAAAATTATTGTAACTCTTGGTTTGTTCATGAAAGGAGGTTTCCCAAACATTATTGtttttAAAGTTTTAGCTTCTCtttttATTTCatttatttatttatttatttATATGATCTTAAAATAGAtttttCttttttttttttttttttttttCCCTTAAGGTAAAAGACCGAGTTAGGATAACTCGATGTGACCACCTTAAGTAAAGAAATCCAATCGTTACGGAATGTTCATT
@M00842:98:000000000-AATBG:1:1106:28091:9100	115	not tested	AT	5	145	TGTTTGGTGATATAATTCTACGATGG	TCTTGATTTCGAGACATCCATCT	57.3965	24	F	TGATAAAATCTGTTTGGTGATATAATTCTACGATGGATTTAATATTGCTTAAATTCAGTAatatatatatTTTAAGtttttAACTGATTAGTTTCGTAGTGTAATTGCCAATGAGGCCTTGTCCATGTGATAAGATGGATGTCTCGAAATCAAGAATTAATTACAAAGCATGTGGAttttttCTTACAGTATGATAATTTTAATTTTATTGTATAGTAACTTGAAAGtttttCTTGTGtttttATTAatatatTTCAtttttGA
@M00842:98:000000000-AATBG:1:1106:29192:18305	116	not tested	AT	5	110	CCTTCCATTGGATGTTGTCGAG	TGCAAGGTAGTGTTCGTCGT	59.467	58	F	GTTTGAGTGATGTTTCCTTCCATTGGATGTTGTCgagagaAATATCGCAAtttttATGGATAAATTTGCTTGGAACTTTAGTAAATTACTGAAAAatatatatatACGACGAACACTACCTTGCAAACATTATTCGGGAACTCAAAATaaaaaGGTTTCATGTCAATtatataGCTCAATGTTCCGATCAATTGGGATACTATCACTGATTAGGAATAATCATTTGTATTTCGGGAGATTATTCGTTA
@M00842:98:000000000-AATBG:1:1106:5510:20238	117	not tested	AT	5	136	AGTGTGCATAAGACTCCCTGA	GTGTCTTGAAAGTTAGCGAACCC	59.2595	60	A	AAACTGGACAGCGTTGTCTAGTAACtttttCAAACGATGTTCCTCGGGCACAATTCTCCGATACATCTCAAAGTACTTCTCAGCTTTGTTTCTTCTGCCCATTAGTGTGCATAAGACTCCCTGAAATATTCCATTCACATCGTGAACTCTTTGAGACTTAGCAACAGATCAAGATTCATTATGAatatatatatTCTTCGGATGTAGTACATAAAAGGGTTCGCTAACTTTCAAGACACATGCCAAACTAGAATATTCCAAATAATCTGCAAATATGTCAAG
@M00842:98:000000000-AATBG:1:1106:5639:22274	118	not tested	AC	5	120	TGATAAACGTAAAGCCTCGATGG	ACTCCCACAGATGAAGCACT	58.7635	37	F	ATTGATAAACGTAAAGCCTCGATGGCTATCaaaaaTGCAAGTTGCGGATTCTATAAGGGCACcacacacacaCTGAGGATCATTGTTGGAAGAAGTTGGGAAAGTGCTTCATCTGTGGGAGTAATCAACACTTCATCAAAGATTGCCTGAAGAACCATAGAAGTGGAAATCTAGGAACATAGAATCAGCCACAACAAGGCATCACTGGGCAACCCTAAGTTAAGGCAAGGGCTTATGCGTTAACTA
@M00842:98:000000000-AATBG:1:1106:8299:24842	119	not tested	AT	5	91	ACTCAAACTGGCATGCAATG	CACAACCAAGTGTGCGTTATAA	57.394	35	F	AACCTAATGCACGTCTGTAAATGCTTTTGAAGGTTGAACAATCCATGGAAAGTTTGTGAATaaaaaTTACTCAAACTGGCATGCAATGCACATTAGatatatGTGCATAAAATAAATCGACAAatatatatatGAAATTATAACGCACACTTGGTtgtgtgAAGTTAATAGTTAGAATATAAGAAATAtttttAACACAAATACATATAAAAGTTGGTAT
@M00842:98:000000000-AATBG:1:1106:9034:7849	120	not tested	AT	5	91	ACCATGATTCTAGGAGTCAAACA	CCCTAATCCAACTCGATCCACC	58.731	24	A	ATTATAAATAAACACATTACAAAATAATAAATTACAATTCAAATtatataCCAATAAACCATGATTCTAGGAGTCAAACATGACATAAGTACATAAGATAAAGTtatatatataATAATTTATTTGGGTGGATCGAGTTGGATTAGGGTTAATTTGTTTTCATATTTTGATTATTGGATTGACTTGAAGGTTAACCCTACTTGGTTTTAtttttCTAAGTCAttttttGGATAGACTCGATTCAACGTAA
@M00842:98:000000000-AATBG:1:1106:9290:3947	121	not tested	AC	5	102	GCCAATATTTCCATTTGAGTTCAACT	TGTATTTAGATTCCGATGATGACATC	58.069	40	F	TACTTAGCCAATATTTCCATTTGAGTTCAACTACAGATTACATCATaaaaaGAGGGATCTAACATCCTAATCcacacacacaGATGTCATCATCGGAATCTAAATACATTATCACTTAACATTTTcccccttttttGATGACAACAAAACACTATCAAGAAATTCAAATAGCATTGAAAA
@M00842:98:000000000-AATBG:1:1106:9326:10026	122	not tested	AT	5	119	ATCCTAAGTTTGTAAGAAATGTCATCT	ACCAAGCCATTGACAATTTGTGA	58.3235	3	B	TTTATCCTAAGTTTGTAAGAAATGTCATCTTTCatatatatatACGTATACatatatatAAATACACATTAGTTCTTCTTTAAACTGGTTAGCATTTTCTCACAAATTGTCAATGGCTTGGTTATCAATTATGGAAACTGATAATTTAGACGCACCTTTTATCAACATTGCATTTGTTAAAATCATGACCAGGACAAAATGAAATTTAAGtttttATATTATGACTTGGTATCAATAATTTTAttttttCTCCCTGTggggg
@M00842:98:000000000-AATBG:1:1107:10384:14463	123	not tested	AT	5	167	TGCTCAAACTGCAAGACCAT	ACATTGCGGAAGATCATGAAGA	58.0685	90	F	GGTAAAATCATCAAAATGCTCAAACTGCAAGACCATTAAAAGGGCAAAGATTGAAATGAGAATCAACAAAGCAATAGTGCGAGATaaaaaCAGATTACAGTGCGCAACAAAGTATAAAGCCaaaaaatatatatatTCTAGGTCATACCTccccctcttcttctTCATGATCTTCCGCAATGTTTTCT
@M00842:98:000000000-AATBG:1:1107:12228:18128	124	not tested	AG	5	198	GAGCGGGTTCAGACGTGTAA	GGCAGCATACCTAGTGGAGC	60.1445	94	F	GGTTGCTTCAACTTTCTTTTGGCTCTTTAATTAttttttCAAGAagagagCGGGTTCAGACGTGTAAAGCTTTTCAAGGTTTATATTGTTTCAGCATCAGCAAGCTTGTCTCTTGTGCTCCCAATCTTCTATTTATAGgtgtgtTTGAAAtttttCTGTTGgagagagagaAAAATTTCAAATACTTTAATCACCTACTCCTTTTCTGTCATTGCAACATGCTATGCTCCACTAGGTATGCTGCCCTGTCAGTCTGCAC
@M00842:98:000000000-AATBG:1:1107:16508:16003	125	not tested	AT	5	248	TGCAATGCCTCATGATGATAATCAG	TGCGTCCAGTTTATTATCCATAACC	59.528	126	F	TATTGtttttCtttttCTCTTCCGCTTTTGCAATGCCTCATGATGATAATCAGTTTCAGTAACTTACATCAAtttttCAAAAGATCAACTGTGTATTTGATTGTAATTAATGTAGCTACGCAAATGCTGCCCTCTTCtttttttGATTGGTCTACTTGGATTTCTTTTCATTATTGTTAatatatatattttttGTATTTGTCAGGGTTTCGCATGGCGGCTGAATGTGCTAGAAATGCTTTGCTGGAGAAGGTTATGGATAATAAACTGGACGCAG
@M00842:98:000000000-AATBG:1:1107:17000:16648	126	not tested	AAAAT	5	241	GCTCACAAAGCGCTGATAATAA	GCTATTATGGTGTTTGGATGAATCA	57.594	57	F	aaaaaaaaaaaaaaaaaaaagagagaAAAAGaaaaaTCTTGAAGCTCACAAAGCGCTGATAATAATCTCACAAGTTTAAAATAGaaaaaGCCTTTTAGTCATAAAATACAGGTTATGAATACtttattttattttattttattttatTGaaaaaTATTACACaaaaaaTCCCAACAATTTATTTTGAGAGTTTATAATATTTTGTGCaaaaaTTTTACGAAAGACTTGATGatatatTATGAATTCTTAAAGATTTATATGATTCATCCAAACACCATAATAGCAA
@M00842:98:000000000-AATBG:1:1107:18976:19799	127	not tested	AG	5	129	GCTCCTCACGAATTCTGAACA	TCGACTGTATAATTCTTCTCTAGACA	57.6755	67	F	CTCATTTCGAGAAAAGGATCTTCTTCGATGAATCCCTCGTATTTTAACAATAGCTCCTCACGAATTCTGAACACTTCGAAATTTAATTGATGATATTTTAACAAGAACGTAAGAGTAATATaaaaaCATACAAAGTGAGTagagagagagATTATTGTCTAGAGAAGAATTATACAGTCGaaaaaGAA
@M00842:98:000000000-AATBG:1:1107:20095:28127	128	not tested	AT	5	102	CCTTCTTCTCTACCTCATATTCAAATT	GCATTATCTATACAGTGTTAGATTCGT	57.2645	11	F	CCTTCTTCTCTACCTCATATTCAAAtttttCTATCCAAatatatatatTTGAAACTTTTGTGATCTGTGAAAACTACGAATCTAACACTGTATAGATAATGCCTTCATTTTGCTACGGTaaaaaCTACATCAGCTAATTCGAGATCATGGGTTCTATAGTTTAGATCATGACtttttAACTTCCTAGATGCATATG
@M00842:98:000000000-AATBG:1:1107:20884:17332	129	not tested	AG	5	179	TCCCACCAAGTCCCATTCTTC	TGGATGAAGTTGTATGAAGGTATACG	59.2195	98	F	GCCATTTGGCTAATTAGGTAATGATAATGATGGTGCTACCAAGGCTAATAACCACTTGCCAATTGCCACCTTGAATTGTTGAACaaaaaTTCCCACCAAGTCCCATTCTTCCTTCATAAGATACAAGTGGCTATTTGGAGGAAGACTTATACttttttttttATATACACAATTGCAAGAACAACATAATTTtctctcATTTCCTCTCAtctctctctctttttCTTCAAacatacatacatACGTATACCTTCATACAACTTCATCCA
@M00842:98:000000000-AATBG:1:1107:22555:23123	130	not tested	AAT	5	190	TAGCATATATTATTCGGCGCGC	TTCAGAAAGTAGCTTTAATGATTGGA	58.1725	58	F	TTCtttttCCGTATTCATTTGTTTAAGAACGATTTAGCatatatTATTCGgcgcgcgctttttATTTATTTAATTTGtttatttatttatttaTGtattattattatAATAATAattattattattattTAAGCATTTGCTTTACCGACCGAATTATGGAGTCAATGACTTCTTTTGGTTCTAAATTTAACTGACAAATCCAATCATTAAAGCTACTTTCTGAATAAGAAAcccccGGGcccccggggggTGGGTTTTCTTT
@M00842:98:000000000-AATBG:1:1107:23980:13269	131	not tested	AT	5	172	TTCAATCAGTGGTCATGCCA	ATTTGTGAATTCGGACTACCTTG	57.2685	98	B	ATCAAATTCAATCAGTGGTCATGCCATTTGCATTTTCGAAATTAGGGAAGCAAGTTGATTCGAATTTGGTCTATGGAAGGCAatatatatCaataataatCAAAATAACCACCGAAGTCGGCCCatatatatatTCAATTTGAGTTCCAatatatCAAGGTAGTCCGAATTCACAAATTTAATTCGATTCACAATCAATTCACAATAGAAATTCGGACTCTATCAATTTATCGA
@M00842:98:000000000-AATBG:1:1107:24395:18330	132	not tested	AG	5	154	CAGGAAGCAACAGCAGCATC	TGCTGCTGGTGCTAGAACTG	60.075	59	F	AAGCTTCTTACAGCCAGGAAGCAACAGCAGCATCCACAGCAATGAACACTTTCTGTGAGAAAGCCCTACCTTGATTAACATATTAATGCATACctctctctctcccccTCTCCCTCTCCctctctTCTGAAACCATCTAGCCACTTCACAGTTCTAGCACCAGCAGCAAAGATAGAAGCGAACTaaaaaTAGCTGCATTTATTTCTATAGATCAGCCTCCCTAAAACTGGAAAGTCCCATTAGTTTaaaaaGATGTTAGTCCC
@M00842:98:000000000-AATBG:1:1107:29511:13099	133	not tested	AT	5	206	CTCCACAAATAAATTACACAGAAAGGG	TCTATTTCTCGTAAATGTGGGCT	58.309	137	F	GACCTTATAGTCtttttACTCCACAAATAAATTACACAGAAAGGGGCCCAACATAGAAAACTCActtcttcttAACTTATTCTGCAATACGAAAACACTTAATTAGTTATTAGGTCACCGGATTCTATATTTGTACTAatatataaaaaTTGTAGTTGACATTCCAACTACAAAAGAAGTCCatatatatatCAAGATAAAAGCCCACATTTACGAGAAATAGAACTCCTAGCTAATTTCTTCTTTTCAACTTGCC
@M00842:98:000000000-AATBG:1:1107:29567:13807	134	not tested	AT	5	116	TGTTCGACAATTATGGCTGGAC	ATTCGACTCCTAGAGCCACG	58.9835	23	F	GTTTCAATTGGACATCCATTaaaaaaaaaaaaaaGTGATGTTCGACAATTATGGCTGGACATCATTaaaaaaaaTTAATTAAAatatatatattttttGCATTATTTTAGATGTTAGATGATTCTGaaaaaCGCCGTGGCTCTAGGAGTCGAATGATGAATATTATTTTCAAAGAGAAAGATGGCACAGAGGGTTCGCAAGAAAATTGTCGGTTACAAAATCCACAAAATC
@M00842:98:000000000-AATBG:1:1107:4845:7199	135	not tested	AG	5	95	CCCACCACAGCCACCTAATC	CAGCAGTGGCAGTGGCGA	61.694	42	F	ATAGCCACCTAATCCCGCTGCCACCCTCCTCAACCaaaaaaaaCCCAGCGCTGCCGCTACCATCGCCATGCAACGCTAGAGCCGCTATCCCCACCACAGCCACCTAATcccccTGCCACCTTTCTCAACCAAAATAGGCTGGTCACCACCCctctctctctTCCCGTCGCCACTGCCACTGCTGGTC
@M00842:98:000000000-AATBG:1:1107:5427:19801	136	not tested	AT	5	141	TCTAGTTAGTGAGCTGGTGAAGA	CCCACGACGATCCTTATCCC	59.01	14	F	ATTTTGATCAAATTCATATTCTAGTTAGTGAGCTGGTGAAGACCTGGCTCCTTGGGatatatatatTTAATTTAGATTATAAATTATTCATAATATTAATTGATAATCtttttGAGCTATTTTATTTATTTGCATATGTAGGGATAAGGATCGTCGTGGGGTT
@M00842:98:000000000-AATBG:1:1107:6032:7270	137	not tested	AC	5	141	TCCACGTTTCAAATGTCCAGA	ACCTTGGACCTAACTCAACCC	58.5475	7	A	TCCACGTTTCAAATGTCCAGAACGAGGGgtgtgtgtgtTAGCATCCCACATTGTTAAAAGAGTATGGATAATGGTCTCTTTATACGGGTTTAGGAAATCCCCTCCTCTTAAGCTAGCTTGGGGTTGAGTTAGGTCCAAGGTCTATTTTCAATAATTTGACCATGAAAATTCTCCTTCTAACACTAAAACACAAATAAGAATGTAAAATTAAAAGAAGCCACCCTC
@M00842:98:000000000-AATBG:1:1107:6493:15844	138	not tested	AT	5	140	ATATACATTAGCGTCTACTTCACTGGA	TATACGAAATATGTTTCCCTAATTGCT	58.3825	71	F	GGATGCGTTTTGTTATACCATTAAAATTAAAAGTAATATACATTAGCGTCTACTTCACTGGATGCTCATGTTACACGACATTCTACGTTCAATTTCACTGTCTCCATTGTGTTACTTCACATTATGAATTTAAatatatatatACTTCAGCAATTAGGGAAACATATTTCGTATaaaaaTTAAATAA
@M00842:98:000000000-AATBG:1:1107:6641:15176	139	not tested	AG	5	198	ATCCAATCCTCGCCCACATC	TGCATAGGAGAAGGACTCTAGA	58.5465	127	F	ATCCAATCCTCGCCCACATCGACAACATCCTGAAACAAAGCATCACAAATGTAGAGTGTCTAATGTGttttttCATAtttttCCCTTAGCATAAGTTTCACGAAGCCTCTACAAGAATTCCCTGACCATGCTTAGGACAACCAGAGTtctctctctcATATCCAGCTTCAACAGATTCTAGAGTCCTTCTCCTATGCATCTAAAATaaaaaaTGATATTCACATACATAGGCTATCaaaaaTAA
@M00842:98:000000000-AATBG:1:1107:9203:11113	140	not tested	AT	5	112	AGGAGTGAGTGCTGAAAGAGA	TGGGTATTCTCCAATCATATTGAATC	57.764	31	F	TAGGAGTGAGTGCTGAAAGAGAATAGTTCAAGAGATGTGATTATATTTAACCCtatatatataTGGTGAATATAAGTAGaaaaaCAAGATTCAATATGATTGGAGAATACCCATTCTCTAATTAAGTTAGTGTAAGATGTgagagaCaaaaaaTTGAATGGTaaaaaCGTAAttttttt
@M00842:98:000000000-AATBG:1:1108:10206:21598	141	not tested	AAT	5	197	TGCCAAAGTTGATTTATGCACC	CTGTAAACTGTTGTGTGCTACAA	57.799	56	F	TGCAAAACTAAAGTCCTTGACAAATTTGCCAAAGTTGATTTATGCACCTAGTAAAGCAATTTAGACATGAAGTTCtttttGTCCAAGTTAATTGAATTATCTTCttattattattattaTTTTAttttttGCGGTGATAAATTATTATGGTCCCAATTGCCAGAGTAATCAATGAACGGAAATAGAGCTGCGCTGCTAGCTTGTAGcacacaACAGTTTACAG
@M00842:98:000000000-AATBG:1:1108:10333:7570	142	not tested	AAT	5	145	CGCCATGCTGCTTCCATATC	ACTCGCCTCCATCATTACCAA	59.3215	40	A	TACTCTAATATAAGAACaaaaaTACGACAAACCAGCTAATTGACCGCCGCCCACTCAGCGCCATGCTGCTTCCATATCTTTGAGTTCTGATGTTGTCAGCTGTCCTAATTGCCATTATttattattattattaTATCTCCAGATTGTGATTTCTTTCTTCTTTTGTATATGGTTGGTGCTGATTGGTAATGATGGAGGCGAGTATCTGACTTCTCGAGCCCTATTTTATTGCACATTTTATGGAGTATACTAG
@M00842:98:000000000-AATBG:1:1108:10789:15843	143	not tested	AT	5	191	CCATTGTCTCTAGTCCGTACCT	TGCCAGAATTAACCACCAAATATCT	58.7585	57	A	TCCATTGTCTCTAGTCCGTACCTTCGATTTTAAAATTGAAGCCTATCGTCAAATACCCATATCATGCTGCGTAATGTGCCtatatatataGGTCTTTTGATGAGTAAAGGATGACGTACCGGCCGACCTTGACACATTGTAGCATCACAAGTGGAAATCCATCTCAAAGATATTTGGTGGTTAATTCTGGCAtttttATCATACAAGTGGCAATATCTAGAAACTCTTAAAAGCTTAGACAGGTGGACCCAACCATTTGTTGTCACCaaaaaTTCTACCTCCGA
@M00842:98:000000000-AATBG:1:1108:11912:6641	144	not tested	AG	5	91	CCTACTTGCAAGCTTATTTGGCA	CCATTTGGAGGCCATATAGACCA	59.8665	26	F	AACTTTTATAGAGTGGTTGGAGGTAATTCAAGTCCTACTTGCAAGCTTATTTGGCAAGGATGTTGGAGGaaaaaaTTTAAATtctctctctcAAATTTCATTGGTCTATATGGCCTCCAAATGGGGCACTCAATATGGTATTTTAATTAACTCTTTAATTAAAATATTACATGGTATTC
@M00842:98:000000000-AATBG:1:1108:12161:4323	145	not tested	AT	5	138	CACAGTTGACGATTGTTGTCTCA	TGAAGAGGAGCACATTTGAATTGA	59.186	81	F	AAAAGATGAACAAATTTATGACAAATTTCGTGATGGATATTTTCCTCACAGTTGACGATTGTTGTCTCAACAttttttAATAATTTTAttttttATTTTACAATGGAATTTACCATTGCAAACAACACATACAAAACATATGTATTTATGtatatatataTCAATTCAAATGTGCTCCTCTTCATCATTACCATTTCCCTGTTCTTGTTTA
@M00842:98:000000000-AATBG:1:1108:12776:8463	146	not tested	AG	5	140	TCTTTCGTGTTGAGAAATCATTCTTCA	TTCTGCTTTCTGATTCCGCAG	59.347	30	F	TCTTTCGTGTTGAGAAATCATTCTTCATCAGTTCCAAATTTTACATTTCTTCCTTAGctctctctctTTTCCATCaaaaaCTTCTTTCAGTAGCATTCCAttttttATATTTATGATGTCTGCGGAATCAGAAAGCAGAAAATGTTTCGGAATATTAAGCTGTTACTGTCTTCCATTTTATTCTCAGTGCAGTTATATTTT
@M00842:98:000000000-AATBG:1:1108:14644:21973	147	not tested	AG	5	146	GAAACAATGGAGCGCGAACC	ATTTCCTCTGTGTTCTCGCCT	59.914	71	B	CaaaaaaGCACCGGCACGGAAGCgagagagaCTACGGAGAGGGGAagagagCACGGGCACGGAAGCgagagagaGTGAGCaaaaaaGAAACAATGGAGCGCGAACCAAACAGCAAAAGAGTGCGAGCAACAGAGCGACATAGCGTGAGCCACAGAGCgagagaGCGAGACTGAGAGCgagagagagaGGGCGGgagagaAGGCgagagagaAGGCGAGAACACAGAGGAAATAAACTGACAGCAGGTGG
@M00842:98:000000000-AATBG:1:1108:14743:20108	148	not tested	AT	5	251	AAATACTGTGTGTCCTAGTTAATCAAA	TTTACCCAATTCTTGCGCCC	58.1605	148	F	AGATCTAATTTTACAAAATACtgtgtgTCCTAGTTAATCAAAAGATATGAATTTGATGTTTAGAATTATACTTATAATTTTAAATAATTCGTATAATTAAAGtatataAATACGTGAATTTTAATTTTAAAGATTACTGCATCCTAATTaaaaaaTGTTAATATGTGAATTTTAACATATAAATTaaaaaatatatatatAAATATGTGATTCCAATTTTGCAATTTGGGTGGGGAGGGGTGGAgggggCGCAAGAATTGGGTAAATCTCTTTTATAATTT
@M00842:98:000000000-AATBG:1:1108:15184:8683	149	not tested	AT	5	122	AAGGATTTGGCAGAAGTGAATAAA	GCAAGAGGTTTCTGAGAAGTCA	57.6755	48	F	CTCAAAATTAAAGTACTGATAAACTAatatatatCTTTTGACATGTGCAAGTTGCAGATTTTAAGGATTTGGCAGAAGTGAATaaaaaTCCAGATAATCTGAAACATAAAGTGTGATTTAATTTCTGGCGGCAGatatatatatAGCCaaaaaGTGCCTTTATGACTTCTCAGAAACCTCTTGCTATGTTAGATT
@M00842:98:000000000-AATBG:1:1108:16597:17669	150	not tested	AT	5	143	TCTGCATACAAAGCACTTGTTCA	CGAATTGATTTAGTGATGTGCTTGG	59.1885	46	B	GATGCAAAATAAAACTTCTGCATACAAAGCACTTGTTCATGAATCTCTTTGAACAAAAGTAGTATACAATTTCACATATACCAACtatatatataTGTGGGtatatataTGCTCTAATAATTCCAATTTTGGCCCCAAGCACATCACTAAATCAATTCGTATTTTCATGTACATCTTTCAAAACACTGCCTCCCCACATTTCCTAACATCATCCAATTTGGCCCTTCCATCAAtttttCTCATCAATT
@M00842:98:000000000-AATBG:1:1108:19503:23629	151	not tested	AG	5	173	AAGCGGGAGGGTTTGAGATG	GTTTCCCAAACCATTCTTCTCAA	58.7525	78	B	TTTTgagagagaAagagagTGGAGGTGAGGGGCATGAAagagagagGAAAGAAATTGAAGCGGGAGGGTTTGAGATGGTGAAGGCTAAATAGTGGAGAgtggtggtgTTAGTAGTGGTGTCAgtggtggtgTTTCACACCAGCGGATGGTGGTTAagagagagagTGGCGGCAagagagAAATTagagagagTGGGTGAGAAAGAAATTGAGAAGAATGGTTTGGGAAACCCTCCTTTAATTTT
@M00842:98:000000000-AATBG:1:1108:22027:9874	152	not tested	AG	5	196	ACACCCTCACCTCAAATCAAAC	GCTCAACCTCTCCTTCTTTATCT	58.2125	64	F	TCAATAAAGTTACACCCTCACCTCAAATCAAACTCACTGGCATCAGTCCCTCAGCTAGCTCTCCAGCAAGTCCATCATaagaagaagAGGAAGAAGAagagagagagGAAGATAAAGAAGGagaagaagaAAaagaagaagaaaaaGAAGAAGAGAaagaagaagaagAGAAAGAGGAAGATGAAGATAAAGAAGGAGAGGTTGAGC
@M00842:98:000000000-AATBG:1:1108:22056:24370	153	not tested	AT	5	180	AGGGAATTTAAGAGGGTGTCTGT	TCTCCCTTCTTCTTCAACCCG	59.2295	92	F	ATAGCCCAAGTAGTTGAAACTATTTATTACACAGAGCGGCACTTGTAGGaaaaaTCGAACTCCAAAATTAGGGAATTTAAGAGGGTGTCTGtttttAACAAGaaaaaGGAAATAGTACaaaaaaGAAATATAAACACTCAACTACTTCGTTAAAGTTTAGGTTAGTTTAAAatatatGTATATGtatatatataCTGAGAAAAGACATAATGATAAGAAAAGTCATATCGGGTTgaagaagaaGGGAGAATGAAATTCTCTATTTTAAAATGATATTTCAT
@M00842:98:000000000-AATBG:1:1108:23050:6088	154	not tested	AG	5	111	ACCGAAAGTTACTCATATAGGGCA	GCTCTTGGATCTTACTTCAATGGA	58.958	20	B	TGACCGAAAGTTACTCATATAGGGCAGTAGATTTTCAGTTTTGAAActctctctctCAATtctctcCCAAATtctctcctctctTATTCTCCATTGAAGTAAGATCCAAGAGCTTTAATCTAATCTAAAATTCTAAGAGGATTCaaaaaGGAGGTGTAAACTCAAAGGTGAGGTGTGAAGGGAAATCAAGTGTTAATTCACTAGTTCACGGA
@M00842:98:000000000-AATBG:1:1108:23482:25568	155	not tested	AC	5	232	TTGTGGAAGCAAATTGAACTCA	GTCCATGATTGAACCATTTCATTCT	57.565	66	F	GTAATAATATGTTCAATTTATTGCtttttGTATTTTAATAtttttGTGGAAGCAAATTGAACTCAttgtttgtttgtTCATaaaaaaaGAAAACCAACaaaaaaaaaaGAAAACaaaaaaaGAACTCATTGcacacacacaTCCTATACATGCATTAAAATTaaaaaTTTCAAAATAAAATTCAAATTTATATTCaaaaaaGAACAAAGAAGTCAACATCAACCGATAAAACTGGCtttttGGTTGAATTAGAATGAAATGGTTCAATCATGGAC
@M00842:98:000000000-AATBG:1:1108:25467:7005	156	not tested	AT	5	155	TGGACCTCACAATTGCCAGT	TGATCCTTCTCTCGAATTTGATCA	58.648	95	F	aaaaaTTATTGTCAAAGTCATTGACAACACTAAAAGAAGTCTCATTTCCCTTAAGTCAAGAATTTGGACCTCACAATTGCCAGTCAATAGAtttttCTCTCATACCTTtctctctcTACGCTTTCCTTTAAACATTTTAATCATATAATAAACTTAGATACATGCatatatatTTTAAAatatatatatCATTAATGATCAAATTCgagagaAGGATCAAC
@M00842:98:000000000-AATBG:1:1108:4412:14583	157	not tested	AT	5	125	TGCGCCAATTATGCAGAGTC	CAAACTTTGGCCGTTGTGGA	59.2625	8	A	CTTTCTGCGCCAATTATGCAGAGTCATCAGGCCatatatatatTAACGTTCACTCTAATGCTACGAGCAAACTAACCCACATATCAAGTTAATGTTCTTGATGAAGAATATCCACAACGGCCAAAGTTTGGATTATTAATTTCTCAAATCAATTTAGGCTGCATTAGTTCCTCTTGAACTTAAATTCTCCCTTTCT
@M00842:98:000000000-AATBG:1:1108:5370:14763	158	not tested	AT	5	239	AGGACCTGCAAATTATCGACT	GCTCCGGGTAAGTCAGATCA	57.987	113	F	GGAGGTGGAGGTGGTCCGAACAAAACAGGACCTGCAAATTATCGACTTATAAGCTAACTGTGCACAATAttttttACTAAATGTTGTcacacaTGTAACaaaaaTGTAATAACTCGTAAGATTTTACAATCATCTACAAAAGTCCTGCGAGCAAGAATTCtatatatataTGAATAGAAGTAGCTGATTATACGAGAATGGGAGCTAAAGAGATCTAAGCTTGAAATTTGAGAGTGGTATGTGAGTGATCTGACTTACCCGGAGCGGGTAAGGGAACGCCA
@M00842:98:000000000-AATBG:1:1108:5658:10362	159	not tested	AAAT	5	211	TTTGCTCCGTACTGACCGGG	ACGAATAACTTGTAGCTGATCTGT	60.0975	91	F	TTTGCTCCGTACTGACCGGGGTTCTATATTGGCTATTGGTAACAAACTAGTTTAGGAATGTTAATCCAAATCTCATTGGCAATTTGGGGATATCTATTCCACTACCCAAATataaataaataaataaataaAATAACTCCaaaaaaCAATAAAACATTGCTATGAAATTAATTTAGTAGTTAAGACTACAGATCAGCTACAAGTTATTCGTAACAAATGTTAAtttttACAATTAGC
@M00842:98:000000000-AATBG:1:1108:6834:24975	160	not tested	AAT	5	190	TGGAGTGTTGTTTATTTCAGTCTCA	ATTGAAATATTGGACTGATTGCCCA	58.9925	84	F	GGAATATAGTTTTGGAGTGTTGTTTATTTCAGTCTCATTTACTCTGGTGGATTGAGTTGAATGTATCATAGATGGTTAAAGCTGTACTTCTCCCATGAAATTGGCCGGGCTCGGTAGAAAAaataataataataatTATTAttttttttATCAATAATCAAGGCATgggggTCTGATTGGGCAATCAGTCCAATATTTCAATTCT
@M00842:98:000000000-AATBG:1:1108:7776:10036	161	not tested	AG	5	210	CTTCTCCCTGGTTCGCCTAC	CATTCGGCGTCTTGAAAGGC	60.0015	83	B	TCAAAATAGGAGGTCTTCTCCCTGGTTCGCCTACCAGATAAATCCGGATGCAGATATAACTTATACATAGACGGATGCGGATATAGCCtatataCAGGCGGCAGTAGACCTTCGTCActctctctctGCCTACGACGACTTGCCTTCCAAAATTTATACTGTCCTCCGAGTCGTCGAAGCGGCTTACCTTCCAGAATAAAATTTGCCTTTCAAGACGCCGAATGATATTCGAACCTGC
@M00842:98:000000000-AATBG:1:1108:8180:18472	162	not tested	ATC	5	141	AGCATTATCAAATGACAAGCTAAATG	GGATAGTATTCTACTGGATGGCCA	58.1775	43	F	CCAGAAAGtttttAACAGGCCAACAGGAAAACAAACAGGTCTTAACCCATTCCTaaaaaaGCATTATCAAATGACAAGCTAAATGAAAGAACTATTGAATTGGGaaaaaGCATAatcatcatcTTATGatcatcatcatcatcATAAATCATAATTAATTAGTCATAAATCATAATTGGCCATCCAGTAGAATACTATCCtttttCTTG
@M00842:98:000000000-AATBG:1:1108:8282:25671	163	not tested	AG	5	130	CAACGTGCGATTACAACGGT	TATGGAGTCGACCACACTGC	59.48	70	F	AGATTGCCTCTCAACAACGTGCGATTACAACGGTTCAACCCGGGAACaaaaaCCAAAATTAAAACCCTAGACCAGCAGcccccGACCTTCATTGATTCATTTTActctctctctTCGCGCTGCGGCAGTGTGGTCGACTCCATAATCGTGAGCTTCAGTCCATTTTCACTCTTATTGCATTTCCTGGT
@M00842:98:000000000-AATBG:1:1108:8705:10727	164	not tested	AC	5	205	AGCGAACCTGACGAGATGTA	CGCCGAGAGCTATATAAATGCC	58.839	48	F	CAATTACGTGGAATCAGAAAATAGCGAACCTGACGAGATGTACCAAAACTCCGAACGAATGCTGGTCCGATCgagagaATGAGAGTAAAAgtgtgtgtgtGAAGAtttttGGGCgtgtgtAAATTGGTGGCAGGTagagagagAATTAGCGGATGAGTATTGAGTAGTTATTTCTTGGgtgtgtGGAACTTGCCGCAGGTTTTGTGGCATTtatataGCTCTCGGCGGA
@M00842:98:000000000-AATBG:1:1109:16150:9932	165	not tested	AC	5	102	CAGCTTCGGAGTTCAGAGCA	TGCAGTAGTAATAATGAGTGAGTGA	58.8165	28	F	CCAAAGTGGGGTCCAAAAGTCTGGaaaaaTTGGTCCCACTTTCACTTTCAGGGAACCACCCAttttttGGTCTTTAAAAGCAGCTTCGGAGTTCAGAGCAGCCCGAACTCCACATTTGCTACACAAAAacacacacacAAACACAGTGCCCATTTTctcactcactcaTTATTACTACTGCaaaaaGAAAatatatAAAGAAATTT
@M00842:98:000000000-AATBG:1:1109:17716:23282	166	not tested	AAG	5	102	TCCCAGAAGATGAAGCTCCT	TTCATCGCCACGTTTCTCCC	59.2055	4	A	GAAGCAGAACGAGAGGATCCATCTTtctctcaagaagaagaagaagaagaagATAaagaagaagAAATCCCAGAAGATGAAGCTCCTATTCaagaagaagaagaagAACATGGAGATGAAGTTGCTACTCCCCTGCATGTGAAGAAGGAGGGAGAAACGTGGCGATGAAACTGCAGAATCTACACATA
@M00842:98:000000000-AATBG:1:1109:19767:17780	167	not tested	AG	5	114	CGGTGAGATAAAGCCACCGA	TCTTTCTCTCTTCTTTCAGCCTCA	59.617	60	F	TGCAATGCAGTTTCTGTTGATAAACAAGAACATtctctcCCTTTCTAGAACATACTCAAGAACCACCGAGGAAGCTTCTCCTATGGCTGCCGACATATAAAAGAAAAGAAAGaaaaaCAACCTGGAATATTCTTCAGAAATCATTGCCGCCGACCTTGATAAGTCGGTGAGATAAAGCCACCGACATATTACTTGTATAAATAAGAGGCAAGAATTCGTGCATAGTGAAGAAACAGAGAAGAGAagagagagagTGAGGCTGAAAGAagagagAAAGAAAAGAAA
@M00842:98:000000000-AATBG:1:1109:23040:24892	168	not tested	AT	5	139	TTGCACCAAAGTTATGGGCT	ACCGTCAACATATGCTATATATCCG	58.244	33	F	GTTGCACCAAAGTTATGGGCTAAAAGTTGAATTAAAATTTTCTTTTGGGCCAATtatatatataCGTGAAAATTTTGGGGTGCAAAGAAAttttttGAAAGTGATAAAATATTTTCGGatatatAGCATATGTTGACGGTCCGAATGCCATGTGATAGTTTTCGGAAAACTTACCTTTAGGCTTCCCTCAGATCTATCCAAATtagtagtagCACTTCAGGGTACTAGCCATTAGCACAATATCACCTAGCGTTCATGCCTAAA
@M00842:98:000000000-AATBG:1:1109:25235:22234	169	not tested	AAAG	5	128	TCCTCTCTACATGGTATCAGAGC	GGCTGTAGGCAGTTAGGGTT	58.989	17	F	CCtttttGGACATAGaaaaaTACTACTTTCTTCctctctACATGGTATCAGAGCATTAACTGATTaaaaaaaaagaaagaaagaaagaaagAAGAATAGAACAACTAAAACCCTAGCCTCTGTCTTTTCAAAACCCCAAAACCCTAACTGCCTACAGCCGCCGCACAGCACCAGCCC
@M00842:98:000000000-AATBG:1:1109:25601:12847	170	not tested	AT	5	92	GACTTGACTTAACTCAACACACCT	ACTTAGCATGACGAGAATAGCACT	59.392	14	F	ATCTATGACTTGACTTAACTCAacacacCTTAAAATAAATTTATtatatatataAAGTAATGCGTAACACTTTTAGTGCTATTCTCGTCATGCTAAGTTATTAtttttATGTTTAGAGTGGCTTGACTCTTAAaataataatTTAtttttATGTAttttttAAAGAGAAACGATTATATTCAATCATACATTAGTATCCTTACATGA
@M00842:98:000000000-AATBG:1:1109:3341:16832	171	not tested	AC	5	142	AGCGCAAGAAGAGAGTGATGA	TCTCCTCAATACTCAAGCTTGACA	59.462	2	F	tatataTGTGCTTgaagaagaaAAAGAAGCGCAAGAagagagTGATGATAtgtgtgtgtgTTGTGTCTTGCAAAGTGAAGAGATGCaaaaaTATTTCAAGACATGCAAGCTATTTGTAGAGAAATAGAGATATAAATTTGTCATTTGTCAAGCTTGAGTATTGAGGAGAAGACTTGAATTATAGCCatatatGCATG
@M00842:98:000000000-AATBG:1:1109:4482:22105	172	not tested	AG	5	142	TCAAATCAGCCCGTTGGAGG	TGCTTGAACTTCGGGATTCCA	60.1245	37	F	TTAAAATTCCACCAGATAAtttttttATTTCAAATCAGCCCGTTGGAGGCTTCTCATTTCTtctctctcTACtttttttCTTCTCAtctctctctcTTCTTCTTTTCTGTACCtttttCTGtcttcttcttctCTGCCGTTTTGCACAAATGGAATCCCGAAGTTCAAGCAACTCAAGATATTCATGGTTGAAAGTGGATTGTTATTGCGGAGACAGATGTATGCTGCGAACTTCTTGGACTGAGCAAAACCCAGGAAGAAGGTTCCTATCCTGTCCGAGAGTTA
@M00842:98:000000000-AATBG:1:1109:6377:11103	173	not tested	AT	5	150	AAACTTCAGGGTTGTAAAGGTAATT	AATTAATCTAAACCAGTCATCGGTTAA	57.2085	83	F	ATTTGTTAAACTGTACAATAAGTAGTATAACAATAAATGTTAAGGACTGtttttGTAATTATGaaaaaCTTCAGGGTTGTAAAGGTAATTAACCTTGAAATTAATTGGATGAACTATGAAAACTTTTCCTACAGAAAAGCTTTTCGAtttttGTGACACGTGGCATTTATCTCatatatatatTATTATTAACCGATGACTGGTTTAGATTAATTATTA
@M00842:98:000000000-AATBG:1:1109:6876:16979	174	not tested	AT	5	219	TCAACAACCAATAGCATTGCTCA	TGGACCACACAACACAATCT	58.2235	112	F	TGAATAGTTAGATGTCAACAACCAATAGCATTGCTCAAAAGGAAATCTATAATTGTACTACTCTTACTGTATGTtatatataTCGAAAACAGTGTTTTGttttttttttCTCtttttttttttttATAAATTAGAGTGCAAATACATACatatatatatAATTATTTGTGGCTCATATGGATCTCATTTCATGATAATCTGATGGTGTATTATAGATTGTGTtgtgtgGTCCATTTTATTCTAACCCGATGTAA
@M00842:98:000000000-AATBG:1:1109:7528:16575	175	not tested	AT	5	146	GGGCACGGTACACCCTAAC	AGACAGCAAAGTTAGGCCCT	59.5055	5	A	ATTCTCATTTACCGGGCACGGTACACCCTAACTAGTGtatatatataAATGCCTCTTACTTTAAAAGGAGGCGAACACCACTTGCTCTTGAACTTTATATCTGCAATCAAAGCACCAATTTTAACTTTGGATTTGAGATAGGGCCTAACTTTGCTGTCTATCAGTTTTCTCAAGTCTGCCATGTTTACTTTCGAG
@M00842:98:000000000-AATBG:1:1109:7929:8292	176	not tested	AG	5	157	TCAACTGTATTGAGATGACAGTTATGA	ACTCTTCGATTGGGAGTTAAAGA	57.8645	36	A	ACTTTATCAAAATCCTAAATCCAAGTATAGGAAAAGACTTCAACTGTATTGAGATGACAGTTATGATGAAATGTTTTGTCCTGCAAATGCCTTTAGATGAATagagagagagATAGTTTATAAACTATTTTAAAATCATCCATTCTTCCAATATTTTGATAAATTTGGTATTATCTTTAACTCCCAATCGAAGAGT
@M00842:98:000000000-AATBG:1:1109:8368:16665	177	not tested	AT	5	150	GCGAAGTTAATTGAGAAATGAGCG	CTCCTAGACTCACTTGGCTCT	58.77	16	A	GATTTCGCTAGTAGCGAAGTTAATTGAGAAATGAGCGAAGTTGAAATTTCACAatatatatatGAGCAGCATAACTAGGAGCGAAGTTGAACTTTGCTAAGAAGAAACATCACTCAGAAAAGAGCTAAGTTGAACTTAACTAAGAGCCAAGTGAGTCTAGGAGAAAAGTCTTACTCCACTAAGAGACAAGGTGACTaaaaaaaGTGAAGTTGACAAGAGTCAGAGTGAAGTAGAACTTCGCTATGTACT
@M00842:98:000000000-AATBG:1:1109:8999:17788	178	not tested	CG	5	150	ACAGTCATTGTGTGCATCTATAGG	CATTGCCATGATGAAGTCGTG	58.288	0	F	ACAGTCATtgtgtgCATCTATAGGgcgcgcgcgcACATATACATGCATATTCGCTATaaaaaaTTTAAGTAATTATCACGATTaaaaaTTGATATTAATAGaaaaaaaTATTGGCaaaaaGTCATTTACCACGACTTCATCATGGCAATGATCTGTGAtttttGTAAGGATAGTGaaaaaTCCATATGCCATGGTGAATGtttttCACTTCAATGTAGTCACGATAAATGATAtttttACTaaaaaGtttttGGATTATTAATTATTACATTCACCAT
@M00842:98:000000000-AATBG:1:1110:10500:15505	179	not tested	AAT	5	214	TGTGCCTGAAAGAACCGTGA	CGTTGCAAGTGCTATAATGTTCA	58.926	72	F	TCATATGAAGTATGACTGTGCCTGAAAGAACCGTGATGAAGCCACATATTTCAGACGTTATGCTGCTTACATTCTGACCTGACCAGTCCTGCAGAAGTTGGTTTCATCattattattattattTTAGTGAAACATATCTGGCTAAGCTAACAGCTCTAGAAAATCTGGATAGTGaaaaaGTATAACTTCAAGAGATTGGCAATACCTTGAACATTATAGCACTTGCAACG
@M00842:98:000000000-AATBG:1:1110:10693:12637	180	not tested	AT	5	110	ACTTCAGAGGATGTCACTTCCC	AGGTAATCATTCCTAAACAAAGGAGGA	59.734	49	B	TTGAATCCAAACAAAGTTACGAGAGGGACGGATACCCTCATAAATTCGCTTTTAAAGCCCTGCAGCATATTTTACTTCAGAGGATGTCACTTCCCCTCTTTGCACGTTCTAAAGAACctctctAATTTGCCAATTTTATATTTGtatatatataTCTCCTCCTTTGTTTAGGAATGATTACCTAATCAGTTCTTGAATTTTGACTTAATTATATGGGTTAATTATATTTTGTTATCATATAATATTATGAAATTATCTTAAAATTT
@M00842:98:000000000-AATBG:1:1110:14634:2705	181	not tested	AAAAT	5	141	TTGTGAGATCAGATCTATAGGGACA	TGAGTATGGCTTATCTGGTGCC	59.14	1	A	CTTATACATCAAAACCTTTTATTAATTTGAACTTCCGAATTTTGTGAGATCAGATCTATAGGGACAGaaaataaaataaaataaaataaaatAAACTTGAAATCGTGAGATAAGCGACGACTAGCGACACGTGGATAGAAATCAATATTGTTGATAACATGGCACCAGATAAGCCATACTCAAAATtatataTTATTGATTAAGGTGGCGTTTGCAatatatTATGCAAAT
@M00842:98:000000000-AATBG:1:1110:15135:18668	182	not tested	AG	5	194	TTAGATGCACTGCAGGCCTC	GCGTCTCCTCACCTTCTCAC	60.1085	73	B	ATGTTGAGATTCCATTTATTTTAGATGCACTGCAGGCCTCAGAGACTATTGAAGTGCAGGTTTGAGACATGGCctctctTAATCATCCTTAATCAGTTGTCTATTTATCTCTTtctctctctcTTTTCTTTTCAAAATTTATTTCTTGCTTATTAAGTCTCCTTTGATATGCCTTGGATTTCAATCGCGGTAGGGTGAGAAGGTGAGGAGACGCAATGTATGGTCAAATTGGATTCCAGCTTCT
@M00842:98:000000000-AATBG:1:1110:16663:28142	183	not tested	AAGAG	5	186	GCTCCACGGAGAGATCAATGT	TTTGACACCTTAAGCTCCCAT	58.5275	101	F	aaaaaTTGGACTGAAAATGAGGCTGGAAAACGTGAAGATAGTAGCTCCACGgagagaTCAATGTCTGATCGTTTCTTCACACCTTTTCCTTTCAAGTCCACACTTTCTCTTTTAATTCTTTTAGAACTTTAGGGTAGAATATAGAACTAGGATTTAAGAATCAATagagaagagaagagaagagaagagaAGAATTTTGgagagaTATATGGGAGCTTAAGGTGTCaaaaaC
@M00842:98:000000000-AATBG:1:1110:19948:14176	184	not tested	AC	5	119	CAGAGAATTCAGCTGCACGG	CACCCATTGCCACATAAGCG	59.5865	9	F	CAGAGAATTCAGCTGCACGGAATCTGCTCtgtgtgtgtgTAAGTCACGGCCACTCCCTTCTTTAACATGTGAGTTGGTTAtttttGGCTAACAACTTGACGCTTATGTGGCAATGGGTGTTAGAGGGAAGATTTTAGACTTCCTCCTTTAAATTCCATTGGTCCATGTGGCATCCAAGTGGTCTACAAGTGGCCAACTTAATTAACTCTTTAATTAAGTGCCACATGGAAtttttAAGCTA
@M00842:98:000000000-AATBG:1:1110:20559:5176	185	not tested	AAT	5	185	GGAGTAACTATGAGACTCTAATGCCA	GAGAGACTGTGAATCACTTAGTGGT	59.891	3	F	GGAGTAACTATGAGACTCTAATGCCAAAAaataataataataatAAAGCATCGTTCttttttGatatatTTTCATGTGAAATTCATAAAATACTTTCATTTTGAGTCTGGTTATTATAAAGCATTCTTGAAATATTttattattaTATCTATTGATAACAACCACTAAGTGATTCACAGtctctcACTACACT
@M00842:98:000000000-AATBG:1:1110:21117:20291	186	not tested	AAG	5	152	ACCTTTCCAATTTCAATCTCCCAT	AGGAAGAGAGGAGGAACGGG	59.49	49	F	TGGAAATGTACCTTTCCAATTTCAATCTCCCatatatCATCCCCTGAAATCAGGGTCCTCTTCCGGATCCTCCTCAGGATCCtcttcttcttcttctTCCCCATTACCAATCTCATTTTCATTTCCATTTTCCTTTTCTTCCCCGTTCCTCctctctTCCTCATTTCCCTCAACGTCT
@M00842:98:000000000-AATBG:1:1110:22551:3679	187	not tested	AG	5	138	AGTGCTGTTCGTGGGTGTTA	ACTTGAGGCAACACTCTGTCT	59.384	73	F	AACCCCACTATtctctcTAGTGCTGTTCGTGGGTGTTATTTTGCAGATGCAtgtgtgTCTTAAAGTTTATAAAAGCAGGTCATCTCTTCACTTTAATGAGTGGGaaaaaTCgagagagagaGTGAACTGCTGAATAGACAGAGTGTTGCCTCAAGTGCTATAACACTTTTAAGGACATTCGCCACTGTCCGtttttATT
@M00842:98:000000000-AATBG:1:1110:23366:5005	188	not tested	AT	5	221	AGCACTGTACATGCATAACTAATTT	CATGTCGTTGCATGCACTT	57.2955	165	F	CATATTAATAGCACTGTACATGCATAACTAAtttttAATCATAACAAGTCAAATCAGCAAtttttCTCACTGCAAAGCTATAATATTGCAATCaaaaaGaaaaaTACTGTCACTTGAGAAATATGTGACAAAATAATTGCATCAGTCACTTAAtttttGACAAtttttATATTTTCATTTAATTTTCATCATTCACATTtatatatataTTAAGTGCATGCAACGACATGTTTAGTAAAAGCTGAAATAGTTATTTGCTCATTCACTATGATTAAGAGGC
@M00842:98:000000000-AATBG:1:1110:25539:9129	189	not tested	AC	5	123	TGTTTCATGGTGATTTGGGCAC	GGGTAGACTCAGCCTCATCC	59.459	39	A	GTGTACTGACCAAATTGAATATTAATCTGAGGCCTGGAAAAGCGATTCACAAGAATAAATTTATGTTTCATGGTGATTTGGGCACCAAGAAGGGTGTCAAATCTCAAATCAGTGATGAGAGTGTtgtgtgtgtgGTGAGAGCACAGTCTCCTGATGCAAGAGTTGGGGATGAGGCTGAGTCTACCCCACA
@M00842:98:000000000-AATBG:1:1110:26217:19451	190	not tested	AT	5	213	TTTGAAGACGCACTACATTCATATT	TGTTCCCTTGTGATTATCAAGGA	57.4385	44	F	AACTTTTGAAGACGCACTACATTCATATTAGACTTACttttttGTATTCTGCCATAtttttATATTATTTGCAatatatatatTTACATtatatataTTTATGAAGTCGTTATTATATCATACCAATTGAACCAATCAAGATATGTAATCAATAACGTCATCGATTTCGTCTCCAGTATGTTTGTAATTGTAAATCCTTGATAATCACAAGGGAACAAATACAAG
@M00842:98:000000000-AATBG:1:1110:6786:12521	191	not tested	AG	5	140	TGACTTTGGAAATATATGCTCCAGT	GAAATGAATCAGACGAGTATTATCACT	57.9335	17	F	aaaaaTTAATACCATATCTTTTGTTCTCACCTATCAATTTTGTTGCTATCAATTAAACAATTCTATTAATGTGAAACTGACATAGAAGATAATATGACTTTGGAAatatatGCTCCAGTACCTTCATCAGCCCCAActctctctctATGACTGTAGTGTTGGGTAGAATGCTTCCCTaaaaaaGACGCCTCAAATTATTCCAAACCTAGTGATAATACTCGTCTGATTCATTTCTCATAAAAG
@M00842:98:000000000-AATBG:1:1110:8134:4459	192	not tested	AAG	5	113	GGTCTGAAAGTGAGTGCACC	GGTGCTCCAGGGTCGAAATA	59.115	18	F	TCTTTGTTTTGTTCATCAAACGGGATTGATAAGGATAGAAAATGGGGTCTGAAAGTGAGTGCACCATTAAGGGTTCAGCAAGTagaagaagaagaagaAAGTgagagaGTGATTAATGGTATTGGTGAAGaaaaaGACTATTTCGACCCTGGAGCAcctcctcctTTTAAGTTATCTGATATTAGGGCAGCAATTCCTAAGCATTGTTGGGTTAAGGATCCATGGAGGTCTATGAGCTATGTTGTAAGAGATGTGGCTGTGGtttttGGATTGGCGGCTGTAGCTG
@M00842:98:000000000-AATBG:1:1110:8645:11997	193	not tested	AG	5	206	CCCGGAACACCAGGTACTTA	GCGGAAACTTTCACCACGAC	59.3865	38	A	ATCCAAACCCCAACCCTAATCCAAACCCTATTTCAAATCCTTCCAAGAGAAAGAGAAATCTCCCCGGAACACCAGGTACTTATTGCACACTGGAAATTCTTGTTTTAAACTGTCTGTCTGtctctctctcTACACTACAAGTTAATTAATTGGTGTGGCTAATTGTCAAAGTCCACGACCAGATCGTGACAAACAAGTAATAGTATTTGCAGGGACTAGTATGAATAATACTTCCATCGTAACTTTTAGTCGTGGTGAAAGTTTCCGCTATTGAGAACAAGTTC
@M00842:98:000000000-AATBG:1:1110:9663:16492	194	not tested	AT	5	179	GATACTTCACAAGTCACATCAACA	TGAGAGTGGTCTACAAGAAATTCT	57.2715	43	B	GCCTTGTATTTCCAAGATATAAAGATTGCTTATAAGCAAACTAAAAGATACTTCACAAGTCACATCAACATATTTAAAACaataataatACCaataaataaataaataTACAAatatatatatTGTTCCAGAAAAtctctcTACGTTGATAGAAGCTTTCTCGTTCCGGTATCCAATTCAAAATGCAAACCCAAAGAAAATAGAATTTCTTGTAGACCACTCTCAAATTACCaaaaaCCAT
@M00842:98:000000000-AATBG:1:1111:12588:10383	195	not tested	ATC	5	130	AGATAACTCCTCATCCTCGCA	CTGCTCAACTGCAAGCTCAG	58.7655	5	F	GAGATgaagaagaaGAGAAGGAGGAAGATAAAGAGGAAGAATAGGAGAAAGAAAAGTGCAaagaagaagAACAAGATAACTCCTCATCCTCGCAAGATAatgatgatgatgatgAACAGGGAGATGAAGCTCCTGTTCAAATTGaaaaaGTTGATGAACGAGCTGATATAGCACCTGTTCAAACTGAGCTTGCAGTTGAGCAGGAGAATGTAGCCTCTGC
@M00842:98:000000000-AATBG:1:1111:12610:14476	196	not tested	AT	5	97	GGTCTTATGAGTCTCAATGCCC	TGATATAATACTACCCACGCCCT	58.424	38	F	GGCATGAAGTATTGCTTAATTTTAGAACTAATATCTTGGTCTAGAGTATAAATATTTGaaaaaaaCATAAATGATCAAGGATGCTTTAATCTCATAGACTTAATGGATCTTGGATAAAATAGTGTAGAGCGAATGGATATTAATATTATAGGATAGACTCAATCGGTAGGTCTTATGAGTCTCAATGCCCATTAgggggCATGGTAGAACATAGAATCTTGTTACATGtatatatataTTTTAGGGCGTGGGTAGTATTATATCatatatCCA
@M00842:98:000000000-AATBG:1:1111:12702:27264	197	not tested	AG	5	124	CTTGCTGTGGTTTCTTTCACTT	AGAGACTCTGCAACTCACCA	57.957	27	B	CTTGCTGTGGTTTCTTTCACTTAATTGTTTGATCGGTTCTTATCTTTCTtctctctctcTTATCTCTTATCCCAAAGAAAACCACCCACAAGAACCagagagagTGGTGAGTTGCAGAGTCTCTTAAGTAAATTGTGGGAAAGTGACGGGAAATGGGACACTGAAAAGACCAAAGTGCCCTTGTAACTGAAAGTTTGTT
@M00842:98:000000000-AATBG:1:1111:12835:7543	198	not tested	AG	5	138	GCCCAATCCCAAGACAGACT	GAAGCTGCAGGACTGGTAGG	59.889	68	F	TAATCAGGGGCAGAGCCACATTGGGGCTTGGGTGGGCTGTAGCCCAATCCCAAGACAGACTTTTCTTTTaaaaaaaaaaaaaaTTCCTAAGCTGTAGGCCAAGCCCAAGCCCAACCCATTTTATTCCCCctctctctctCCACGACTCCACCCCtttttCCTACCAGTCCTGCAGCTTCAGGGGCCCTCGGTTTTGCTGTTCCTACTTGCTGTCAGTTTCAGCTTCCTCTCCAAGACTCCAActctctTT
@M00842:98:000000000-AATBG:1:1111:12926:17256	199	not tested	AG	5	166	TCGTGTTATGGTAGTGCAGTCA	AAGCCGTACAATAAAGTAGGTTTAAA	58.4105	27	F	CTGGTGATTTTCGTGTTATGGTAGTGCAGTCACTTACTTgagagaAAAATTGATTGCAAtctctctctcTGCTTACCTCAGGTTAGGTTGCAATTTGAtttttCCTTCAAtttttCTATATTTGTGGTTGCTACAAttttttttttCGATTTTAAACCTACTTTATTGTACGGCtttttGGTAAAATATACAAATTAGgagagagaAAATTAATTTAACTGAGTTTCtttttCCTTGTCCTAGA
@M00842:98:000000000-AATBG:1:1111:13087:25392	200	not tested	AG	5	93	CTATCTGCTGCCGACCACTG	ACAATCTTCTCGTACCATCTCCC	60.072	40	F	GCTTTGATTATATGCTTTCCTTTTCAGACTAAGTTCaaaaaCTATCTGCTGCCGACCACTGTTAAAAGAAGAGATACGTATGGGGAGCTACTTAATggggggagagagagaGGGAGATGGTACGAGAAGATTGTGTTTAGTACCTGCTAtttttATTACCGTAGTTCAATGTACATTAGATGCGTGCAGATAACATAATTAGAAAATAGGGATAATTACCTTAACACAGCTAAAGTTCGATATAA
@M00842:98:000000000-AATBG:1:1111:14215:11367	201	not tested	AC	5	137	CCCTGCAAGAACTTACACACA	ACACTTAGGCTTGGTTTGCA	58.1815	5	F	TTTGGAGCAACCCCACTCTGTTGTCTTAAACCCTGCAAGAACTTacacacacTGAAacacacacacATGCATTCTTCGTCAGGGTTTTGAATTTTAGCTCCCAGtttttCttttttttttGAACCATCGAATTTCACCatatatGTATGCAAACCAAGCCTAAGTGtatataTTTTCAATAATATTTGTTtatataTGGCTGCTTTGAGTGCAATTTCAGTATTCCCTCACAAGCTCTTCCGGTG
@M00842:98:000000000-AATBG:1:1111:14400:14316	202	not tested	AAAG	5	182	ACTGCTTTGGTGGAAATAACTTGT	AGTTTGAAGGGCAGGTGAGG	59.62	18	A	AAAGGGTAATTTCCtttttCTCTTTCTGTTCTATGttttttttAACTGCTTTGGTGGAAATAACTTGTGAAATATTTATTGATTTGtttctttctttctttctttcACATTTTCTTCACTTGCAATATCATTACAACAGCTTTCTGAGTTGTCTGGGTATTCCTTCTGGGTGACTGTACTTATGTGGTTATTGCCTCTTTCTTCTGCCTCACCTGCCCTTCAAACTTTAATTTTGTATCTGCGTTATTTCTCTTTCC
@M00842:98:000000000-AATBG:1:1111:15178:14669	203	not tested	AT	5	202	AACAAACGAGCAGTTCTAGTAAGA	TGTGCTCTACTCTACCGACA	57.8375	64	F	CAAAATTAAGAATATTTGaaaaaaCATGTCAAATAGATATTATTCAATCAATTGTaaaaaCCAAATAGTGGATTTGAATAACAAACGAGCAGTTCTAGTAAGATTTGTAATATGATTACCTTGTCACTAGCTTTGCAAAGATATGAGGTGCCATTTTATAGAGTTCTtatatatataTTATCTATTTAAACAATGTTGCATAACCaaaaaCACAAATCAAATTGACTTGAAACTCATGTAATGAGTGGATTGTGACTGAAATGTCGGTAGAGTAGAGCACA
@M00842:98:000000000-AATBG:1:1111:15820:19386	204	not tested	AAT	5	191	GTTGTAACAGGGACGAGAGAGA	CCTCCTATCCCACATGCAGG	59.3915	39	F	TATTTATTGTTGTAACAGGGACgagagagaTTGAATGGGAAGCCAGTATATGTACTTGTGGACTCTCATtaataataataataaTACTTATTAATTCTCattattattTGGGTTGTGATTGTCATCTGGATGCTTTCCATTTtctctcATTAATTCTCATTATTGAGACAGTTGATTCTCCTGCATGTGGGATAGGAGGATTGATTTCTCCtttttCTGGGTAGATTATACGATTCAACGCACTGCGCCATTTTCTTCTGTTGGGTTTCctctctAATGCTG
@M00842:98:000000000-AATBG:1:1111:17350:25205	205	not tested	AAT	5	122	CACCATGTAATAGATCTGCTTCAAGG	TCTCACCAAGATTACATGCTCA	58.486	22	F	CACCATGTAATAGATCTGCTTCAAGGTTCTTTTACTGTATGATGGGAAattattattattattTTTTAtttttttGTATTATGATTCTAGTTGGTTGCTATGAGCATGTAATCTTGGTGAGAATTTATCTCACATTGAATGTATGAGTGTCCATGTGGAATTATATGGCAATTAAGCTTTCATACCTTAGCAACTACCTTTTAAGGTCTAATTATCTTAAAATGTCATAACAACTTGGTACTAGAGTTGACAATACCCTC
@M00842:98:000000000-AATBG:1:1111:21177:26349	206	not tested	AT	5	140	TGAGGAAACATGATAGGCAAAGC	ATGCAGGGCAGATAAGGAGC	59.597	65	F	AAAATAGATGTCTGTCTGAGGAAACATGATAGGCAAAGCCGAGAAAACCAAGCATAAATTTCCATCAACTCAACTCATTCATGTGCAAGGGtttttCttttttAatatatatatttttttCGTTTGCTTATTCTTGGCTCCTTATCTGCCCTGCATTGGTGTTCGCATATGGTGTAACTTGTCAACGTGtttttGGATGAATGTTTGGACATTAAAGGATCTCACAATGAGTAGATTGTTGACTTCCAC
@M00842:98:000000000-AATBG:1:1111:22691:18718	207	not tested	AG	5	101	AAATAGCATAAGAGGATTTAGCATGAT	TGGAGGAGGTATGGATTCAGGT	58.6355	19	F	GGCACTAATTATTTAATACAAGAGGTAATTTGTCACTTAAAATAGCATAAGAGGATTTAGCATGAtttttttcccccTTTCGTTCgagagagagaAAAAGCCAACAAGCTACTAGTAGACCTGAATCCATACCTCCTCCATTAAAAgggggAGCTAGTGCAGTTTTATTTAAAGGAAGGTACCAACACATCTGTTGA
@M00842:98:000000000-AATBG:1:1111:24553:18900	208	not tested	AT	5	90	TTTGCCATTGTTCAATATTCTACGT	AATTGTTGATCTGCAAGCGTGA	58.647	8	F	GGAGATCCTTTTGCCATTGTTCAATATTCTACGTTACTCGTAatatatatatAGAGTGTAAtttttCTAACAGAATTTCACGCTTGCAGATCAACAATTTCaaaaaaaaaaaCTTGATTATCCtttttATATCTTCCTTTGAGTTCATCGCATTAAATCCAAGTGATGGAGTTTGAAATCT
@M00842:98:000000000-AATBG:1:1111:3125:19845	209	not tested	AAAT	5	140	ATTATCCAAACTTCTGCATTAAGGT	TATTGAACCGACACTGCAGGT	58.3465	8	B	TAATAATTATCCAAACTTCTGCATTAAGGTAATTATCAaaataaataaataaataaatAAAGATGGTGCACATGGAGCCAatatatGAAAGAACCAATACTATATGAAGAATCAATTTTGAGTAACCTGCAGTGTCGGTTCAATAAAGGAAAATATGCAAAAGTGCACATGGACAAGATTCCACGGTTCTTGGAAAATAAGGTTCACTTTCATCATATAGAAAGAGAAGTTCAATAATATAAAGATGGATGGGCTTTCATATTTCGCCTTCTCTAAA
@M00842:98:000000000-AATBG:1:1111:4888:10339	210	not tested	CG	5	127	TTTCCAGACGTGTGGGCAC	TCATTCGAGCTACAAACTTTGAAA	58.9565	1	F	TTTTCACACTAACaaaaaaaTGATAAAGAAAATtatatatatatatataaaaaaaCAACTAaacaacaacaacAAtttttttCCAGACGTGTGGGCACAcgcgcgcgcgCACTCCGACTCAATTACTCTTCTAGAATCCAACTTCATAATTTCTTGTTTTCAGTACAATATAAAATTTAGAATTTCAAAGTTTGTAGCTCGAATGAAATTTGAACAATTTTACATCTA
@M00842:98:000000000-AATBG:1:1111:6337:20944	211	not tested	AT	5	123	TGGGTGGGAGATCAACATCC	ATAAAGGTGCCATTGTGCCC	58.9435	36	F	AAAAGTCAAGTGGGGaaaaaGTTAGTAAAGCACCATATGGGTGGGAGATCAACATCCAAAAGAAGATACCCATAAAATTTGAAAatatatTAAatatatatatACATaaaaaaaTATTATATTTTGGaaaaaGAGAAGAGGGGCACAATGGCACCTTTATTGCtttttGATTTTGCCCTCCCAATTTGGCTTCATGGCTTTACGCCTTTCATGAACCttttttCTTaaaaaaaCAAACaaataaataaatAA
@M00842:98:000000000-AATBG:1:1112:10201:20570	212	not tested	AAG	5	125	GAAACTGGGCCACCTCGAA	CCTACGCAATCTCAGCACCA	60.0175	4	F	TTTAGCCATGTGATAGCCAATACCCCAGTTGGGCAGAAACTGGGCCACCTCGAAGAAAttcttcttcttcttcCGCTTCGGCTTCTGGGCTCCACCGCCTGCCGCGGCGGCATTTCCTGCCGAACTGTTGGCGGATgtggtggtgCTGAGATTGCGTAGGAAGTTGAATGAACTTCTGACGAGGGCAGAAGTTGTTTCAATCGTCGATGGTGCTCTTTTCCCGAAGAGGGCAATCGCCATTTCCAGATTAATATTGAAGCCCGATCGGCTCAGGGTTTATTG
@M00842:98:000000000-AATBG:1:1112:10742:18640	213	not tested	AC	5	204	AACGCCACCTCGATCACTC	ACAAAGAGAGAGACGAATGAGTGT	59.752	29	F	AACGCCACCTCGATCACTcccccACTCTTGATTCGAAGGGCCAtttttcacacacacaCGCGTACACGCACAGTTCCACTCACCTCTCCTGTTTTGCAtttttttCCGctctctGCCACCAACTTCTCGGAATTCCATCTTTAGCAAAGCAAATACGTTACTGTATTTCCTCACGATATAACACTCATTCGtctctctcTTTGTATTGTAATTTCTTCTTTTGAGATTGTTAGCCCATT
@M00842:98:000000000-AATBG:1:1112:11320:27738	214	not tested	AAG	5	197	GGGCAACAAATGTGCTTAGAGA	ACCCATGATTCATTACACAATCTTT	58.2285	108	F	ATTTGCATTTGGATCTGAATTACAAtctctcATGGAAAATGGGAAATGCATTAAATTACACGTGAAGTCAGatatatCAAATgggggCAACAAATGTGCTTAGAGATTATATTAATTTATAATTTATGAACAAATAAAATATTAATAAGTCAACTTAATTTATTGTAATCCAAATAatatatGTAGGTGGAAATTAGGTGTTATTCCCACTCTTgaagaagaagaagaaAtttttCTTAAAGGAAAATATTGAAAGAAAGATTGTGTAATGAATCATGGGT
@M00842:98:000000000-AATBG:1:1112:13802:27023	215	not tested	AT	5	134	ACAAGATCTGAATTGTCATCCCGA	GTTCATTATTACTAAGCTTCCAATGGT	59.0885	24	B	CCTGAACAAGATCTGAATTGTCATCCCGAATAATTTTGTGAAGACTCCATTAGatatatatatTTTACGAAACGAAAATTCAATCTATAGGAAAATcacacaGCTAAAAGATACCATTGGAAGCTTAGTAATAATGAACAATAACAATAATTTCTTGAAGTTCaaaaaCGATCACATAATTATATCAAACTTCACGAATATTACaaaaaTTATCCCTAGGTTATAACATAATGCACCAGCAGAAATTAGAAAACT
@M00842:98:000000000-AATBG:1:1112:14036:25345	216	not tested	AT	5	139	TGATGCTCCAAAGATGATGTCA	GATATGACACCCTGCCAGATTT	57.975	3	A	ACTCATTTCGAACCTGTTCTTCATTAGTTCAACAAATCTTTTACACATTTCTTCATTTGATGCTCCAAAGATGATGTCATCCatatatatatGTACTAGCAAAGTACTTTCAACGAGCTAAATTCTAAAGAGTGCTTTGTCTAGTTCTCCTTTCTTGAAACTTTGCTAACAAGAAAATCTGGCAGGGTGTCATATCATGCTCTAAGACCTTGTTTTaaaaaGCttttttCAACT
@M00842:98:000000000-AATBG:1:1112:14139:3785	217	not tested	CG	5	195	TTTGAGCCCAAATTGTGCCA	CCTATGGTAGCTTGCCAATTGG	59.1245	33	B	CAAAATTATCATCTGTATTAttttttATTCAAAAGAAAACtttttGCCTAAACTCTGGCCTAAAATTTGAGCCCAAATTGTGCCAAAATTCAACCCGTAACATTTAAATTCACGGGCAcgcgcgcgcgCACGTCCatatatACATACACTAAAACTTGGCCAAGCCActctctAATGTTAAAAGATATTTTACTTTTATAATCACAATTAATCTCAACCAAGTTTAATATGTATGATGCCAATTGGCAAGCTACCATAGG
@M00842:98:000000000-AATBG:1:1112:15576:9822	218	not tested	AAG	5	241	CAGCCACTGGAACGATTTGC	TGATAGGAAGGAGGATCAATGGA	59.1395	152	B	GGCAGCCACTGGAACGATTTGCATAGTGGAACTGAAATCATCAAGATATGcacacaGACATTTCAGTAGGCACAGATGCCAACTCGAAGCTTTATAATTCACAGTTATGCATCTACATATAGCAACAAAACAATAATTATAAAGTAGGCATCTTGATGTTCGCACCTTTTCTTCcttcttcttcttcttTTCGAGTTCCTCCGGCGTCAGCTCTCGCGAATCCATTGATCCTCCTTCCTATCAACATA
@M00842:98:000000000-AATBG:1:1112:15990:26503	219	not tested	AAT	5	90	TGTTGTTGTTACCATTGTAGTTGT	TTTCTCTGGAGGCACAAAGAT	57.2215	2	F	AACAACagtagtagtAAttgttgttgttgTTACCATTGTAGTTGTTGttattattattattatttttttaaaaaaaaTATTTGTGtttttATCTTTGTGCCTCCAGAGAAATAAGTATTTTCTATTATAtttttttaaaaaTATTTtgtgtgTTTATCTTTGCGCATCAAGGAAAATAAGTATTTTACAAT
@M00842:98:000000000-AATBG:1:1112:16083:4919	220	not tested	AG	5	240	CTGGTACTTTAATCTTCATCACAAGA	AAGAAGCACAAGGAAGGTTGC	58.2695	148	A	CACATGCaaaaaCTGGTACTTTAATCTTCATCACAAGATGCACCGTTTTATATTTGATGGTATCTTTCAAAGCACCTAATGAGCCGAAGAGAATCAAATCAAGTAGAGGAATACCTCTGGCTTGATATCTTCACCCATATAATCGTCACTATCTTCCACCTGTCCTCCCATCATACGAGCAATCTCctctctctctTGCCTGCGTCGCATCATTACACATATGGCACACTGGCAACCTTCCTTGTGCTTCTTAAGT
@M00842:98:000000000-AATBG:1:1112:18056:7883	221	not tested	AAT	5	91	CGCTTTACGTTTCCCAAGCC	ACTTCTAACCATGAACGACCCT	59.603	8	A	ACAAAATTTATCACTATACCATATTTATGATGAATTTCATTAAATCTATAATGGGATTTTCATTCGTGAAAATTTGTTTTCTTAgtgtgtGATCATCGCTTTACGTTTCCCAAGCCCTTTTAATtaataataataataaTCTTAATTTTGTAGAAGACCAATTAAAGGGTCGTTCATGGTTAGAAGTTACTCATCC
@M00842:98:000000000-AATBG:1:1112:19220:26099	222	not tested	AT	5	163	ACATTGAATGATTTCCGGATGCA	GCTCATAATCATTCCATTCATCCA	58.235	74	A	TGGGTTTATGAAACCCTTTTATGATTTAAAACTTAATTAGATTCCATATTTAGTTGAttttttACATTGAATGATTTCCGGATGCAAAACAGTGGCATTAGATGCACCATTTTACAAATGACTTGATGTTCATATGATGAATGGTCAAGTATTTATTATTtatatatataTTATAAATTTATGTGATGAATGTTTTGATGTATGGATGAATGGAATGATTATGAGCATCATTAAAATA
@M00842:98:000000000-AATBG:1:1112:21319:20088	223	not tested	AAAG	5	115	TGGCAAGTCGATCTTTGGGT	TCTTTCTTTCCTTATTATCTCCCTTGT	58.8815	34	F	AAATTaaaaaaaTAATAAAGAATaaaaaCCTTTGTAAATGGCAAGTCGATCTTTGGGTGAATCTGCATCCTGTCCCTCCAACATGCACTGCTagaaagaaagaaagaaagaaAAAGCACATaaaaaaCAAGGGAGATAATAAGgaaagaaagaaaAGGCACCaaaaaaaaaaaaaaGAAATAATTGTAAGACAAAAGCACCCaaataaataaataaatAA
@M00842:98:000000000-AATBG:1:1112:23553:18284	224	not tested	AAAAT	5	217	AAGGCGTCAGAACCATCACC	GGATGCTTACCCTGCCTCAA	60.033	39	F	AAAGGCGTCAGAACCATCACCGAGATAAACTGAAACAAGCTTGTTTATTTCATTATAAACaaataaaataaaataaaataaaataAATATGCACAAGAAGTTATaaaaaaTTGCAGATACAGTAAACTTCTAGTTGAGTTGTTAAGATCAGAGCAAACTAAATGTGCaaaaaaaGTAATTGGCTGAGCACAAACCAATTTGAGGCAGGGTAAGCATCCAATGAATCTC
@M00842:98:000000000-AATBG:1:1112:3215:18784	225	not tested	AAT	5	213	GAGGAATCTGCGCTCCACTA	TGCATGCTAAACCACAACTGA	58.836	86	F	GCTAGAAAACGGAGGAATCTGCGCTCCACTAACAATTAATCATGCCCAAATACATAGGTTTAGAGCTAAATGTATGAGACATaaaaaaaTAAAATAAAAGTTCTCGAATTAAAGGAAaataataataataatGAAAGCCAATCCGAAAGCATCATGGATTTATAATCGCATTCACGTAAATATTACGGATAATTATAATAACATCAGTTGTGGTTTAGCATGCATGATACTTaaaaaTAT
@M00842:98:000000000-AATBG:1:1112:5624:20640	226	not tested	AT	5	163	TGTGGCCTATGGTTATCATTCAGT	GCTCAGATTCGTCTGCAAACA	59.5165	67	F	GTAAGCTGATTGACGATATAACCACGAGTATATGTATTTGGGACATATAATGTGGCCTATGGTTATCATTCAGTTATTGTTAGTTATCTCTGTTCTTTTGATTATGCAGGaaaaaTATTTTACAAGTGACTCATTCTAAAAatatatatatGCCTCACTTAGTCTTTTGGACTCGTCCTCTCCTTCTTTATATGTTTGCAGACGAATCTGAGCTAATTGAACCTTCC
@M00842:98:000000000-AATBG:1:1112:6565:18500	227	not tested	AT	5	140	CAAAGCACGCCCATTGGT	AGTGGGCAAATTTGGTTAACACG	59.721	12	B	CAAAGCACGCCCATTGGTGTCGGTTTTAAAatatatatatTAATCTATACTATGCATAAAATATGtatatataTTGGAAGGGATGGAAGGTCAATAAAGAAAGCTCTTAATGTAATCCGTGTTAACCAAATTTGCCCACTTTTGGCATTTTCAATGGAAATAATTATGTCAATGACCCCTTACAtttttttAATTGCAA
@M00842:98:000000000-AATBG:1:1112:8986:7132	228	not tested	AT	5	122	TCGAGTTGATACGGTCACGC	GGAAGAAGTACGATGAACAACTGC	60.161	51	A	ATTTAAGGGGACAGCTGTCAGGATTCTTGGAAGGGCATTTCGGGAAATAAAATGACATCGAGTTGATACGGTCACGCGCATTGCCTCTTCACTTCATTCCTCGGCGAATAAAACGAAATTCAAAGGAAatatatatatAAGGAAGATTCATAAAAGCAGTTGTTCATCGTACTTCTTCCCTTT
@M00842:98:000000000-AATBG:1:1113:10650:3768	229	not tested	AT	5	139	TGACGAGCTACCACATATAAGAC	CAGTCACTCGTTTGATCATGCA	58.414	35	F	CAAATTTAATGACGAGCTACCACATATAAGACTTTACCCAATTAAATTTAATTaaaaaaTTGATCTCtatatatataaaaaaaGCTTGTTTGCTTTAGTTATGAGACAAATATGTTATAAATAAAATGCATGATCAAACGAGTGACTGAATTATTTTCTACAAGTCAAATTATTTTCCTACAATTTATTAAGAGATAGATACAAAGTCATATTTACATATTATTACTATTT
@M00842:98:000000000-AATBG:1:1113:13684:12393	230	not tested	AAAT	5	167	TTAATATTGCATGGTTCACCCTTT	CTTTCAGCATACATGGCGCC	58.552	53	F	TATAAAGAGTAGTTCTCGAATAATTAATATTGCATGGTTCACCCttttttGGGCTTTATAGATTTAGAATTGGAATAAGATATTATAATTAAAATTAGAAttatttatttatttatttattttttATGGGACTCTATATGTGAAACTTCCCTGCCTTTGCATTTGAAAGTGGCGCCATGTATGCTGAAAGATGCATAGAGGATCA
@M00842:98:000000000-AATBG:1:1113:17552:21509	231	not tested	AT	5	144	CCGATAGACGCAAAGATCTCGA	TCGAAGTCAAACCAGACACA	58.53	61	A	AGTAAAAGAGAAGAAAATATTGAACACCGATAGACGCAAAGATCTCGAATACTTCCTTTTGAACTTGCATTCTGAAATTTCCAATAGGATCTCACATAACAGGAAAACAatatatatatAGTGCTCAAGAAAAGATAGAGACTCAGAGATTGTGTCTGGTTTGACTTCGATTTAGGTTGTGAAATTGTGGAA
@M00842:98:000000000-AATBG:1:1113:17945:19098	232	not tested	AT	5	147	CTGACTTGGGCGCGACTG	TGGATACTTGAATTATATGAACCACCA	59.808	38	F	CCACTGACTTGGGCGCGACTGTGTCCAAGTGTGGCGCAAATGTGCGGCCCTTCGACCTTtatatatataTTTGtatataTTATTAtttttCCAAGCTTAAGGAACTTATGGTGCATTAGCTTATGGTGGTTCATATAATTCAAGTATCCATAGAATTCAAACAAAGAATTGATAGAAAT
@M00842:98:000000000-AATBG:1:1113:20563:5991	233	not tested	AT	5	182	TCACTTGTAATATTTCTCTTTCCCTCA	GGACCTTTACACACATCAGAGGT	59.195	11	F	ATTATCTCACTTGTAATATTTCTCTTTCCCTCATTGTACAAATTtatatatataATATTTCATTCGTTAAGAAGGTTGGTTCTCTTTCTTGCCTCCTTTCTTTTGTTTTATCTTTCTGAATGACAGGCTAAACTTTTAATGTGTTGAATTACATAATTTTGAATAACCTCTGAtgtgtgTAAAGGTCCTGTTTATGGTATTTTGAACTCTGGGTTAACGTTAAG
@M00842:98:000000000-AATBG:1:1113:20941:18578	234	not tested	AT	5	129	CCCAAGAATTCATGCATGTGGA	CCCTTACTGCATTTGTGTACTTTCT	59.382	20	F	AATTTATTTCTTATAATTCATTTACACCTTATACCCCAAGAATTCATGCATGTGGAAGTCACGAAAACAAAAGCTGtatatatataTGTATGTGCACATATAGATGCACATACGAGTACCATATGTTACAAAGCaaaaaGAAAGTACACAAATGCAGTAAGGGGAGGCAGAAAACTAGGGATATACACTCATCGTCGTTTCCTCACATCAAGATACACAGCGACGTCAGCCCATCCCTTGCACT
@M00842:98:000000000-AATBG:1:1113:25785:18869	235	not tested	AT	5	190	GACGTTAGAGGCGATTACTTATGTG	ATGTTAAGACTCTAGGACTGCGT	59.2915	25	F	GACGTTAGAGGCGATTACTTATGTGAGTGAGCCAATCTCAACTTGTTTTGatatatatatCTAATAAGTcacacaACAAACAAGTGTAAAAGAATGACTTTCATTCaaaaaaaTATGAGCATAATTGTTCTAGTGTTCCTGAACTCATACATAATGATTCAAATTTCACGCAGTCCTAGAGTCTTAACATGTCTAATaaaaaCATCTCAA
@M00842:98:000000000-AATBG:1:1113:26378:8952	236	not tested	AT	5	190	TGAATCTTGTTACGATTGTTGTGG	TGCGGACGGGAAATAACATCA	59.035	24	A	gtgtgtCTCCATGTTTTGGCTTTTGGGGCTCATAATTTTGAATCTTGTTACGATTGTTGTGGTTCGGACTATAAGAAAATATACATtatatatataTGGTTCCATAAGGTGAATGGCGTGAAGATGTCCAATTCCTGTAATTGAAGTTGATATTCACAACCAAAATTAGCGTATGGTAATAATGCTTCCTCCATTCCAAAATTATCATGATGTTATTTCCCGTCCGCATAAAATAATCAATTTTATGAAATTAATtatataTG
@M00842:98:000000000-AATBG:1:1113:26559:17037	237	not tested	AT	5	128	GGCAGACAACCACATTCATGC	TCTGGAGTTTGGATTGCCGT	60.0015	17	F	AAGAAACaaaaaGGAGACAAAAGTGGCAGACAACCACATTCATGCatatatatGTGTATATTtatatatataCATacacacAGACGCTGCGCAAGATgaagaagaaaaaaaGgagagagaGGAAACATGGAAACGGCAATCCAAACTCCAGACTGTTAT
@M00842:98:000000000-AATBG:1:1113:27434:16106	238	not tested	AT	5	148	ACAAACTTGTGGCGTGGACT	ATGCAAATCTCTATACAAGAAGGCA	59.517	76	F	GATTTACACAAACTTGTGGCGTGGACTATCTTGAAACCTTCTCACCCGTTGCTTGTCTCAATTCCATCAGGGTCCTATATTCCCTGGCTATGAATCAGGATTGatatatatatCAACTGGATGTGaaaaaTGCCTTCTTGTATAGAGATTTGCATAAAACCATCTTCATGGATCAACCACCT
@M00842:98:000000000-AATBG:1:1113:27612:15738	239	not tested	AG	5	133	TGCCTTCCTTTGCCCATCTG	GGCGGTTCGGTTTCCTATCT	60.218	80	F	TCCAGCATTCACATTTTGCCTTTCGGAACTCTATTACCTTCCCTGCCTTCCTTTGCCCATCTGAGATCGAATGAGGGTACtttttttttACGATCAGATCTGCTCTTGCTTTGTGGCTTCTAGCCGGCAAGAGACATGACAGAagagagagagCACAGATAGGAAACCGAACCGCCCTGCCTCTG
@M00842:98:000000000-AATBG:1:1113:7559:12816	240	not tested	AG	5	92	CCCTGAAGCTCTGAGTCAGC	GTTCCAGTCCTTGCACCTCC	60.3575	15	F	AGTCTCATcccccTGAAGCTCTGAGTCAGCAATGAAGGAGAGTGGgagagagagaGGGACATCCACATCTGGTATCCTGATTGGAGGTGCAAGGACTGGAACAAAGTCTCTGGCTAGGAAACTttcttcttcttcCATATCAGCAATAGCAGCTCTCAGATAGACCATATACCTGTTGAAGATTGCTTCAACAGTGCTGCTGATTGCTTGACTCCATGGGGA
@M00842:98:000000000-AATBG:1:1113:8065:21726	241	not tested	AC	5	225	ACAAGTCGTCTCCATTGTGCT	TGAGAGCAATTCACGCAGGT	59.947	58	F	TATTACATTTACCCTTGAAGTTTGAAAATCTATACCAAAACCATGCATATTTAGAACAAGTCGTCTCCATTGTGCTCATAAatatatCTCTGTGTTGCAATTACTTTCATAAAGTTTGCAAAACACCACTAAAGcacacacacaaaaaaaaCACaaaaaaTAAAACCaaaaaaGGTGAGTAAGAGAAGGAGtttttGAAATTTGTAATAAGCaaaaaCAAAGTTTGaaaaaGTTTGCTTCCACTTTGGCTGGTTAATGAAACCTGCGTGAATTGCTCTCAAA
@M00842:98:000000000-AATBG:1:1113:8936:22650	242	not tested	AG	5	119	CATGCACATCATGGATTACCTTG	TGCATGAGAGAGAAGGGTGAG	58.6515	59	F	AACAACAAATAACCAGAAAATCACATGCACATCATGGATTACCTTGAATCAAATGaaaaaTTTTCAACAAAGTTGAAAGTCGGTTTCTCAAGGAACAACCGAAAGctctctctctTGTCTTCTCACCCTtctctctcATGCATGTgggggTTTGATGGAAGATAAGTCTTGCAGTAAGTCAAGACTAAAGACTTGGTAAGTTTCTATTGGTATAGCAATTAA
@M00842:98:000000000-AATBG:1:1113:9254:19738	243	not tested	AG	5	148	GGAGTGTTCCACATAGATGCCA	TGAGTGGTGGGAATTGCAACT	60.1135	18	B	TTAATTCAAATACCACATGGAGTGTTCCACATAGATGCCACATGGATCAATAGAATTTgagagagagaATCTAAATTCTtctctcCAACTACCTTGTCACATAAGCTTTCAAGTTAGACTAGAATTGTGACCATCATTCTTTACAAGTTGCAATTCCCACCACTCATAGTTTACAGCAAttttttGATCAAGaaaaaCTATCTCTTGTCTACTTCTTCATAAATCATCTTCTT
@M00842:98:000000000-AATBG:1:1113:9596:22956	244	not tested	AAAG	5	178	TGGACAGAGTTAAAGATAGAAGAGG	TGAGTTTCGTTCACGGTACCT	58.453	13	F	AtttttCTTTTCCtttttCGCCAAAATGGACAGAGTTAAAGATAGAAGAGGATCAATCAATTAAaaagaaagaaagaaagaaagGAAGGGaaaaaaaaaaaaaaaaaaGAAGAGGAACAAACAATgaagaagaaAGAAGaaaaaaaCTGAAAATTaaaaaTGAAAGAAAGATGGAAATAAAAGAGGTACCGTGAACGAAACTCAGTTTCTAGGCCCAATTTTGAGTCCAGCCTATTACCTCGGCTCATCCAGTTTGTAAGCCCAGCTGAAATACAA
@M00842:98:000000000-AATBG:1:1114:14324:6421	245	not tested	AG	5	149	TCACAGCCATATCTTTCCTCATCT	CTCAAGTTGTCACGGGAGCT	59.654	30	F	GATGATGGTTTTGGTATTGTTTTCTTCACAGCCATATCTTTCCTCATCTCTTCTCATTTATTGTAACCctctctTTCCGctctctctctTCtttttttttttGATGCGGCTGTAATTCCAAGACATTATTGGGCTGAATTAAATTTCAGCATCAAGCTCCCGTGACAACTTGAGTCCCATGGGTCAATTCAGGATGTAGGAACCAAtttttAGTTCACATCCTGTTTTGCTTATTAATCTAtttttttGCATC
@M00842:98:000000000-AATBG:1:1114:17251:24626	246	not tested	AT	5	190	TTGTATAGCACGCTGATGAGAT	ACTCACATTATCATTGGTCTTTCATGT	58.398	16	F	GTGTAATTAATTTTCTATtatataGTAAACTGTTATAAATATTTTGTATTGTATAGCACGCTGATGAGATTTCttttttttttttttatatatataTTATTATCTAACTAATCTTTGattattattattAatatatACTAAATCACGTGATTGCATaaaaaGTTATACTAAATCATGTGATCGCATAAGCTTTATTGATGCTGaaaaaaTTACATGAAAGACCAATGATAATGTGAGTTATTGTTTTCTATTTTAATGGAGATGAATAGaaaaaGAATTAAA
@M00842:98:000000000-AATBG:1:1114:19134:14770	247	not tested	AT	5	152	TGCTCCATGATAGAACTTTATTCCA	CTCTGTTATGAGGCTGCTGT	57.7065	52	F	TGACCTACGTTTAGCATGATTaaaaaaTTTTCATCCCTAATTTTGCTCCATGATAGAACTTTATTCCATTATTCTCAATGTAAATAAAATTTTGTATTGCATATaaaaaaatatataTGCatatatatatGATACGCTGACATCATAAATAatatatCATCAGTAATTTAAATTTACAGCAGCCTCATAACAGAGATCTT
@M00842:98:000000000-AATBG:1:1114:20472:28128	248	not tested	AG	5	144	CATCATTGCCTCCACCACCA	ACGTCTATGATACACATGTCAAACT	59.3465	45	F	TCATCACATCATTGCCTccaccaccaATGTTTGAGGGTTAATCATAAACTTCCATGATTCCACCTTATGTGtctctctctctttttttttttttttCttttttATAATTTTAGTAATaaaaaaaTAGTTTGACATGTGTATCATAGACGTTTTCACATGACGTACATTAGACTTTTAtttttttATATTTTATATCTAAACTAAATGATTTTATTGCTGAATTTCTTTTGAATAttttttACTAAAGATTCTGTCTT
@M00842:98:000000000-AATBG:1:1114:21179:15555	249	not tested	AC	5	217	ACACCAGAAGCATTGAAGAAGC	AGAGGTTAAGTCCCATAATTTAATCTG	58.2955	98	F	GTTGAACACCAGAAGCATTGAAGAAGCTCTCAGGAtttttACTGAGGTATACATGCAGATTCTTCCTTCTTATTTTGtttttGGTAGTTAatatatTTGTATTTGtatatataCatatatGCATAtgtgtgtgtgCGTGCGGGCACTTGCTTATGATTTTATGTTTTAATAAATTATGCATAAACATGATTAAATCAGATTAAATTATGGGACTTAACCTCTTTTAAGACGtttttaaaaaaTCAGTAAAGGATTAATAGTCATCTCtattattatAAACTAACA
@M00842:98:000000000-AATBG:1:1114:21923:16373	250	not tested	AAG	5	107	TGCTATTGTTGTTCCGGAGCT	TGTGGTCACTCTCCCTTTATTGA	59.545	31	F	AATTTTCAATTTCCAAGAATTGTGCTCATGTGGATTCTTTTGTGATCAAATCTcccccTAAATTGCAGTATCCCGGAGTTTTCATTTACTCCTTATTTGGGATATGCTATTGTTGTTCCGGAGCTTTCATTTGCTCCTTATTTGGGATCTTTTCTCcttcttcttcttcttCTCCttttttttttCTCTCAATAAAGGGAGAGTGACCACA
@M00842:98:000000000-AATBG:1:1114:22327:12905	251	not tested	AAAT	5	146	AGTGAGTGCGAGGAATTGGT	GCTTCATAGGTGGTTTGCGTC	59.591	31	A	AGTACTGAGTGAGTGCGAGGAATTGGTATATTAATTAATCGATCATTCATAAAGTATAatttatttatttatttatttTTGATACTTTGGACAGATATTAATGTCTTATTAACCTTCGACATGGTATTTTAAGACGCAAACCACCTATGAAGCAGAAAATGACACTGAGATTGGTTGGGATAACACGTATGGCATTGTCGTGATATTATTTTAAGTGCaattaattaattGTCTAATTCTTTGATGTACTCAT
@M00842:98:000000000-AATBG:1:1114:23634:18419	252	not tested	AC	5	149	TCCTCCTGGGTGTATTGTGT	GGACAATGAATGATCAAATAGAGTCA	57.759	50	F	TCTCGTTTCATTCCTTCCCATCaaaaaTTTTGTTTTAGGTCTTGATACAttttttttCCTCCTGGGTGTATTGTGTACCCTGTTTGGTGTGCATGTGATAATATCTTTTcacacaTTTCTCTTGGAacacacacacTGtttttGAATCGAAGCACCCCATTGGTGTCGAtttttAATTCTGACTCTATTTGATCATTCATTGTCCTTTTG
@M00842:98:000000000-AATBG:1:1114:25246:19435	253	not tested	AG	5	147	TCAGATCTAAGTTCATATGCCAGCA	GAAACTTGCTGGGTTTCGGT	59.4495	73	A	AATCCATTATCACtttttCACTCCctctctctctctCCCTCTCGTTCTcccccTAACTCCAGAAGACTcccccTTCAGATCTAAGTTCATATGCCAGCATTTTCAACCCATTTCTTCCTCTTCTTCGGTAATTAGGATGAAGATTTGAAGAAATCGAAACCCACGGCAGGTGtctctctctcGAACTATATCTTTGAAGAAACCGAAACCCAGCAAGTTTCCTAATAACGAGGTCAGTCTCTGtctctcTGTTGAGGCTTCTTCTCTTCCTCAAA
@M00842:98:000000000-AATBG:1:1114:25309:13714	254	not tested	AAT	5	190	ATGTATCATGAATTACTTTGATCTCGA	TGGGTGTATTCAAGTCGAGCT	58.0565	63	F	GTATATTATAATATCATATCAAAATTATATTATAttttttGAATGAAACTTTAAATGATGTATCATGAATTACTTTGATCTCGAACTAGTAGTACATTCaaaaaTTCAGGCCTAATCGAGTCAAATTCAGGtttttttAttttttATttattattattattattttttAGTGGAGCTTGAATTCaaaaaaTTAGACTTGTCGAGCTTCGGCTTTAAAATATTTCCAAGCTCGACTTGAATACACCCATATGA
@M00842:98:000000000-AATBG:1:1114:26700:12990	255	not tested	AAAT	5	196	GGCAGGTTCCATGAGACCC	CGACCTCAGTAATTAGTATGCGC	59.704	52	F	AATTCTTTTCTCATAAGTTGAAAAGTACCTGATTGCCATCACCATTGGATGAGGCATAAAGGTAGAAGGCAGGTTCCATGAGACCCCATTCCCAACTAtttttATTTCCATTatgatgatgTGAAGCTTGGCGAAGATaataaataaataaataaataAAACCTTTTCCTCGGATTCTAGATTCaaaaaGTTTCAATAAATTGCTTGtatatatttttACCAAGATGAATTATGTAGTCTGCGCATACTAATTACTGAGGTCGTAAAATTTCTTCT
@M00842:98:000000000-AATBG:1:1114:3502:8888	256	not tested	AT	5	140	TTGAGTGAAACATTATGCTTCCACA	CGGCTAAACTGTAAAGATACTAAGAA	58.272	47	F	TTCCTGCAGGAAATCTAATGATGCAGATTCTGAGGAAGTCAGATGTATCTTGTTTGATCCATGTGGAGCGGGgagagaTTTGAGTGAAACATTATGCTTCCACATGGGGAAGCATGCGTTCTTTTAtttttGGTGGAAGGAAATGAGAAAGatatatatatTGGAGAAGATAtttttATTAACCATATCCGTATTCTTAGTATCTTTACAGTTTAGCCG
@M00842:98:000000000-AATBG:1:1114:6361:20284	257	not tested	AAT	5	171	TGACTCAGGAACCATGTTTATTTG	ATTGCTTACGCCCACCATTT	57.935	22	A	TATTGACTCAGGAACCATGTTTATTTGATTATTTCCTTGTTATAATAACaataataataataatAAATTCATTGAAATAATAGTATGAATCCCAGTTCCATCCTTGAAAACTGGTACAGATTCTTCATGAAACAAAACTAATAAATAAAATAATAAATGGTGGGCGTAAGCAATAAAGTCAAGAATTCACCAGCTGCATTGGCTTCATTCTGATT
@M00842:98:000000000-AATBG:1:1114:6896:16844	258	not tested	AT	5	138	AGATGTGTACATGTTAAAGAAAGTGA	AGACACCCTGCTCTTGTTGT	58.1285	17	A	AGATGTGTACATGTTAAAGAAAGTGATAGATATTTTGGAGTGCatatatatatGTATGTATAGGTAAAGGGAATTGTATACAAGAGTAAGAGTTTGCCTAGCAAGCCAACCTATTTATACAACAAGAGCAGGGTGTCTTCATAATTGTaaaaaTGTGAAGGGTATGCTAGTTCTCCAAAGGAGATTAGATCCAATTGATCACATGTTGCTTGCAAGTGAGAACTCAGGACATAAAATTTCTAATGCCATGGAACCTATAACATCTGT
@M00842:98:000000000-AATBG:1:1114:8810:20491	259	not tested	AATT	5	92	ATGGCCTGCGCTTATCTCC	AGGGAGTAGCCTTGGATCCT	59.6415	28	A	TCCATGGCCTGCGCTTATCTCCACCCTCCTCATCAAAATCATTATGGCATttaattaattaattaattaaTTTCCAGGATCCAAGGCTACTCCCTTTCAACATTTTCCCCGATATGACTATGCAATTAATTCAGaaaaaTAATTACTTATAACAATTAGCAATCCTGTAATCTTTTAAATTCTAT
@M00842:98:000000000-AATBG:1:2101:10580:3684	260	not tested	AT	5	168	ATGCCAGACGATGTGTACGC	GAAGCAGATCAATCATACAGCCT	59.709	15	A	AACAATGCATCAATCTCCTATGCCAGACGATGTGTACGCACAACATTCCCATACatatatatatGCTCATAATGTTCAATATGTCGAGAAGAAAACACAATTCCTTTCCTGGTGAAATTTGGTCGAACTCAATTAGTCCTACTCAATTTTATTACATTTGCTATAGGCTGTATGATTGATCTGCTTCATCAAATTATAAAATCGCATGATAATTAatatatatatGCAAGCCTTTTGCCCTGACCACTCATTATTGCAAGATAAAATTAGATAACATCACA
@M00842:98:000000000-AATBG:1:2101:15032:6493	261	not tested	AT	5	95	GGTACTTCTCCTCATCAACATAACT	CGATAAGTATGCACCGTTAAGTT	57.58	10	A	GTCTATTTCGTTTTCTAGAGTGTCTCGTATTTAAGGTACTTCTCCTCATCAACATAACTATCTTTTAACtatatatataTCAATCTATTCAAAGTTAAGAATCTAAAACTTAACGGTGCATACTTATCGatatatGCATTTATATGCATATAAGGtttttttGtttttCTCTTCAATTTTAACCTCCAATTTTCAACCCTAAAAGTTCAGGTTTTCTT
@M00842:98:000000000-AATBG:1:2101:19868:14997	262	not tested	AC	5	183	ACCTCTTATTGTTAGCTTAGTGGA	CGCGGCGGTCTTCTATCATT	58.8645	116	F	CTTTCAAGCATCATACCTCTTATTGTTAGCTTAGTGGAAAATGTATTAGACTAACATACTACGTACATAACAAATTAAATGCTATAATTATTGCTTCCCACCAATCTACACttttttCATCTTTACCCTACCCAAACAGCAAGGTCGCAACACGcacacacacaCGAACACTTACAAAATGATAGAAGACCGCCGCGCCGGAGCACCCCACGCCGCCATCATTGTCGCTGT
@M00842:98:000000000-AATBG:1:2101:20187:22396	263	not tested	AT	5	145	TGGTAACACGGTCAAAGGGT	ACTCTAATGCTTCCACTTCATTTC	58.2055	76	F	TCGAAGTTGGAatatatGTTTTGGTAACACGGTCAAAGGGTTTAGCTTCATaaaaaaTGTATATGAACTTTGTGTTTTAAGAAAGGTAGTGGGAGCATGATACAATTGTTAGTGCTTtatatatataATATCCTACTTATTAGAAATGAAGTGGAAGCATTAGAGTATACTAAAGTATGATTGTTTACACAATTCTCTATGAAAGA
@M00842:98:000000000-AATBG:1:2101:20493:21888	264	not tested	AG	5	115	GGCTTGTTAGGTAATGGGTGGA	CTAACAGAGCAAAGCCATGC	58.7345	39	A	TTCTAACGTTAAtctctcGTGTAAgtgtgtGAATGAGGTTTTCAAGAACTGGTAtttttCGCGAACATACATACCTATAATTGTGGaaaaaTTCAATCTAATTAACCTTTCTCAAATCTTACCTGCAAGTTACTCAACATTGGAATAAGCTTGGTCaaaaaTCCTCAGGGCTTGTTAGGTAATGGGTGGATAGATGTTATTTTATGTGTTAGCACGGGCTTGATGTGTAtctctctctcAAACTTTGTTTGAGTTTTATTTTCGCATGGCTTTGCTCTGTTAG
@M00842:98:000000000-AATBG:1:2101:21043:19227	265	not tested	AT	5	158	ACGTCTCCTCTTCGTTCACC	TCAACCATGTCCCTAAGGAGC	59.4215	14	F	TTGTTCTTTTCAGACGTCTCCTCTTCGTTCACCATTGCCTTCAATTCtatatatatatttttCATAGTTCGAATTTGTATGGTGTGATCAAATAACTAATACTTCAATTATAATTGCAACGCTAGGTTTTGATTAGAGTTAGCAAATCTAGCTCCTTAGGGACATGGTTGAAGACCATAACTGTTACaaaaaGAAATATTAAtttttG
@M00842:98:000000000-AATBG:1:2101:21215:8732	266	not tested	AATT	5	100	GTTGGAGACCGATGCCTCAA	AATTAATGTGCTTCATCAATTCTCAAA	58.552	33	A	CGATGTAGAAGGGGCATGTAGTCGAATTGAGAAATGTTGTTGGAGACCGATGCCTCAATTTTGGACTTCGGTTGCGCCGCCGATGAAGCACattaattaattaattaattaTTTGAGAATTGATGAAGCACATTAATTATTAATTttattattattattgttgttgttgttgttgttgttgTTAGGGGAAAGAAGCACATTAATTAAGCCTTCTTCattattattattattattattattattattattattattattattattattattgttgttgttgttgttG
@M00842:98:000000000-AATBG:1:2101:21337:9037	267	not tested	AT	5	90	GGAATAGAAGATCATTTGGCACCT	CCACATACGCACATACATATACATAA	58.084	30	F	GATTCAGATGTTTTATTAGGAATAGAAGATCATTTGGCACCtatataCAGGcacacaTATAGATAAGCTTGCatatatatatTTATGTATATGTATGTGCGTATGTGGatatatatatatTtatatacacacacaTGTACATGtatataATAttttttAAATTGGACATATGGGaaaaaGGTTTTACAGATTTGTTGTTATCTGGATTaaaaaCCAGCCTTAAGTGTGGTGTCTATACAGTCCTATGACTGATTTCTAGAGTTCCTTCACT
@M00842:98:000000000-AATBG:1:2101:22219:11778	268	not tested	AC	5	142	GCAAGCACCTAAACAATGGCA	TGTCATCTACGTATAAACATACAACGG	59.677	57	A	GCAAGCACCTAAACAATGGCATGAAAAGTTTGACAAGGTCATATTGATAAATGGCTTTAAAATTAATGAATACGATAAgtgtgtgtgtATATTAAAGGCACTGACACTGAATATACCGTTGTATGTTTATACGTAGATGACATATTGATTATTGGGAGCaataataatA
@M00842:98:000000000-AATBG:1:2101:22456:21668	269	not tested	AT	5	189	TCCGAATTTAAGAATCATGCGATAA	CCCTCCAACGTTAATCAACTATTAA	57.212	121	F	ATTGGGGATGAGGACTAAAATTGCAACTTCTTTTAATGTTGGAAGTAATTTCCGAATTTAAGAATCATGCGATAAAACATGTTGATCCCCTTGTTCTATAGGACTaaaaaTGCAATTTTGCATTAATTAACatatatAACTGAGGGAGGgaagaagaaAAAACACATTCATATACAGCATAAAtttttGGGaaaaaatatatatatGtttttttttAATAGTTGATTAACGTTGGAggggg
@M00842:98:000000000-AATBG:1:2101:23098:15391	270	not tested	AATAT	5	272	TGAAGCCAGCTGATTTAGAGTC	ACGTTTCGTGACAGTTCTTCTG	58.6375	54	F	TTGAAGCCAGCTGATTTAGAGTCTTAACATCAATATCATAGTCATTACATTACATTTAACATTGTATTTGCTGTCGCatattatattatattatattatattGACAAGGGCAGATTTGTTGAGAAATGTCACCCGAGGAAGGCATTACCAGGACGATAAAATGGAATTGATTAAGCACaaaaaTTTAGACACTCACTCCATCAAAATATTAGAATTTGTCTTCCTACTATTGAGATAATTGATAATGTCTACAGAAGAACTGTCACGAAACGTAATCTAA
@M00842:98:000000000-AATBG:1:2101:24301:22436	271	not tested	AC	5	173	CACATGCACACAAGTCAGCC	ATAATCATGATCCTTTCTTGGCAAA	58.6875	39	F	TTACCTTTAAATTATAAAGTTGAATGAAAGAAAAtgtgtgtgtgtgtgtgtgtgtgtatatatataATCTGGCcacacaTGcacacaAGTCAGCCCcacacacaTCGTAGTCACAacacacGTACATAGCTAGGcacacacacaAGTCAGacacacacATAGCCCCGACACCCAAACACAGCCCTACTTAAGGATATTTTAACATTGAGATAAAACTAAATCTTTTGCCAAGAAAGGATCATGATTATACTACCAT
@M00842:98:000000000-AATBG:1:2101:25034:15520	272	not tested	AAAG	5	149	TGGATACCCACCCACCCAAA	TTTCGGGTTGTAGCAGCTGT	60.334	26	F	TCATAACTGGATacccacccacccAAACCGCAAACGGTTTGGAggggggAAGAaaagaaagaaagaaagaaagaaaaaTGCATCTTCACAAGCACCACAAATCAGGATTTGAGAATGATATCCATGCATCCATAGCACAGCTGCTACAACCCGAAATTTAACAAATTGAGTCAATTTaaaaaaaaaaaaaaaaaGACAACATCCAAAACTTATAAGAAAAGCCAAAATCGAT
@M00842:98:000000000-AATBG:1:2101:25726:11717	273	not tested	AT	5	195	ACGGTTATTTCATAACAGATAAAGCA	TGAAACCCTTTCACCACCC	57.4875	94	F	AAGTAGATTACAACGGTTATTTCATAACAGATAAAGCATTTACAAGCAAAGAAAAGTTGAAAGATTGAACTAAGTTTGTTGCACAAGAACACAATATGtttttAATCATACAATTGTCACGTAGACGAAAAGtatatatataCCATGCgagagaTAAGGGATGGGCACATGGAGGGTGCCTAGTGAAGGGGTGGTGAAAGGGTTTCATCTTGTTTATTTGTTTGTTGAATTGTTCTGTGAGATAATaaaaaTTATTTTACAAATAACATTGTTCATTATAA
@M00842:98:000000000-AATBG:1:2101:25842:11561	274	not tested	AT	5	190	AGATTAAGATGTGCACAATTTACCT	ATCTTAGTGATATACAACCAGCAAAG	57.193	86	F	AATAGATTAAGATGTGCACAATTTACCTTATAATATGGATTATTGCTCTAATCACTTTTAAGAAaattaattaattTTTATAAACAAGAGGGACTAAAATATCCAGCAGGAATGtatatatataCAAGAGTCGAGACAGCTAAATGATATTCTGACTTTGTCGCCTTCTTTGCTGGTTGTATATCACTAAGAtttttAAATCTT
@M00842:98:000000000-AATBG:1:2101:27009:10800	275	not tested	AC	5	140	CCATTCACTGTCAAGGCTGTG	ACGAGATTCCTGTAGTGTGTGT	59.2845	49	F	GAGAGTCTCCATTCACTGTCAAGGCTGTGCTGGCAAACTCAAGAAACATCTTTCTAAAATGGAAGGTATGCGCGAGCGcacacacacaCGCACGCACATCTTTAGATTCCAGACTTTCACAAACGAacacacacTACAGGAATCTCGtttttCCtttttGttttttGtttttttttGGTTATAGTACAGGTTTTGTTGATACATAAAGATTGTCAGCATAGAAATTTCTCGAAATAGTGG
@M00842:98:000000000-AATBG:1:2101:28816:16212	276	not tested	AGC	5	244	CGCCGTCTCTTTCCAATGCT	ACAGAGGAAACAGAGCTGGA	59.6495	60	F	ACCCCGGGCGGAGGTCTCCTCCACGCGCCGCCGTCTCTTTCCAATGCTCTGATCGCCGCCCTCAAAAGGGCTCAGGCTCATCAGAGGAGAGGCTGCATAGAACAACAAcagcagcagcagcagCCGCTTATTGCTGTAAAAGTTGAGCTGGAACAGCTTATTTTGTCAATCTTGGATGACCCTAGCGTCAGTAGGGTTATgagagaAGCTGGtttttCCAGTACGTCAGTCaaaaaCAACTTGGAAGCTGATTCCAGCTCTGTTTCCTCTGTTTTCC
@M00842:98:000000000-AATBG:1:2101:4510:15310	277	not tested	AG	5	91	CTCCTTTCTTGGAGTTGTCATTATT	ATGCAAAGATACCAGGCCCA	58.3375	27	F	GACTTGAAACTTCTCATGTCGGTAGTCACGACGTTTAAAActctctTGTTCTTTTGttttttttttttttGTACTGCTCtttttGCTCCTTTCTTGGAGTTGTCATTATTTATGTCACCAGTGTTGCTTAGTAGTTGtctctctctcttttttttttGGGCCTGGTATCTTTGCATTCTATTTAATGAATTTTACTATTACaaaaaaaaaaCTTAAGTGT
@M00842:98:000000000-AATBG:1:2101:4855:16996	278	not tested	AT	5	129	ATTTAAGCGTTGGTTAACTTCAAGT	ACATGTGTCCATCCATCGCA	58.856	3	B	AAGAGCTGGTACCGGCACTGCCATGTTTAGCATGGGTGAGAATAAATATTGTCATCAATTAATATTTAAGCGTTGGTTAACTTCAAGTAAAatatatatatAAATATACATATGtatatataCatatatAATATGTATTATTTGTTACATGAAGGAATGTGCTAATAAAGATTGCGATGGATGGACACATGTATGTGCATGCT
@M00842:98:000000000-AATBG:1:2101:5702:20805	279	not tested	AAT	5	174	ACCGTTAGTTACTTTCATATTGGTTGG	GGGCAACAACTTATTCCTTGGA	59.359	39	F	aaaaaaaCAatatatatAAATAAATAATAGTACGAGaaaaaTACAGGTTTGGTGTTATTCACCGTTAGTTACTTTCATATTGGTTGGTATGTTTATGTATATCAGTGACATAtttttGTAtttttGttattattattattaTTGTTAtttttttCAATTAAGAAGCTTTAGGAATACTCTAGGTTGACACTTAGGTAAAGAGGTGAAATGTCTCCAAGGAATAAGTTGTTGCCCCATAT
@M00842:98:000000000-AATBG:1:2101:6899:17863	280	not tested	AT	5	130	AGAACTTGTCTGCTGCACGT	TGAGCAACAATAACTATCACTGGC	59.7715	39	F	GAAGGAATGAGaaaaaTGaaaaaaTGaaaaaGAAAACAGTGTGGAGAATTCatatatatatatatatatatatatCCTGGTGCATCTTTACTCGTTTATATTAAATATTTTGAAGAACTTGTCTGCTGCACGTTTTCTCCAGATTTGTTGATATTTTGGAATGGTCTCATTGatatatatatGTTGGTCTTGTTTGCATGAATAGaaaaaTCATCTATAGCCAGTGATAGTTATTGTTGCTCaaaaaCTTGAAACACAGTG
@M00842:98:000000000-AATBG:1:2101:8319:4962	281	not tested	AG	5	203	ACCCAATGTAGTGCAGCGAA	AGTCCACTCCCTACTCATTGC	59.565	108	F	CACCTTCTTGATACCCAATGTAGTGCAGCGAACAGTCACGAATGGAGAAGAATGGAAAATAGAGATAACCGTTGCaaaaaGCACAAAGAGATAGAATAAAGAAAACtttttCCCTTCAGAAGCGTGTTTGGGTTAAGAATgagagagagaATGATCTTATTTTAGTAtttttttAAGGGCAtttttATCTTTATGCAATGAGTAGGGAGTGGACTCTA
@M00842:98:000000000-AATBG:1:2101:9274:9045	282	not tested	AT	5	176	TGCATCGATTCGACTCTAAAGA	CTGTGGGTGTTGCGGCTT	59.137	107	F	TAAATTCTCCAAATTAAAATATGCATCGATTCGACTCTAAAGAAAATTTTCTTCAAAATTTTAGCCCTAAAACTTTCGCTCGAtttttCCAACACTACAATTCATTAtttttttGtttttCTTTCCATGGAATTATAACATAAATGTATTtatatatataGGTCAACCAGACAccccccAAGCCGCAACACCCACAGC
@M00842:98:000000000-AATBG:1:2102:11106:2872	283	not tested	AG	5	263	CCTCCACAGTTATATTATAAGGAGGG	TTTGACATTAATCAGTTGCTGGAA	57.7505	116	F	AAACCTCCACAGTTATATTATAAGGAGGGTAGTTATATTAATATTTAATTGCATTCCTCCATTGCAGGGAACCGCGACTCATGGAGGATGGCAGCAGCTCGCAGAATATTAGGATCGATGATCTTtgtgtgTTGCTTTTCGTTTCctctctctctTTCTGTCGTGGCTTCATTTCTTGTGTTACTGatatatGATTGCTGaaaaaTACTAGAATTTTACGCCTTTATTACAACGTTTTACTATTCCAGCAACTGATTAATGTCaaaaaaaGAAAG
@M00842:98:000000000-AATBG:1:2102:11512:10003	284	not tested	AAT	5	139	TCTTCAATCTTGGTAATTTCTCAGAC	CGCACCAAACTGTATAAATCACA	57.5785	25	F	ATGACTTTTCATCACTACTATTTTCTTCAATCTTGGTAATTTCTCAGACtttttGCAGTGTTATAAATTATGCAaataataataataatCATGACTAAAGGAATCATGACTACCCAGTTAAACTAAAAGAATCATGGATTGTGATTTATACAGTTTGGTGCGATTTGGTGGTAAATTTGT
@M00842:98:000000000-AATBG:1:2102:11660:22626	285	not tested	ACC	5	90	ACCAAACCATTCCACCAACG	AACCCAGAAACGGCTATGGC	59.8215	17	F	AATGGTagaagaagaAGGAGAATCACCAAACCATTCCACCAACGTGACGGCTTCACCTTGGcaccaccaccaccacTGCTGCCAGAaagaagaagCCATAGCCGTTTCTGGGTTTCTTCTGCTATAAACCaaaaaaaaaaaaaaaGTAGAAGAAGGATAAGAAATCCGGTTCTTCATCAACCCGGTTTCACCGGTTCAACCCGAtttttGACCGGTTTCCACTGATTGAGAACGGTTTTCAAAGCCACTGGtttttAGTGATAAATCGGCT
@M00842:98:000000000-AATBG:1:2102:11778:5483	286	not tested	AT	5	91	AGACAGAATGATACAATGGAGGCT	GTATTCTAAAGTTGTATTGCATGAGCT	58.986	1	F	GTGGAAATGTATTGAAAGACAGAATGATACAATGGAGGCTAatatatatatCAAAATGCAATAGTACAAAAttttttCAAAGCTCATGCAATACAACTTTAGAATACTACtttttCTAATACaaaaaaGTGCTCTCAATTTTCTATCTAATTGCCTCACTTTtctctcCTTTTCTTTTGCCTAATACTATCTGTTTCTTTTGAtttttCCTTGTTCaaaaaCctctctGCAGAA
@M00842:98:000000000-AATBG:1:2102:13289:28756	287	not tested	AT	5	224	TGCCAAGTATAATGCAGAATCCA	TCTTGAGCATTCAGGCCAGA	58.611	88	F	tttttAATATTCATATTCGAATGTTTAAATTGCCAAGTATAATGCAGAATCCATTAAGTGGCAAATATTActctctTGGTGATCATTGTATTCATTATCACTTTTCATCTTTATTTGATGATGGCTCtttttGGAGACTGCatatatatatTCATGAATGTAAGTCATGAAAGAACTAATAAATCATGATTTCCATTCATAGATTCCTAAACTTGAACAGTATTTTAGTATTCTTCTGGCCTGAATGCTCAAGAAAATACTA
@M00842:98:000000000-AATBG:1:2102:15034:21913	288	not tested	AC	5	183	TGTGGAGTCGTAAAGCTGGG	GGTCAGATCCATACAAGAAGACA	58.6675	110	F	TGATAAAGGGAACTGCTcccccGCTTCACATTTTCCCTTAAACTTGGTACTTTTCGTGAatatatttgttgttgTTTGTGGAGTCGTAAAGCTGGGATGAAACGGATTTATTCCTGTGTCGATTAGGCCTATCACAATGCCATCCCCTGCAGCTATGGATCCACCTAAAGCTGGCCAAGTGCCTGCTGTAATGCCTAGAAAATCAGgtgtgtgtgtTGTTAGTTTCTCCAtttttATGTCTTCTTGTATGGATCTGACCTTTTCTGCAGTT
@M00842:98:000000000-AATBG:1:2102:15102:8719	289	not tested	AT	5	121	CCAGATCTCGTACTACATTGCCT	CCAGTACCAGTACAAGCACACA	59.9525	55	F	CAGTTCAGATTCATATCTGCATTAATActctctGTCATCTGTTtctctctcACGCAGacacacacAGAGTCATTACAGtttttGGCATACTGATTGTATGGTACTGCAAAAGCCCATCTGAGTCGTAGAGTGTGAACCCCAGATCTCGTACTACATTGCCTTCAATGTAAGAtttttAGATGTGGAGGATAAGCATAAATCTGAACCGTCCGCATGtatatatataACCATATCAAAtgtgtgCTTGTACTGGTACTGGAATTTTAAAA
@M00842:98:000000000-AATBG:1:2102:15412:17135	290	not tested	AAAT	5	173	TCCTCCATTGAAGAATCCCACC	TGGAAGGTCATGAATGGAAATCA	58.9125	51	F	tctctcCTCCATTGAAGAATCCCACCTAAATGTCTTCTGCATAACATTAAACAAGTGTCATGTTCAAATATGAAATAaaataaataaataaataaatTATGATTGGTGATACCCTGAACTCCTCGAAATaaaaaTCCTTTGTAGTCTTCGATACTGATTTCCATTCATGACCTTCCATATCAATCTTCTCCTTAAACTCTTTTGTTATAATACGTGAACATCTACTTGAGGGTTCTATGCTGTTACAATTATAAACAT
@M00842:98:000000000-AATBG:1:2102:16021:14592	291	not tested	AAG	5	100	AGGGAAGTGTATGCTCACCT	CTCCCTCATCATCGCCACC	58.986	29	F	TTTCTTacacacTTCTTCACGGTTGTCAACTTCCTATAAGAGGCAAGGATAACATCATTTTCTTTACAACTTTAGTATTAAAACTTGAAAGGGAAGTGTATGCTCACCTAGCAAACCTTACTTTTcccccAAAATTTTttcttcttcttcttcTCTTATTTGCTCGTGTGGGTGGCGATGATGAGGGAGCaaaaaGgagagaATTTGGTGTTTCTATAAAATGAA
@M00842:98:000000000-AATBG:1:2102:16768:18375	292	not tested	AAAG	5	170	TTTGCGAACCAAAGCCACTC	TGTGATTAGTGTCATTGAAAGTGAA	58.408	79	F	AAGTGTTTTAAGGGCTTTATAAGCTCATCAAAACACCTAATAAATCACTTAATGCTAAAACGGATTCCACCGAAATCAGAAAATATTACAAAATTATTTTATTGTtatataCATTTTGCGAACCAAAGCCACTCAATATGTCTTGTATGGCAATTGTTTGGCTCTaaaaaaaaatatataAAgggggAAAAGGGcacacaaaaaaaaaaaaaaaaagaaagaaagaaagaaagaaaaaCTATTGCAAAATTGTTCTTTATTCACTTTCAATGACACTAATCACAA
@M00842:98:000000000-AATBG:1:2102:17151:28509	293	not tested	AT	5	225	TTACTATCGCTATATATGCAGTTGC	ACTGTGAACCTGTATGTACATTGG	57.8835	6	F	ATGAAATTTGTGATTAATTCTGGTGACAAGATAATATTACTATCGCtatataTGCAGTTGCATGTTCtatatatataTCATTtcatcatcaACATACTTAAAATAtttttttttaaaaaaaaTAAAGTTAAGAAATCATATCTTATaaaaaTTAATTGTATATTGCAATTAGAAGAGGATCAAAAGTTTTGCTGGAAACAAATTAAATAATgggggTACATTATACACTGGGAAAATCCAATGTACATACAGGTTCACAGTATCTGTTTCATATAGCAGGGTCAA
@M00842:98:000000000-AATBG:1:2102:18135:27624	294	not tested	AT	5	137	CATTCCCGTATAACATGACATGTAT	ACATATATGCATGCGTGTGC	57.0595	79	F	ATTACACAATAACATATTCCtatatatatatatatatatatatatataACTATTTTCTTTTATTACATTCCCGTATAACATGACATGTATTTTCCAAATATAATGTCCAGTACAATTCAGATTTAATTCTGTAGTTGtctctctcCatatatACATTCGtatataTGTCtatatatataCACGCACACGCATGCatatatGTAAAACCAAATTTGCCATAAT
@M00842:98:000000000-AATBG:1:2102:18333:19882	295	not tested	AGC	5	124	AGGTTCAGGCTCTGCAATGG	CCTTCCCACCATTCCAGAGG	60.033	23	A	ACCTTGAGTAGGTTCAGGCTCTGCAATGGTATCAGCTGAATAGGGTGAGCTGgctgctgctgctgctGGCTCATCATGAGCAGGTGTTGCACTAGAGGCTTCAACCATAATTTCCTCTGGAATGGTGGGAAGGGGCAGGTCATCTGGAGATTGAGGAGGTGGTACTGGCTGGGCAGCACTAGAAGAGGTTCCTTCACCAGCTTCTCCtcttcttcttctGATGAGAGGAGTGGGATCTTCTTCATCAACTTCTTCCTCTT
@M00842:98:000000000-AATBG:1:2102:21485:13996	296	not tested	AC	5	191	TTCATTCTGTTCTTCTCTAGCCA	CGGAGCTGTTATGAAGAGTGT	57.5085	1	F	ATTTTAACATATCATTTCTACCATCAATTTCATTCTGTTCTTCTCTAGCCAAacacacacacTCTTCTAAACTCATTTTCTTTCGCTCttttttttttttttttCAAGCACATAAACACaaaaaTACATCCACAAATATTTTCATCCTTTTCTaaaaaTCATTTCAAGACAAGTTTGaaaaaGAGAAAATAGGAAAGAACACTCTTCATAACAGCTCCG
@M00842:98:000000000-AATBG:1:2102:22314:18515	297	not tested	AG	5	124	TAGTGGCTGTGTTTGGGTGG	ACTTTCAACTACCAATATATGTCGTG	58.8795	68	F	TCTAAAAGAAATGTACATAAATGAGAGGAGTGTGAAGCAGTGtatataATTACTCGATCAATAGTGGCTGTGTTTGGGTGGGAACATAATGAAAGCTATGAGTGGAGAAAGGGAATGTATAATAGAGTGTGAGATATCCGCGGCTTGAGgagagagagaCACGACatatatTGGTAGTTGAAAGTTACC
@M00842:98:000000000-AATBG:1:2102:29517:13903	298	not tested	AT	5	158	GCGAATCCAAATCTTCCGATGT	ATGTCAAGGCCCGCATGTAT	59.6015	101	F	GTTCTGAAAGTAATTATTTGCCTGGCGTTTAAGCAAGTGATACAAATaaaaaaaaGTAAAGCGAATCCAAATCTTCCGATGTTTTGGaaaaaTTAAAGCAGCCGATTAAGTCATTTACGTTTCATTTTATATTGTAAAGTTGCACGTTAAGTGTATAATATTCAAAATATTGTATTTTATTAAatatatatattttttATACATGCGGGCCTTGACatatatTT
@M00842:98:000000000-AATBG:1:2102:6169:24577	299	not tested	AAAT	5	116	GAGGAAGTGGAGTAGAAGGGT	TTTGCACGCAATCGCAAATT	58.3405	55	F	AGCCCTTAATTAATGTTAGCCaaaaaaTGCaaaaaGTAAGGAGAGGAAGTGGAGTAGAAGGGTTAAAAGTTATTTACAAGTAATAGTTTTGTTTAGTGTTATTGGTACGTGCATCTTTaataaataaataaataaataAATTTGCGATTGCGTGCaaaaaTTTGGACAAATTTAAATCAACAACTAATCAGtatataATATTTGTCATATAATT
@M00842:98:000000000-AATBG:1:2103:10805:8265	300	not tested	AT	5	92	TGGTAGATCTGTCACCTTTATACTTCC	GTTGTTCCCTTTGAGCAGCC	59.8075	0	A	TTCAAATAACTTAGTAAGATATTATGGCATGAAATATGAAAATAAAATACAATAGTGAAAATTACGACGAAAGTTGAATAGAGCGTAACATTCAAAGTAAATACGaaaaaaTTAATTATTTGGTAGATCTGTCACCTTTATACTTCCatatatatatAATCAATCCTTATGCCTCTCCGTTTTCCTTTGGGTGGCTGCTCAAAGGGAACAACACAATATG
@M00842:98:000000000-AATBG:1:2103:11062:23320	301	not tested	AG	5	129	AGGTTAGAGCAACAAGATTAGGTGT	GCCTAAACTTTCAAGTAACACCA	58.613	2	F	CAAGGTTAGAGCAACAAGATTAGGTGTTCctctctctctATGGTTGAATAAGTTACTTGACATGACCAAGGTAtttttCTTACTTCTAAATCTAAATTTATATTCATATGGTGTTACTTGAAAGTTTAGGCTTATGATTCATAATTGATGAATTTTAATTCCGTTGCATT
@M00842:98:000000000-AATBG:1:2103:12096:2821	302	not tested	AT	5	127	CACTTAATAGTGTCATCGTGAGTATG	TTTGGCTGATCCTAACGCCC	59.0595	17	F	AGAATACTAAATTTTATCACTTATTAAGATCAAAACAAAATTCTCATCACTTAATAGTGTCATCGTGAGTATGAAAATTATTATCACTTAatatatatatTATTGAAAACAATTCTTACAtttttATTTAATTTTATACTTACGATATCCATATGGGCGTTAGGATCAGCCAAATAGGCAGGAAGCAGCCCTTTTCCATAAGAAATAATAACTGGATCGTACATCCTAGTACCCACAAAATTAAAACTGTTTAGATTAATTACTTCTA
@M00842:98:000000000-AATBG:1:2103:14331:13174	303	not tested	AG	5	129	CCAGCCCAACATCCCACTTA	GCAGTACCGGATTGGAAGCT	59.8885	22	A	GGCCCAGCCCAACATCCCACTTAGGTCTCGTCACTCAATCATCCCctctctctctCCCTCCGCAGGGGTGCAAGGCGCAGGTCTAGCGTTTGGCCATTTGGGTTTCTGCAAGAGCTTCCAATCCGGTACTGCTGCTCTTAGTAGTACATCTTCGGGAAGATAATATCTTTGACACCTTGTATTtatataTGGGATTTGtttttCT
@M00842:98:000000000-AATBG:1:2103:14998:17434	304	not tested	AAG	5	183	TCACCATTACCACATTCCTCCC	TCGTATTGGTCTGGTACTGTCC	59.501	103	F	CATTAGAATGTCTCGTGTCACCATTACCACATTCCTccccccccccccccccccccccccccccccccccccccccccAACCCCaaaaaaaaaaaaaaaCCaaaaaaaaaaaaaaaaTAACaaaaaaaaaaaaaaaaaaTAAaagaagaagaagaagAATGTTTCATGTCACATTAAAGGACAGTACCAGACCAATACGATAAAAGATGAACAATTGGAAAttttttATGTTGTATCAttttt
@M00842:98:000000000-AATBG:1:2103:15030:26255	305	not tested	AT	5	97	AGCATGGGCAATCTACTGCA	CTCTTGTCATACTGCTCGCA	58.7295	45	F	ATGACGGATCAAGCATTTATGAGCaaaaaGAATCGAAAGCATGGGCAATCTACTGCATGAAAGtatatatatttttAATAATACAATCGTCACGTAGAAGAAatatatatatCATGCGAGCAGTATGACAAGAGATAAGTTATGAGATCAAACGTTGATATGAAAAGCAATAAGTTTATAGGAACAAACAAATGCAGGTGCCCTTTTATATTAATAGGACACAAGG
@M00842:98:000000000-AATBG:1:2103:15279:21760	306	not tested	AC	5	140	CAGCCATACACTCATCGGTTG	AGAGCAAGTGTCAAGCCACC	59.8	6	F	CAGCCATACACTCATCGGTTGGACTCTcacacacacaATTGAGGAATATTCCAACCCTAACATAAGATTAAATCCTGGCTAAGAtttttGTCATGATTGCCTACCATTCTATTGACCATTGGTGGCTTGACACTTGCTCTTTCAATTCCATAATATCGAATGCACCCcttcttcttcttcttCAAAAGAGAACAAAACATTTACAAAC
@M00842:98:000000000-AATBG:1:2103:22640:12997	307	not tested	AC	5	137	ACTTTAGGGTTAGCCTGATATCTAG	CGCGATGATGTTGCTGAAAGT	58.5435	0	A	GTAACTTTAGGGTTAGCCTGATATCTAGcacacacacaAACACTGTACATGATATCTAGGCGACTAGCAGTGAGATAGAGTAGACTACCTATCATACTCCTATAAGAGGTGTTGTCAACACTTTCAGCAACATCATCGCGACTAAGtttttGACTAGACCCCATAAAAGTTTTCATATGCTTCGTGTTTTCTAGGTCAAACCTT
@M00842:98:000000000-AATBG:1:2103:24796:11246	308	not tested	AG	5	159	TTTCAGGCAGGCTTCCAAGT	TGCCACTGAAATGGTTACGTG	59.4685	35	A	TTTTCAGGCAGGCTTCCAAGTGATTTATGCAACAGTGGCGCTTCAAAACTCCAATTtctctctctcCCCAGGAACCAGCTTTATGGGAACATTCCGCCAGGTATACACAAGTGCAAAGACCTTGGGTACCTAAGATTATCACGTAACCATTTCAGTGGCAATATACCAAGTGAAATTGGGAATTTAAGAATGCTAAGGAAGTTATATCTTGGGGTAAACGACTTCAGAGGTACGCATAACATTATCATCTCCTCTAAT
@M00842:98:000000000-AATBG:1:2103:26486:7726	309	not tested	AAT	5	210	GTCAAGATTGGATTTCATTCACCAGA	ATGGTCAAACGTCAATTCTCATT	58.4415	140	F	TCCTTTTCCTTaaaaaCAATTATGTCAAGATTGGATTTCATTCACCAGaaaaaGGATGGAGTTCATTTTACTCtttttGttttttGGATTTTGAGAGCaaaaaGTGATCAATTTGAAAGAAATGAAAGAAATTGTTGAGAACAAATTATTAGAGGCAAAGTGTAATGTTGACAATTACTATGATTATGGttattattattattattttttAATGAGAATTGACGTTTGACCATAAATTT
@M00842:98:000000000-AATBG:1:2103:5790:18019	310	not tested	AT	5	114	GTCTCAACAAAGTGGAGTGGG	TGGAATGACCAAGGGCAATT	58.227	8	A	AATTATTAACTAGTTTGGAAGCTTATACCATtatatatataGTCATCCCACATAGGAAAATAATAAAGGTTGGGAATGGCTTATGCTTACatatatAGATATCCCACATTGATGTCTCAACAAAGTGGAGTGGGATTGTAGTtatatatataGTGTCCCACATCGGAAATCGAAGGGCATTAGAGTTCTTATCTTGCTTATAAAAGAAATTGCCCTTGGTCATTCCAAACATAACCACATCAAAAGCAATTTCTCCCCA
@M00842:98:000000000-AATBG:1:2103:9512:27517	311	not tested	AG	5	96	ACTTGGAAGCTTATGTGGCA	GGAGTATCTCGCTTGGAGGC	58.691	26	F	TTTATGAGTGGGCAACAATTTGATGTTTCAAAAGAAGTGGTTGGTCATTATTTGAGTCCTACTTGGAAGCTTATGTGGCAAATAAGTTGGAGGaaaaaaTTTAGATtctctctctcAAATTCTATTGGTCCATGTGGCCTCCAAGCGAGATACTCCATGTGATATTCTAGTTGACTCTTGAATTAAAATGATTAAATtctctcT
@M00842:98:000000000-AATBG:1:2104:10079:8188	312	not tested	AC	5	240	CGTGATTCCAGGAATTTGAGAAAGT	CCAACTTGTTATCAAATGCTCCA	58.714	76	B	CGTGATTCCAGGAATTTGAGAAAGTGAGGAGAAATAATGCAAATAATTATGCTTCTCAATTAATGTTTAAACTCCCACTCAAGTCAAGATTTGAGAGTGTAtgtgtgtgtgTTTGCGTGATATTATAGTATCTTTGTTCTTTTGaataataatCGAATCTATAAAGAAATTTGATCCCAAGCCCTTATGTTTAATCACAATGATTAGTACTCAATAATGGAGCATTTGATAACAAGTTGGATTCT
@M00842:98:000000000-AATBG:1:2104:12109:4375	313	not tested	AT	5	240	AGGAGAAAGCCATAAATCTTACATCA	CCTAAGACAAACCATAACAATTGCA	58.368	67	F	AGAGAATAAGGAGAAAGCCATAAATCTTACATCAAGTCCTTAGCCTTCAAGTTGAGATCCTAAGATTTTGAATTTAACCATCTAGAACCATAATCATTCACatatatatatTAGGCTACATTCTTATTGAGTCAAGTCTTGATTATAGTCTaaaaaCTTTATAGGCTTTGCTTACCCAAATTATAGTCTAATGAGGAAGGGTAACCTCCCAATGATTTCCTTTTGCAATTGTTATGGTTTGTCTTAGGAT
@M00842:98:000000000-AATBG:1:2104:15482:21286	314	not tested	AT	5	109	ATTTGATGACGACACAACTTAACA	AGTGGAAGAGGATCCTGAGGA	58.3695	3	F	CTAATTAAGGTTGAAAACTAAAACTTAAGCAATATAGATAAATTTGATGACGACACAACTTAACATACatatatatatTTACAATTTCTAAtttttGATCTCCTATATCAACCTCCAAAGTTCAGGTCTTCCTCAGGATCCTCTTCCACTTCATTCATACCTTCATTCCTTTCAATTCTCACATTATTACCATCATCACCAATATCACCATCAACATTACCCTCAATGTTACTAACTATTATGTTAATTCCAGGC
@M00842:98:000000000-AATBG:1:2104:16500:27462	315	not tested	AT	5	128	TCCTACATCATCTATGGGTGGT	TCTCCCTATTCATTGATATTCAGCCA	58.7565	41	F	TTAATTAGTTGTTGACAAAGCAATCAATGGGTCACAATTTGGATTAAATCATGATAAATTCAAATGTGGGTCCAAAGAATATGTCATATTCGAATTTGATCTAGGATCCTACATCATCTATGGGTGGTACTTTCATATACTTATCCAGATGAAACTAGACATaaaaaaaatatatatatCAGAATCCAAAttttttCtttttCTATTTTGGCTGAATATCAATGAATAGGGAGAGGGAA
@M00842:98:000000000-AATBG:1:2104:17368:3414	316	not tested	AT	5	140	TAATGCGCAAATGGGTCGAA	TCTTGGGTATCCTCTCCACCA	59.0905	21	B	CCCAGAAGACTACTTGTTCAACCCATTTATacacacATACAGATATAATGCGCAAATGGGTCGAAAGATAACGtatatataCACGAatatatatatGTATTGAATTCTTTAATATGTATTGAGTGTATAGAGAAAAGAAAGAGGGGACAACGGACAATGTGGATTGGTGGAGAGGATACCCAAGAAAACCGACT
@M00842:98:000000000-AATBG:1:2104:18343:16197	317	not tested	AT	5	162	GCTCACCCAAACACCCTCTT	ACCCTAACCATTTCAAACTATTAAACC	59.185	72	F	GAAGAAACTATAAGCTCACCCAAACACCCTCTTAATACGAAGGAGCCTTTTCGACATAGCATATTAAAATATTCTCaaaaaaaGAACTTCCTAACATTGTTACTTtatatatataGTATACATAATATCAAATAAATATTATTTATTAGGTTTAATAGTTTGAAATGGTTAGGGTGAAAACTACCGTCCCAAaataataataataataataatA
@M00842:98:000000000-AATBG:1:2104:19076:6974	318	not tested	AAG	5	159	TCAGCTGTTGAAACTTTCCTGA	AGAATGCCATCCTTCTCTTCTACA	58.698	21	F	AGAAGTAATTCAGCTGTTGAAACTTTCCTGAAAGaaaaaaaaaaaaTAGAACaagaagaagaagaagAACAAGAATAAGAAAGAAGACgaagaagaaGTTGGCAAATTGAGTGTGAAGACCAACACCAAATGAGTGTAGATATTTGTAGAAGAGAAGGATGGCATTCTTGCAATTTTATGACTTGGcccccAAAA
@M00842:98:000000000-AATBG:1:2104:19633:26587	319	not tested	AG	5	92	GCTAGAAGGCCGTGTTCGAT	AACACAACAGCGCCGCAATA	60.845	19	A	AGAGAAAGCCAATGGCAACCGAGAGCGAGGACGCTGTCCGCCGCAAGTCGGCGATTGCAGAGTACCGGaaaaaGCTTCTAAATCACAAGGAGCTAGAAGGCCGTGTTCGATCCGGTTTTGCTATCTTAAActctctctctCAAAATTTAATCGTTAGATATCGTATTGCGGCGCTGTTGTGTTG
@M00842:98:000000000-AATBG:1:2104:19872:23545	320	not tested	AAT	5	118	TGGGATAAATACCTCGATATCCCG	AACTGCACTACACACTAATGAGT	58.5685	51	F	AATTCCAGCAGACTGATGTGGCACCGGTAGGTTTCATATTGTAATAACAATGAACAAATATTTATGGGATAAATACCTCGATATCCCGAAGGATTACTAAAATTTGTTTAAGaaaaaaaaaaaaaaaCTTGATATTTGGattattattattattGTTATACTCATTAgtgtgtAGTGCAGTTAATGTATAATTACAATTCACTTTCTAAACATATGCATAATTGCAGTTA
@M00842:98:000000000-AATBG:1:2104:26542:22322	321	not tested	AG	5	145	GCAAGCTTTCTCTTGTGCTCC	GCAGCATACCTAGTGGAGCA	59.8015	40	A	TCGTTTCAGCATTAGCAAGCTTTCTCTTGTGCTCCCAAACTCTTATTTATAGAGGGGTTTGAAATATGTTCATTGgagagagagaTGCATTTTCAAAATTTTCAATCACTCGCTCCTTTTCTATCATTGCAGCGTGCTCTGCTCCACTAGGTATGCTGCACACTATCAGTTTGCACATGCTCTTGTTGACTTTCTGAAATGCTTGTTGGGT
@M00842:98:000000000-AATBG:1:2104:28854:17828	322	not tested	AATC	5	215	ACCCGCACTGGAAGCAAATA	GCAATGATCTGATTCTTAGGGATTTGA	59.866	52	F	ATAACGCTACCCGCACTGGAAGCAAATATCATCCGGGAAAACGGAGAAGTGAATAGAAACTATTGATGAACAGGAAATTAtgattgattgattgattgatTGTACATATTGAATGGAAAAGGtttttACTACATTCTACACTCTGTAAGACCAAGACACAACTTCTACATAGTTGAAAAGGAAAATTGAAGGATCTTCAAATCCCTAAGAATCAGATCATTGC
@M00842:98:000000000-AATBG:1:2104:6145:19575	323	not tested	AAT	5	168	TGCTTTGTGTTATTGTTGTTTCCA	AGCTTCATCCATGCCAAACT	58.0245	23	F	TTTTCTGCATGAGAAAATTAGGATATGTGCTTTGTGTTATTGTTGTTTCCatatatTTTGTTATGTAGGGAATTttattattattattaTTTTGTGTTTCAGTGTTATTGGTAAAATTTAAGAAAGTCTGTCTACTGtttttttCTTCCTTTTAttttttttAGAGAATTGCTTAAGTTTGGCATGGATGAAGCTAC
@M00842:98:000000000-AATBG:1:2104:7689:21035	324	not tested	AC	5	158	AACTAAGTTCACTCGAGTGGAA	TGTTGGCTCTCTCTGTCTCTC	57.9505	82	F	GAGTTTATAAAACTTGGATATACGGAAATACATTACAGAAAATTTTATTCATTGaaaaaCTAAGTTCACTCGAGTGGAATAAGTAACTCATAATATGGAATGGTTCATTGAAGAAAACAACAGAATAAACTTTACTAAGAGAAAGCTAGTTacacacAGAGacacacacacATATAGAGACagagagagACagagagagACagagagagCCAACATTC
@M00842:98:000000000-AATBG:1:2104:9262:15434	325	not tested	AT	5	185	GCTCAATTTGAGTCAATAACCCA	GTGCGTGAGTTTAGGGATTGTC	58.4705	5	F	TTCAAAATTATAAGAAATTAGGATTTGGTCAAAACCGGCTCAATTTGAGTCAATAACCCATCTTCtatatatataGATAAGTCAATGGATAACTACCTCAATATCTTTTGACATTTTATACAATTACAAAATAtttttttAAAATTTGGATCattattattGCATCACATATTATTTGTTCAATTAATCATAATTATAATGACAATCCCTAAACTCACGCACAATTAAAATTATATTCTTTTGTTCAGGAGATCTAtttttAATATTT
@M00842:98:000000000-AATBG:1:2104:9962:16040	326	not tested	AG	5	118	AGCTAGATTCATTGTCAAAGGCT	AGAAGGCCTAGCGGAAATAGA	58.234	6	A	AAGAGGAAATAATTCATAGTCACAATATAAAGCTAGATTCATTGTCAAAGGCTTTAGTCagagagagagAATTGACTTCGAAAAGATTTTCTCACCTGTTGTGAAGATGTAATATCTAGAAACATTATCTATTTCCGCTAGGCCTTCTAATAGGCCTTCTATGATCTAGAAATGTGAGATTTCCTTTGA
@M00842:98:000000000-AATBG:1:2105:11751:22841	327	not tested	AAG	5	119	ACGCGCACATAATTCCACTT	GGTGGTTGTTGATGGGTATTATGC	59.3765	47	A	ATTTATATCATAAAATTATATCCTGTGACACTAGATGCGCATATGTTaaaaaCTATGGTATCAAatatatCAAGGGGTATATTTTGTGGTATCAAAAGTGAAAATTTTCTAAATAtttttAGTGAAAACGCGCACATAATTCCACTTAAGGCTACATAAAAGCAATATCGCCAAACTCATAACTGGAGCACTTTttcttcttcttcttcTCATATTACCTTTGCATAATACCCATCAACAACCACCaaaaaCATGCCAAAA
@M00842:98:000000000-AATBG:1:2105:11798:5928	328	not tested	AAAT	5	154	CAGGAGTGGAGTTTGTTGTGT	GAAGGCGTTATGTTGCTGCT	58.7755	29	F	CAGGAGTGGAGTTTGTTGTGTTTATTCCTTAAGATCATCCTTACAACCACaataaataaataaataaataAAATAAGAGGAAAGaaaaaGAGGAAGGGAGGAACgggggTggggggTTGAGGGGCTCTATCCTAAGCAGCAACATAACGCCTTCCAACaaaaaGAAACAAttttttCTTATGGTTTGAAGGCAGAGATATTGAGCATCAATATTTTCCAGTAAAATGCAAAATTTGGCAACATAGTTCAGAAATCAGCTAACTGATCCATC
@M00842:98:000000000-AATBG:1:2105:11895:11272	329	not tested	AT	5	164	AGCCAAGGTGCACCACTAAA	AGAAGCTCAGCCGAACTAGT	59.132	22	F	TGGAAGGACTTGTCAAGCTCCTCTATTGCACCTCGACGGCGCCAGCCAAGGTGCACCACTAAAGTTTGGCCAGTTCGATTGCGCTtatatatataTGCACttttttttttCTTTGGAGCTTGACAGCGTGGACGAGCTCCTCTTTTGCACCTAGGCTGACGCgggggAGATGCATTCAATAAGCTCGACTAGTTCGGCTGAGCTTCtatataATTCtttttttttAATGTCGGGGTTGGGAGATCATATAATAATGAGGGGTGTTAAATGTAGA
@M00842:98:000000000-AATBG:1:2105:17068:6619	330	not tested	AATT	5	219	AAACAAGTGTTGGCCCAGC	GCAGAAATTAGAGCTCGGGC	59.118	94	F	AAACAAGTGTTGGCCCAGCCAACCaaaaaaCGAAATTTACCCtttttttAACCTTCACACGTGGGGTGTGGGACACCAAATATTAAGACAACCAAAGTGATAATAATTGATTGattaattaattaattaattaATATTATGGGGTTTTGATTTGATGTCCTTATCACGTGTGCTTCCCCACTCCACTTGCCGTCTCGATGCCCGAGCTCTAATTTCTGCCTAATGCTCTATTATTAATTAATTGA
@M00842:98:000000000-AATBG:1:2105:17519:15347	331	not tested	AT	5	252	GTTGCTTTATTCTCATGCTCTCTT	ACAGTGTTATTTCGTCATGGGT	57.775	111	F	GTTGCTTTATTCTCATGctctctTATTTTCAAATCCGCGTATTGCTTTAATTGATTTTAGCTTTCTTTTGGATGCGTGCTTAGTTGTCCATTAAGGATAATGGAAGCTGCGACATATTTTAACGTTCTTTTCCCAatatatatatGaaaaaaaTATATTTAGGGTGTATTCCaaaaaTTACTATTAAGATTTGGTGTAATTACGAGAATTATTGATAAATTATaaaaaTTACCCATGACGAAATAACACTGTTAGGATTTAGTGAAAACTAATAATGTTACTATGT
@M00842:98:000000000-AATBG:1:2105:19975:13493	332	not tested	AT	5	207	AGGACATCTGTCTCTAGGCCA	TTATTGTTTGGTAATTACGTCTCTGT	58.4375	147	F	CCTAGGACATCTGTCTCTAGGCCAAAATCGTTACCTATTGGAAGGGGTTTTaaaaaTAATTGATAAAGGtttttCTCAAAACGCTGCaaaaaCGCCTACTGACCTAAAATAACGTTTATCAATCaaaaaTAATATTTTAAAATTTAATTAGaaaaaTTTTCGAGTTGTTACatatatatatTTTACAGAGACGTAATTACCAAACAATAATATTTTCAGAGCttttttGGTTGATACTATAATTTAAGTGAAAGCCTCAAAAGT
@M00842:98:000000000-AATBG:1:2105:29180:11787	333	not tested	AT	5	163	TCGTTTGATATGTTACTTTGTTGTGT	GGACAGTATGTAAAGGGAAATGCA	58.5655	19	F	GCTTCGTTTGATATGTTACTTTGTTGTGTCTAATAGCATGATTTTGTTtatatatatatttttGGTACAGCGTAGACATAAATTGTACTTATTTTAAAAGatatatACATACATTTCAAATACCCTCACTTAGTATTATTTATGCATTTCCCTTTACATACTGTCCTATTAGAATTGAAATTCCAAAACTCCCGTAACAAAATGGCAACTTTTACACAAATTATTCACAGCCCCATTTTAGGCtttttATTATAttttttt
@M00842:98:000000000-AATBG:1:2105:4977:8741	334	not tested	AT	5	95	GAACTTGGCACTACACGGTG	TCCCTCTGCTCTGATATACTCC	58.5465	43	A	GGATAATTCGGTTCCAGAACTTGGCACTACACGGTGCACGAGCTCCACCTTGACCAGCAACTCAATCACCAACCCATAAatatatatatGGAGTATATCAGAGCAGAGGGATAGAAGaaaaaaTATTCTTAAgtgtgtgtTTGAAGTGGGATAAGCAGCCTATTTATAAGCTGCTGGAGGGACTGGCCATTTAAGCTGTGCAATGATGCTGATCCACGAAATCAGCACTATTAATCCTCAGCATAAAGGCAAAACTTCAAA
@M00842:98:000000000-AATBG:1:2105:9606:12329	335	not tested	AT	5	164	CTGTCATTTAATGTGGGAGTCTGTG	TTCTCAGCAAGGTAGGCAGC	59.9565	3	F	TCAACTGTCATTTAATGTGGGAGTCTGTGATAatatatatatGTCATGCTGACACAGATATGTTtatataTGGCTCCACCTAACATGGTAGATAAAACTCTTCTCTGGTGAATATGGCATAACAtttttGTTCAATGGCTTTCAGAATGCTGCCTACCTTGCTGAGAAACGAGGTTTAGGTGTAACTGATACAGTTTTGGATGCCTTAAGCAAAG
@M00842:98:000000000-AATBG:1:2105:9978:21549	336	not tested	AC	5	183	CGGGAAGCCACCTATGCTTA	TTTCTTGGTGGGCTGTGTT	58.463	134	F	GGaaaaaaaaaGTTCTCATGAAATTCGCGTGGATAACGGGAAGCCACCTATGCTTAATTTCAAGTGCAACAAACACTTCAGTTAGGAGaaaaaGGaaaaaaaaaaaaaaaaaCTCTTCAGTTAAAAGaaaaaaaaaaaaaaaaaaaCCTCATGAAATTTGAGTGGATAATGGGAAGCCatatatCTGTTTcacacacacaAACACAGCCCACCAAGAAAtctctctctcctctctctctctctctctGTGacacacTCCACGAAGAATAT
@M00842:98:000000000-AATBG:1:2106:12859:12034	337	not tested	AAAG	5	185	GCTTAATACGCGTTGAATAGTTCTCA	TGGCTACCTCAATCTACGCT	59.1215	63	A	CAATGTCATCAATAATTGTTGGAGTTTACTGGAATCAACCCACTTAGCCGACGGCgagagaTTAACAGCCTGtttttCTCTGATTCTAAGTAGCTTAATACGCGTTGAATAGTTCTCATTAAATACGATTCTTCCTTGAATAAATTTTAGACCTTAAGAAACATTAGAAAGGAAAAGTAATaagaaagaaagaaagaaagaAAAAGGAGAATCAGTAGCTGCATTTCCTGACTTGACTCCGTCATAACTAAAATCTTAGCGTAGATTGAGGTAGCCA
@M00842:98:000000000-AATBG:1:2106:16029:28485	338	not tested	AC	5	90	AAGGAGCTTGTAGTTATTGATGCA	GACTCAACGTAACCTGAGTGC	58.72	25	A	GTATGCAAATATTGTTATCTATTAATAATTGAAACTTGATATCAACGGGAAATTTATTGTCACCATATTAGAATGGTTTCTTTACTAAGTTTAGGGTGTGAAATGAAGTATACATTAACAAAAGGAGCTTGTAGTTATTGATGCAACTCTTATTGTCCTAATGATCTATTtgtgtgtgtgGATGAGGATTGCACTCAGGTTACGTTGAGTCAAATCTTAGCTAAAATCTCTA
@M00842:98:000000000-AATBG:1:2106:16183:10771	339	not tested	AG	5	140	GATTTACTTACTGAACCAACTACTGC	GGTAAAGAGATTCAATCCACTGCG	59.1125	31	B	tcctcctcctcctcctcctcctccATTGCcctcctcctCTGATTTACTTACTGAACCAACTACTGCTTtctctctcCTCCCTGATGGCGCAGACAAAtctctctctcCTCCCTTTTCTCCCCTCCTTCCAACTACAACATCACCACTAGTAGGTGGCGCAGTGGATTGAATCTCTTTACCaaaaaCACAGCCCATTTCTCAATAACCaaaaaCCTCATTTCTCACAACATAGCACACT
@M00842:98:000000000-AATBG:1:2106:16429:10242	340	not tested	AT	5	240	ATGTTTAGCGTGATACTTCGGC	CTTTGGATTGATGAAAGATAGATCTGT	58.398	163	A	AAAAGGTTCTAAAATTCAAATGTAAGAAAAGATGTTTAGCGTGATACTTCGGCTTTCTCGCATATGAAGACAACATTGCTGACGGCGCACTTACTAAGATTCGGAATGCACCATCCACGTGAGTACCAAAGCAACACTATTTAAGTATTACTCATATCTCGCGAGATAATGATATGTAGGAAAATACTGATTTCTGAATTTCCCTAATTTGACTGCatatatatatACACTGGACATGAGTTCTACAGATCTATCTTTCATCAATCCAAAG
@M00842:98:000000000-AATBG:1:2106:20389:18731	341	not tested	ACC	5	200	CCCACAACGGCATCATCATT	GGACCACCATCTGGCAATGA	59.4645	69	F	CCGAGCCCACAACGGcatcatcatTACCAAAAGGGTTGGTCTCCCGTTCCCTACTACCCCAACCACCTCTGCCACCCCAACCACCGCCGCCACGaccaccaccaccaccATATCCCTGACGGCCATAGTCAAACCTAGAACCAGCGCATCGGGACCCACTAGTGTGCCCACCATAACCAGACCTATCATTGCCAGATGGTGGTCCGCCAAGTGATGGAGCAGGTGACTC
@M00842:98:000000000-AATBG:1:2106:21493:22605	342	not tested	ACG	5	243	TCCAGCAGAACAACAGCACA	TCATAAGCATCCCTTGAGTTTGA	58.9645	177	A	GTGGTAAATGTATTACATATCCAGCAGAACAACAGCACATTGTCGCGGCGCGGCCCTCGGAAGACGCATAGAGTGTTAAATTATGATGGTATTCATACAGAGGGTCCTCATCATGTATAGTTTTGGGTAACAAGTAGCAAGATAAGTGGACAGAGGAGAAAGTATGGGTGTTATGCGCAAATCACAAATCTTCATTTCATTCTTGCTCTCATCATTgtcgtcgtcgtcgtcCACTTTGATCAAACTCAAGGGATGCTTATGATAGTTGAAT
@M00842:98:000000000-AATBG:1:2106:22656:11557	343	not tested	AC	5	95	CCCTTGCTGTTTCTATTGCATAGT	ACATTGGTCACCAGAGGACT	58.8115	20	A	TTGAAATTATAATAAGCGCACTtctctcTTACAAACTTTGATTTTGGAGGCTTGTTACTTAATTTACAAGCTTTTAATTGGTGCCCCTTGCTGTTTCTATTGCATAGTTGTATTTGTTAATTCACACGcacacacacaAACAACTATGAAGAATGATTTAGTCCTCTGGTGACCAATGTTTTaaaaaTCAAATCGAAAATAGAATTAGTGAACTTATTGATTACGTATTTCA
@M00842:98:000000000-AATBG:1:2106:23115:6347	344	not tested	AT	5	243	CCAAATTTGAGATTACCATGCTGG	TCCCAACATATATTGGCTAATCCT	57.9635	66	F	TTTTAATTCAACTTCGATCCAAATTTGAGATTACCATGCTGGATTTGGATTCGCGTAATTTAAAATGGAGCTATAAATAATTTATTTaaaaaGAGTATTTAATAGTATtatatatataTGTTCTTTAATTAAATTTTATGAGATTATGACTTTCTCACAACTAAATTTATCTGGTATGGACAATACTATCACCAATCATTCAGAATATAATATCCTTGTCGTGCAATAATAGAGTTTAGGATTAGCCAatatatGTTGGGATT
@M00842:98:000000000-AATBG:1:2106:2502:17357	345	not tested	AG	5	133	CCGGCAAGAGACATGACAGA	GTAGGTCCTGGGCTGATAGC	59.5355	0	F	CCGGCAAGAGACATGACAGAagagagagagCACAGATAGGAAACCGAACCGCCCTGCCTCTGCCTCTGACAGTACGGAGCATAAtttttCATTTCTTTTCCGTTATACGCACTGCTATCAGCCCAGGACCTACTCCGATCTTACAATCTCCACATCTCCTCAAGAACGGAATTCCAGACCAGCACGACCTACTCGTTGGTTGAGTTGATTTCTCTTCGCTTCTGACT
@M00842:98:000000000-AATBG:1:2106:25565:21569	346	not tested	AT	5	100	CCCACCACCACCTCTAATTCT	TGAGAAAGAAAGACAAAGCAATGC	58.9	41	F	TGACTGACTTATCATTATAGTTGGAAAGAAGGTGATAAGTGAAATGGCTTATCACGATAGGTCAGTGGAAAGAGATAGACTCCTGCCAAACGCATCGAAGATAGCGAGACCAAGTCtttttATCCccaccaccaCCTCTAATTCTACTTTCACTTtctctctctatataTGCACATACAGATTATTtatatatataGCAAGCATTGCTTTGTCTTTCTTTCTCAACTTTTCTTTCTCACCGCAG
@M00842:98:000000000-AATBG:1:2106:27032:13419	347	not tested	AC	5	94	ACGTTTCCGACCTAGGAGTAGA	AGCGACTCGTTACTTGGAAGA	59.571	21	A	AGATGGAATTTGTACTAAGACCTAGTGATGTAGATTGTGAAACTCATTGATGTATTAGTTATGGTTATGTTATGGTATGTAACTCATATGCGGCTAAAGATTTTAGTTTAGAATTCTTCTCTTGAGTAACGTTTCCGACCTAGGAGTAGATGCTCTAGGATCTGGGGCGTTacacacacacCCACACTAAAATCCTGTAAATCTTCCAAGTAACGAGTCGCTAACtttttt
@M00842:98:000000000-AATBG:1:2106:7074:15349	348	not tested	AAT	5	110	TCAACATTACAGTTCCGTGTCA	TTGATCAGTGATAGCTGCTGT	57.519	32	F	CCTATCACATCAGTAACAGTCATTGGTTCTTGAGAAAAGGAAAAGCGATTTGCTCATGCAACATAGAATTAACatatatCTGATCTCAGACAAGCGTGCGTAATAAGTAAGAGACGTAAAAGCAGTCATATCAACATTACAGTTCCGTGTCaaaaaaaCCATATCCCTCTATACAAATACAACAaataataataataatAAGATAAAATAAAATTTAGTACAGCAGCTATCACTGATCAAACAATGACAATCTAAAGAATAAAACAACTTTGTCTGT
@M00842:98:000000000-AATBG:1:2106:7343:24680	349	not tested	AAAAT	5	193	ACTCAATGATGACTAGTACAAACTCCT	GCTCACTCACTGGTCCGG	59.779	46	F	AAAAGTTaaaaaaTTTACCGAttttttCaaaaaaTATTGGAAATTaaaaaaCTCAATGATGACTAGTACAAACTCCTTGAGATTTCTTCACCATTGGCTTTCTCCTAACATTATGAATGAAATataaaataaaataaaataaaataaaAAATaaaaaaTTCaaaaaTTCaaaaaaaTTCGGGaaaaaTCCTGCGTGACCGTGGAGAAACTTCTCTGCGGAGGACCCCGGACCAGTGAGTGAgcgcgcCC
@M00842:98:000000000-AATBG:1:2107:10779:19070	350	not tested	AAG	5	91	TCCCACGTGAAGAATCTGCT	TCTTGTTCTCCTTCCTCCTATGA	58.5375	18	F	ACAACAGATATGCGATACGCAATGGAGTCGCACGATCACCATCTATCAAACTTGGTGATTGCGAGATTACAGCAAGTCCTCTAGCAAGTTCCATCCCACGTGAAGAATCTGCTGGTGaaaaaTCTGTTGATgaagaagaagaagaaGCATATAGAGAAGAATCATAGGAGGAAGGAGAACAAGAA
@M00842:98:000000000-AATBG:1:2107:11356:7122	351	not tested	AT	5	141	CAAGAGGTTTGCACTTCTTCTT	TGGGCAGATCTTGAGCTTGA	58.0525	22	F	CAAGAGGTTTGCActtcttcttAATATACATCAAttttttGGTAatatatatattttttAGTGACTTCAGCATATGTGTCCTTGTTCGACCAATTTTGTTTTAATGGTAATGCTAATTTCTTCAAGCTCAAGATCTGCCCAACTTTCGAAATGGCTTCATTTGATAATTATTTTCtttttGAGAACTACTAGGAACTAGACAGTGACCTCAGGCGCTGCAAGGATGAGTTTAAGGAATTTGAAAGGCAGGACTTGAAACATCGCGAAGATTTTAAGCATTT
@M00842:98:000000000-AATBG:1:2107:12517:27759	352	not tested	AG	5	91	AGATTCTTTCACGGGCAGCA	TTCGTTCTTCCAGGCCAGAG	59.8205	10	A	GGCCTTTCCTTTACCAGATTCATCTGGCATGCATCACGTTTAAAGATTCTTTCACGGGCAGCAAAATAAGCTGtctctctctcCTTCAGTGAAGATTCACTTCCAACATTATCCCTCTGGCCTGGAAGAACGAAGCAATGAATTCGTCATCCAGAAGAATCAATAACAATTGCGGAAGTTGCGTCCCATATAAACTATTTACCCACACCaaaaaTGAGGGAGAAGAAA
@M00842:98:000000000-AATBG:1:2107:13307:14156	353	not tested	AT	5	182	TCAAGTGCTCATCCTATTTCCC	ACTCAAGATAAACTCACTCTCTACTC	57.784	102	F	GTTCTtatataAAAACCTTGATATGTGTTCTTATCAAGTGCTCATCCTATTTCCCCTTTCCTTAAATCATTAAATGTCTTGAGTTCTTATTTCTTTAGAACAAGTATAGCAGGAATTATAAAGATGTGtatataTGTAAATATGTGAGTGAATATACatatatatatGAAAACTgaagaagaaGCAAAAGAGTagagagTGAGTTTATCTTGAGTTTTGCAAATGGAAGAACAAAGAAAGATTCAATACATGATTGGCtttttATAAGAAAAGATTGGA
@M00842:98:000000000-AATBG:1:2107:15314:18859	354	not tested	AAT	5	190	GCATTGTGCGATGAAATGCG	TGAGTTGATTAGGTTTAAATGGCAGG	59.639	65	B	ATGTAATaaaaaTTTgggggAGGCTGCATTGTGCGATGAAATGCGTACCACAAAGGAGGTCAAAGCTTTCGCTTTCTAGACTTTCGCATGTTTATTCCTCTATAAGAAGGaataataataataatAAATTTTCTTTCTAGATGGAATCAAATTATTAattattattAATCATCATGAATCGTGTTTGTGCCTGCCATTTAAACCTAATCAACTCAAAATTCTTGCGTGAGCCGTCGAACaaaaaTGTAATAAAACTCGCGAAatatatTTAAGAATAAGCCGCG
@M00842:98:000000000-AATBG:1:2107:17967:5276	355	not tested	AT	5	97	ACAAGATTGATACTGTTGCCCA	ATTGTGAAAGTAATACACTCAGCG	57.779	41	F	TCCTTTATCGTTGCTATCCaaaaaGTTACAAGATTGATACTGTTGCCCATATAattattattTCAAACttttttAACACATATTTCATTTtatatatataCGCTGAGTGTATTACTTTCACAATCAAATATTTAGAAAATTATTTAatatatTTCatatatatTTGTC
@M00842:98:000000000-AATBG:1:2107:20426:13500	356	not tested	ATC	5	139	TATCGTCGGTCCGCTAGTTG	TCTCCCTCTCCTGCAATCTGA	59.6665	71	F	ACTAAGATATAGTACAACTGAACTGcccccTCGCACCTCAAGCtatataGTTGAAGATGAGCAGTATTCTGTTGATTTTACTACTCCCGTACCGGAGTTCTATCGTCGGTCCGCTAGTTGCAGAAATCCTCAGGCATCTTCTTCGAGAGCACAGTTTAATCATCAGCAAAATCCTCAGGAGGATAAGGATAatgatgatgatgatgAAGATggggggATCAGATTGCAGGAGAGGGAGATGAATATCACTCCTACCGTTAGGAGatatat
@M00842:98:000000000-AATBG:1:2107:21950:9618	357	not tested	AC	5	261	AGCTCATCCAAACACTCTTAAAGA	TCCCATATATGACATGCTAGAACTT	57.7855	96	F	TTAACCTTAAGAGCTTATAAGCTCATCCAAACACTCTTAAAGAATATAAATACCTTATCTTATCTTTTCAAGAGTTCATaaaaaCCTAGCATTCTTTAAGAGATTATAAACTATTTTCGTCTCAACATAATTATaaaaaacacacacacTCTCAAAGCATCTTACACTATATTTCaaaaaaTTCACTGTGCAACTATCAAAATCAAAACCCACCTCTGCAATCAAGCTCTAGCTAGGTTTCATTCCAAACAAAATAAGTTCTAGCATGTCatatatGGGATTTG
@M00842:98:000000000-AATBG:1:2107:23269:12420	358	not tested	AAAT	5	96	TGATATATAGCCATGAAACAGTGGC	AAGACTGCGTAGGGTCAGTG	59.228	0	F	TCATAatatatattttttGAGTAATAAAATTGCATTGTTTTATAACCAGATGatatatAGCCATGAAACAGTGGCtttatttatttatttatttaTTGGTTATTTTGCGGCTTACTTTTCATAATGCACTGACCCTACGCAGTCtttttGTGTTGACTTTCATATCCTCTTCTTACTTGAACCCTTATATTTAATATTGTCACCTAATA
@M00842:98:000000000-AATBG:1:2107:25520:5945	359	not tested	AC	5	99	TGATGGCCGAATATGGAGGA	GCAACCTACCTTCGAGACACA	59.1355	0	A	TATGAATCATGGTAAAATAATGCTCtttttCTTGATGGCCGAATATGGAGGAtgtgtgtgtgGGGGATTGGGCATTGCTGATGTGTTTGTAAAAGCTTGTAAATGCAAGATGTGTCTCGAAGGTAGGTTGCATCAAACCATGTATCTTGTTCTAATCTTATCAGTACTTTGTTTCTTAGATGTTtgtgtgAAATACATG
@M00842:98:000000000-AATBG:1:2107:25638:21594	360	not tested	AT	5	134	GCACGTGTCACTGACTATAAAGA	GCAGCATATCCCTCGATGTCA	59.2585	7	F	GCACGTGTCACTGACTATAAAGATAGAGGGatatatatatTTGCCAAATAAAATTTTCACGACACTTAATTTGTTAATTAtttttttATAGGGTTTGTCTCGTCAATGAGACATGACATCGAGGGATATGCTGCaaaaaCCTCCTTTATTTTATTTAGGATGTATATTTCAATTATATTAATTATTAatatatCCAATAAATTCGGaaaaaTACCCATCCAATGTTGGCAAGGC
@M00842:98:000000000-AATBG:1:2107:26858:13676	361	not tested	AT	5	183	TGTTGCTTGGATGGACAAACA	CCATTTGTTGTTACCTAAGATCGC	58.524	75	F	TGCAATGTTGCTTGGATGGACAAACATTTTCATCTTATGTCTGCCAAGTTTGATTTGATTGCTATCTTCTATTATTTAACAAATGCGATACCTTTCAAATAatatatatatAGATCTATTTTAGAAATTTaaaaaTTTATTATAATGAAAACTATAAGAGAAAAGCGATCTTAGGTAACAACAAATGGTAGATATC
@M00842:98:000000000-AATBG:1:2107:6777:5936	362	not tested	AT	5	240	TCTCTTTAACATGGCTACAATGTGC	TACTGTCTAACCACAATAGCATCA	58.6685	156	A	TAGCCTCCAAAGGATATTCTCTTTAACATGGCTACAATGTGCAGCCTGTTGCAATCGCTGTTGGAGATTGGTACTTCGATCGAGCAAGTGTCAAGGCTATTGATTGTGCATATCCATGCGATAGAACCTGCCACAACCTGGTATTCAAATGATCCGGAACAAGTTTTCAAGCATCTATTCTTAGCTCAATTTATTGAAatatatatatGATTGATGAATGGTTCAGTTTTCATTGATGCTATTGTGGTTAGACAGTATAATTTGAA
@M00842:98:000000000-AATBG:1:2107:9088:3696	363	not tested	AG	5	108	CTGCAAGAGGGCCGAGTAAT	TGGGCAGAGTTTGGTACACT	59.342	44	F	ACCTTAAAATACCCTGCAAGAGGGCCGAGTAATAAAAGCTTGATTACAGAAAATAAATTACAAGATAAGAGGAAATAagagagagagTAAGAGAAGGAGGGAGTGTACCAAACTCTGCCCaaaaaTGAAAGAGGGGAgggggTATAAATAGATaaaaaaTTGCGGAACTCaaaaaaGAAAATGATTACATTGCTT
@M00842:98:000000000-AATBG:1:2107:9685:25878	364	not tested	AT	5	202	TGCATGGGCCTTGTCTTCAT	TCTCACAACCCTTGGACATGT	59.593	67	A	aaaaaaaaaaaaaGAGGAAACACAAACAATTACCCATTTTAAATGCATGGGCCTTGTCTTCATTACTTTAATTCTACCTTTTAGAATTAATTTAAATCATGCTAAGCTTGTAATAAATATTTATGATCACatatatatatAATTGGCTTATTTGCAGGCCATTGTTCATTATTATGTAGCAAAGAAATTAAAGTCCGTGCCGACATATCAATACTAATAATTTGACATGTCCAAGGGTTGTGAGATTTTGCCCAAATGATATAATTGGACA
@M00842:98:000000000-AATBG:1:2108:10486:17169	365	not tested	AT	5	131	CCACCAACGTTAAAGGTCAAGT	TATACATGCCCAGGACCACC	58.958	41	F	ATATTTATGGTATGTTTTGGGACATGAAATGTGGTATCCCACATAGGAAAACCACCAACGTTAAAGGTCAAGTTATCCCACATGGAAAATTTACCAAAGTTGGAAACTTGAACTtatatatataAGCACTAAATATCCCACATGaaaaaaTGAACTAAGTGGGGTGGTCCTGGGCATGtatatataG
@M00842:98:000000000-AATBG:1:2108:10824:24254	366	not tested	AC	5	195	GCCACAGTACCATTCGCGTA	CCCACAGGTAGTACAAGAGC	58.892	139	F	TACCCTATTATATGCTCCTAAAATGCGTGGCCACAGTACCATTCGCGTATAAGTCTTGtttttGTAttttttttCTAATTTAATACTGCAAAACGACGTTGCTCTAATGGTTGCCTATTTCGTTTGGCTGTACATTCTACTTCAAGTTTGTACAGATCAGAAGAAATTAGAGCAACACGACCCTGTCAtgtgtgtgtgGCTAATGCTCTTGTACTACCTGTGGGTCTTACCTTAAATGGaaaaaGTGTTTT
@M00842:98:000000000-AATBG:1:2108:11115:7961	367	not tested	AT	5	90	ATCCGTTGTTACTGAATTCTGTTCC	TGATCTGGAGAGCTCACATTCA	59.243	17	F	GTCTCCGCGACTCAAGTTCCTCCTTTCCAAGCTCGCCATTAGAAACATCTATCGGCCTGCTTGAgggggCATGTTAAGTAGAATGTAACTGGCAATTTGTGTCGTTACCTTTCTCTGTCTTTTGCCAACtttttCTGTTGtttttCTGTTAAGCTTTGACAGTTTGTTTTAAGTTGGTTATCCGTTGTTACTGAATTCTGTTCCCTTGActctctcccccTtatatatataGTTTTGTAAATTATAATGAATGTGAGCTCTCCAGATCA
@M00842:98:000000000-AATBG:1:2108:11278:8581	368	not tested	AAG	5	153	ATTAGCAAGCCACACAAGCT	ATGATTTGTGAAAGAATCAGCCTT	57.742	58	F	TTTCGGTACTTTTAGGAACCtttttATTGAAGGTTTTGACTaaaaaGAATTTACCATGTTCTTTTACttttttAAGAAAATAAAAGCTCTTGCAAACACTCTATTGCAGCTAAATTAGCAAGCcacacaAGCTTTAACTACTAAGGTAAGAAACCGCAAATAAATTaaaaaaaaaaaaaaaGGAAAAGGAGagaagaagaagaagaAGGGAACAAGAAGTaaaaaaaTATAGGCAATTGGAAAAGGCTGATTCTTTCACAAATCatatatCGA
@M00842:98:000000000-AATBG:1:2108:11387:8831	369	not tested	AAT	5	200	AGACCTTTCAATTAAGTTCTCTCCAT	TGGGATATGCTTGGCAATATGT	58.0945	13	F	TTACTAGACCTTTCAATTAAGTtctctcCATATGTATTATGTTGttattattattattaTAGAACCTTGCAAAATATGCAAATTTTATGTGCTACCATCAATCTAACAAAATTTACATGaaaaaCATCTACAACaaaaaaGAAAtctctcACATAAATAAAATCAAATATGCTTATATTCTTTACATATTGCCAAGCATATCCCAAAAT
@M00842:98:000000000-AATBG:1:2108:11904:6528	370	not tested	AT	5	260	ACGGATTTAACCAAGTGCATTGT	TGGTAGACCAACTTACTAACCTTT	58.338	48	F	TATAACGGATTTAACCAAGTGCATTGTTaaaaaaCAGTAACAATACAAGCACATATTAGATGAAGATACCCAACAatatatatatTGATTGAATAAGAATGTTGACTTGAAACTAGTTTACATGCTAATTTACATATCTTGCCAGACATTAATTTAACAATCTCCCACTTATCCTGAAGTTAATTGTCCACTGTCTATATGTCTATCCTTTGAAAATATCTGTCGAAGACCTTTTGTGATAAAGGTTAGTAAGTTGGTCTACCACATTAttttttCAGG
@M00842:98:000000000-AATBG:1:2108:12076:3643	371	not tested	AATT	5	209	TCCAGCAGAGAACAAAGATGGA	CAAGCTCTTCAACGATGGCG	59.6325	51	A	AATCTAAAAGCTATGGAAAGAAAAGAGAAGAGTTCCAGCAGAGAACAAAGATGGACTCTCCAATGAATGACAGCACTTGTCACTGGCGGTACCCCAAGAAAAGGGTattaattaattaattaattaACAATTACTATTACTAATTACTCTATTAATTATGAATTATTTCCTTCATAATTAAGGTGTTAATCCCTTTCTTTGTGTATAATTATGTTTCAGATACGCCATCGTTGAAGAGCTTGCGGGATTTGGA
@M00842:98:000000000-AATBG:1:2108:12708:9905	372	not tested	AT	5	141	AAGACTCGAAGGCTTATAAGGC	TGAATGTGCCAGAATTTCGTAAA	57.621	31	F	GACTTTACTTTCCATCATGCTCTTGTATAAGAAAGTAAGTTTTCAAAATAATCTGATGAAATAAGACTCGAAGGCTTATAAGGCTTTCCAAGTGACAATAGGAATAAGATaaaaaatatatatatTTCAAATCTTTtatataGGTCAAAGACTTCTTAttttttCTTTaaaaaaaaGGAATTTACGAAATTCTGGCACATTCATTTTGAGAGCTTATAAATTTTGATTTAAttttttttATAAAGAATAT
@M00842:98:000000000-AATBG:1:2108:13914:12882	373	not tested	AT	5	112	TGTTGAGTTTATTTCATGTTCTTGTTT	TGGCCATCACCAATTTCAAGC	58.428	16	A	GAAATAAGAGCTTAGGACAAGGTTGTCCTGACATTTTGAATGTTGAGTTTATTTCATGTTCTTGTTTTATCCGGTGTTTTGGTtatatatataGTAGTGCAATTATGTTATGTTTTGTAGCTTAGTATAGGGCTTGAAATTGGTGATGGCCATTGTTGTGATTTTGCGGAGGAGTCCATGGTGGCTGTATTCATCAATGGCTGTTGTTGAGTGATATTCATTCatatatatatatacacacacacacacacacacacATATGGAG
@M00842:98:000000000-AATBG:1:2108:14945:21694	374	not tested	AG	5	187	ATACGCCGTCCACAACAGC	TCTCTCTCTAAACGCGCATT	58.8995	81	F	AATACGCCGTCCACAACAGCACCGGCGAACCGCTCCTCAAATACTTCACTcacacaGTTCTACAGATAGATAGAGAAACGAGATgagagagaGCACCGAACagagagagagGCGCAAGACGAGAAAAGAGAtttttGTACAGACGGATATAGTTTTCTagagagagAAAATGCGCGTTTagagagagA
@M00842:98:000000000-AATBG:1:2108:16213:8992	375	not tested	AT	5	94	GCTGAATACCTTCAAAGTTCCTGC	AATTGAAATGGAGAATCACACTGT	58.737	21	A	TGTTGAGGCTTTAGCTTGTGtttttGTGAGCTGAATACCTTCAAAGTTCCTGCATTATGGACCTAGATAAATAGatatatatatTTATGTTTCAATAATACAGTGTGATTCTCCATTTCAATTCTTTATGTGTTATCTTTTCTGCTTTAATTTGaaaaaGTATTGTTTAAGCAAAATTTGGTGCTAAAAGTATTAAATTAAGCA
@M00842:98:000000000-AATBG:1:2108:16661:26492	376	not tested	AG	5	192	TGAGATTGAGGGCTGAGAAGC	TGGTTCTGCCAGTCCTAAGC	59.733	88	F	ATGTGAGATTGAGGGCTGAGAAGCCCATTCATaaaaaCAAATTCTTGTCTCATGGGGAATTAGGCACTAGGACGGATGCCAAGTCCCAAACGAGTAGGGAGAGCACTGCCAGgagagagagaTCCCAAACTCCTAAAGTGGAAATTGGGAATAAAGTTGAGTCAAcccccAGGTTGCTTAGGACTGGCAGAACCAGaaaaaaCTGTTTTGGAAAGAATAAGTAAAAGCAAAGGGT
@M00842:98:000000000-AATBG:1:2108:18113:20066	377	not tested	AT	5	93	TCACAATGAGATCAGTATAAGCTCA	TGACTACTTCCTTGTTCCGTTGA	58.6315	7	A	GGCATATTAAGGTTCAAGGTCTTAATTATCATTCACAAGGATTTTAGAGCTtatataCCAATAAATATCACAATGAGATCAGTATAAGCTCAATCAAAAatatatatatACACAGAAATGAGACAAGAACTAAACATTCAACGGAACAAGGAAGTAGTCATAATTCTTACTTTGATCCTTAGCTTTGATATG
@M00842:98:000000000-AATBG:1:2108:18260:19086	378	not tested	AC	5	211	TCGGAAAGAAGAGAAGATGAAGA	TTTCACGCACAGACACGCA	58.9135	132	F	ATAAAATAATATCGGAAAGAAGAGAAGATGAAGAATGTGTCAGAAATCACATGGTGTCAACCAGTAAAGTGAAGAACAATGTTTGAACTTTTCTTATCCACAtttttttAAGTCCtttttCAGCAGAATGCTGAACCTTCAATAAGAACAATCTGTATATGTATACgtgtgtgtgtATGTGTATCTATTCCcacacaTACACGTGCGTGTCTGTGCGTGAAAATGGAagagagAAAGCTTTATTTCTTCTT
@M00842:98:000000000-AATBG:1:2108:18443:26930	379	not tested	AAG	5	209	ACTAGACTGTATTTACAAATGCGTACT	GTGAGGAGGGAAGATATTAGAGAAA	58.073	137	F	ATAATATAACTAGACTGTATTTACAAATGCGTACtttttCAATTTCAGTCTCCCATGGCTCAATCCCTAAAATTAGGGTCTTCTTTTGTttcttcttcTGGATCCTCCCCGGATCCTCTGCCTCTTTCCCATTATTAATACCATTTTCATTCTGttcttcttcCTCTTTCTTttcttcttcttcttcttttttttCTCTAATATCTTCCCTCCTCAC
@M00842:98:000000000-AATBG:1:2108:18594:22856	380	not tested	AT	5	113	TGGGCTTGCCGGTTCATAAT	GACTACCCGTCAACTGAATATCAA	59.1885	52	A	AGCTCGATCTAATTTGATTCGAGCTCAAATTCTTGTAAATTCAAATTGATCTACATGGAATTCGAGTTTTACTTTGAGAGTATGGATATAATAGACTCAAGCTCAAATTCTTTTCCGTTTAAATCAATCGGAGTTTCATCATAAACCATGCTTTAACTTCtatataTGGGCTTGCCGGTTCATAATTCTGCCCGTACTTTAGTACCAAATATTAATATAACACTCACTCCTCAATGATtatatatataATAGATTTTGATATTCAGTTGACGGGTAGTCACT
@M00842:98:000000000-AATBG:1:2108:19290:16354	381	not tested	AT	5	135	TTGCAACAGGTATAGTGGCA	ACGCTTGCAGATAGTGATGAGT	58.482	41	B	ATTTAGAGAAGAAACTTCTAGATTTGCAACAGGTATAGTGGCATTCGTGTTACTTATGATTTTGGCAGACTAACTTCATTGCAGatatatatatTGGCATAGTGCatatatGTTGTTGACAGCTTTCAAAATTTAGACTCATCACTATCTGCAAGCGTAGAAATGTTTATACAAGTATCTGCTGATAGGAACTGTAATTGTGTCCTTCAAGTGGAGATTTATCCAGCATT
@M00842:98:000000000-AATBG:1:2108:21207:13143	382	not tested	AAT	5	244	AGTGAGTTGCATAAATTACTCATATGT	ACCGGTAAATTATTTGAACCATCCA	58.214	137	F	AGTaaaaaTTAGAGTGAGTTGCATAAATTACTCATATGTTATTCGTAATTAGCACATAACTCCCTATaaaaaaGATAAGTTGATTCTATACCTATATTTTCAATTTAATTGTATTAACACCTAAATCAAGGTGTTACCATATGTTAATTGCAATAAAATTaaaaaCACATGGTAGAattattattattatttttttttACAGGAGATTATGTATCAATTACGAATAatatatGGATGGTTCAAATAATTTACCGGT
@M00842:98:000000000-AATBG:1:2108:22374:16182	383	not tested	AC	5	91	GGTGTGTCTAATTAATATAGCAAGTGT	CTAACGCACAGCACAGCATC	58.789	17	F	ATTTCGtttttCATTGTCTCATAAttttttGTATAATTTGTGCTTTTGTTTTATTTTGttttttAAGTTAAAATTTCAAATTAATTGTTTATGgtgtgtCTAATTAATATAGCAAGTGTGCGTGCGCATGCTGCGTtgtgtgtgtgTCACAGGGTTAGTGTCTGATGCTGTGCTGTGCGTTAGCATGTGCGCgtgtgtATGTATTTtgtgtgtgT
@M00842:98:000000000-AATBG:1:2108:25190:10562	384	not tested	AAT	5	143	ATCGTTGGAGAATCAATTTGACAA	ACAAACCTTTGCATTGGATCCT	58.092	26	F	AATGAAAATTACGAAACtatataTCAGACATGTGTTAGTAGATTAAAATAGAAAATaaaaaaTCAATTTAAAATAAAATATCGTTGGAGAATCAATTTGACAAAAGGATATCGGTATCATAATTTTCACttattattattattaTTTTAGCATCCTCTTATGAACATCCAAGTGTGCATTaaaaaTAATTGACAGGATTTAGGATCCAATGCAAAGGTTTGT
@M00842:98:000000000-AATBG:1:2108:26637:13771	385	not tested	AT	5	237	CCATCCAAACTCCATTAGATCCA	TCACCAAATGATGCTTGTGGC	58.837	9	A	CCATCCAAACTCCATTAGATCCAATCTAATTCatatatatatTGATCTCCTTGGTGTTTTAGAACAATACTAAAATAATTGATTTCAATCAATAACATCAATTCCACATTTAAATATCTAAATCACAGCAACAATTTCTATATTCAATCATATTGAGTCTCAATCATGCCGAATCAAATTTAAGCATAAATCATCATATAATTTCATCAATTCCAAGCCACAAGCATCATTTGGTGATCTTCAATTCATCAAATTGAATCAAGACTGTCAAAGCCAA
@M00842:98:000000000-AATBG:1:2108:8526:21438	386	not tested	AT	5	151	CGTTGAACACGGCATACTTGG	AGCAATTGTGGGAAAGCAAAT	58.6805	32	A	TATAAAATTAATATTTAAAGTAAATTTAGACTTACCCCATACGTTGAACACGGCATACTTGGTCATTTTAGGTAAAATTCCACGTCAATAGATAatatatatatAGCATGCCGCCAAGCAAGATTTTCGATTATCAAGTCAAATGCAAAATTTTCCTTTTATAAACCTTAAATTTGCTTTCCCACAATTGCTAATTTTATAatatatAGTTTTCTTTTCCACAAATTACttttttCC
@M00842:98:000000000-AATBG:1:2108:8575:16510	387	not tested	AC	5	199	TGTATTGAGATTGCTCTCTATGTGC	TCTCAACGATAAAGCATTCTAACAA	58.0565	0	F	ATATGTATTGAGATTGctctctATGTGCgtgtgtgtgtGGATATTTTGAAGATTTTCAAATTTGGGCCTGGTCAATTGGGCCAAAATTTGATTGTCTAGTATAAGAAAtttttCGAATGCaaaaaaaaaaaaTTGTGCGGATGTAAAATATTTTGACTATAAGAAAAtttttCAACATTGTTAGAATGCTTTATCGTTGAGAAATTAAAGA
@M00842:98:000000000-AATBG:1:2108:8586:14985	388	not tested	AT	5	276	GGAACTAACATACCTTCACGTGA	TGCAGAGACATCGAGATACACA	58.585	115	A	TTGGAACTAACATACCTTCACGTGATACGTTGAATAACCAAATGAACTTCTAATATGACTTGTTGCAAGACCGAATCATTTATTAGAGTTTAAACACTTATACACAAGGTAACAGTGGAACTTCAAGTCCAATGACTAATtatatatataCTATTTTAAGCTAGAGAAAATTCTATTGCTGACAAATTAAGGATACCTTTATGGATTTCTCCAATTATGTTTTCGGTGAACTTGTTCTCCAAAGAGAACCCATTTATGTGTATCTCGATGTCTCTGCAT
@M00842:98:000000000-AATBG:1:2108:8654:19112	389	not tested	AT	5	211	TCCAACCTAATTCCAAATTCCATACT	GGCAATTTATGACCTTCTGAGAGT	58.6965	10	F	TAACTTATATCCAACCTAATTCCAAATTCCATACTTTTATTCTTAatatatatatTTTAAATCCATGATATAAACAAGGCCAAGCAAGCTGTCTTTGACTCCAAGTCTATCTAATGTCATTCGGCTTGACaaaaaTTACATATACAAGGCCCAAATTACATGGGAAGCGTATCAAACTAAAATTTGCAATTGACTTACTCTCAGAAGGTCATAAATTGCCCAAA
@M00842:98:000000000-AATBG:1:2108:9840:11025	390	not tested	AAAT	5	153	ATGGGCATTCCTCACCATCC	TGAAGCAGACAGTATAATACAAGCAC	59.639	78	A	TAGAtttttGCTTTCTCCAATCAACTTTGTGCTAAGGGTTTATGGGCATTCCTCACCATCCCTATTTGCTCATAGTTGGAGAAAACTATTATGAAATACGTGTTCAGAAAACTGTATATCAATTTAAATTATATGGTTGtatttatttatttatttattTTAATTTAAGTGCTTGTATTATACTGTCTGCTTCATTAATTATCtttttCAATAC
@M00842:98:000000000-AATBG:1:2109:12055:15230	391	not tested	AT	5	170	TCCGCCTCTTGTTTCGAGAC	TCTTTGATTGCTTCATCTCGCA	59.351	56	F	GTTGTGAGATTGATTTTCCCCATTTCTCCGCCTCTTGTTTCGAGACATTACCTTATAttttttCTCATTTTGTTAATGGGATTTCTAAGTCAGCTTTGGCCCatatatatatGTATTGATTTGAAATAAATTCGTAGGTATTtgtgtgTCTGTTTGTAGTTtatataatatatTTGCGAGATGAAGCAATCAaagaagaagaagAGATCGAGGAAGGGGAATgggggAAA
@M00842:98:000000000-AATBG:1:2109:13160:12934	392	not tested	AAG	5	190	AAATTCAAATAGCACCAACTACCA	GGTCAGGCCAATTAAACTAACGC	58.7585	18	F	CGTGAATCATCATGCTGaaaaaGACTTGTCCATGCATTAGTAAATTCAAATAGCACCAACTACCATTTAAGTTCCCATTATTGcttcttcttcttctttttttttttttttttttttttttttttttttGTGGCTTTCTGATAatatatTATATTAATAGTTCTCAATTACAAAGAATCATGTCAACTCCTCcacacacaTCATTATTGCGTTAGTTTAATTGGCCTGACCATAATTCTCATAAGtttttAT
@M00842:98:000000000-AATBG:1:2109:14521:2870	393	not tested	AAAAT	5	140	AGATTCACAGAAGGCCGAGG	AAAGGACAAGACTTAAATGGTTACCTG	59.615	60	F	CCCAAAGAATGGCTCAGCATgagagagagagagaGTAGaaaaaGGGAGAtttttGTTTGTGGCGTTATGAAGATTCACAGAAGGCCGAGGTCAttttttttAATGCAATCTTACGCTCAAGTGCATTCTCaaaaaaGTAAAAGTTAAAACaaaataaaataaaataaaataaaatCTTATGTTCAGGTAACCATTTAAGTCTTGTCCTTTTCCTATTTGTTTTCATTCTACtttttctctctTCAttttttCTTtctctcGCATTT
@M00842:98:000000000-AATBG:1:2109:19567:15506	394	not tested	AG	5	170	TCTGCTCAGTGCTATTGCCA	ACACCAAATATATTCTCAAAGAGAGCA	59.168	110	F	GGAGGAAAATGAACTGCAGCGGTAAGCTGCTTATATGGGAAAAGGCAGTTTGTTGTCTCCTGGCaaaaaaTCTCTGTGTCTGCTCAGTGCTATTGCCAAACATGTAACGCACTCACTTTTCCTTTCGTCtttttCTCTGTTTGCATGGACACTCTTTTCCCGTATTACTACGGTTGCTTTGCCTTACAGTTCACCCCAAATGCTTGTTtctctctctcCTTTGctctctTTGAGAatatatTTGGTGTTTTCAAGGC
@M00842:98:000000000-AATBG:1:2109:19602:15190	395	not tested	AT	5	142	TTACGCTGACATATATTACAGATCAAA	ACGAACGATGTCTTCCAAGT	57.1055	55	F	TTACGCTGACatatatTACAGATCaaaaaaTTTTAAATAAGaaaaaTCATaaaaaaTATTGACACATaaaaaaaGAAATAGGtatatatataCGAGGACTCCCTTGTAACTCGTAACGCATAACTTGGAAGACATCGTTCGTTTCTAAAACACaaaaaaTATAGAAGTGGTTATTATGTAATTATTTCAAAATATCGCATTGGAAATAAGTACaaaaaa
@M00842:98:000000000-AATBG:1:2109:22401:6050	396	not tested	AT	5	92	GGTGTCTGTGGCCGAGTATG	GAGCAAGCTCAATACAAACTCTC	59.1225	0	F	TCCTTTAGGAAGATGAAGGTAAGGATTAATTTGCCATTTCCTTATTTGTTGTGCAAGGTGGCAAGtttttGTAGCTCATGACAATTGGCATAATGATGGTGAAACATTTAGGTGGGATTAATTCACATTATAAAACATAAATATCATGTCTTTTgggggTGTCTGTGGCCGAGTATGtatatatataGTCTATATGtatataTTTtgtgtgCAGTGTAAATCTTTagagagTTTGTATTGAGCTTGCTCAttttttttGTGTAGGCCAAAAtttttCTTTTGGG
@M00842:98:000000000-AATBG:1:2109:23738:15397	397	not tested	ATC	5	146	CCCTGATCATGTAATAATTTGGTTCTT	AGACCCATGTTGGCTTTCAA	57.8515	7	F	GGGTGAAATTTTAATACACCATTCCCACCCCTGATCATGTAATAATTTGGTTCTTGTAGTGAatgatgatgatgatgAAAGAATTTGATCAAGGACATCAATAGTGAAAGGGTTGTAGGTAtttttCTTAATGATCTTAAAACAAATTTTATTATTGAAAGCCAACATGGGTCTAATGTTCTGTTTTCTGACAAGCAATCACAATGTGTATCGAGTGATGCACTTGATGAATTA
@M00842:98:000000000-AATBG:1:2109:23986:19418	398	not tested	AT	5	178	TGCATTCACATGACCCGTCT	CCCTCACTGGTGATGCTGTT	59.819	12	F	TGTATGTTATAGACATGTTGTGCATCAGAAAATTTACGAATACTAAATTTCGAAAAGTTTGTATTGCATTCACATGACCCGTCTACTAAATTTCGCtatatatataCTTCGCTCATGTGTCACCTGTACTGAATTTCAGGAGTTATGTACCAATCCAACTTATTCAAAGtttttCAATAtttttCTCttttttACCATATTTACTGAGAACAGAAGGACCAAAACAGCATCACCAGTGAGGGAGGAG
@M00842:98:000000000-AATBG:1:2109:25540:7002	399	not tested	AAG	5	140	TTGGTCTTAAACTCACTTAAATGTTGT	TGAGCATAGGGCCTCACAAC	58.892	56	B	TATCCCAATAATAGCCCTACTTTAAGTTTAACaaaaaTaaaaaCAATTTATTTCATATTAAATGTCAaattaattaattTTGGTCTTAAACTCACTTAAATGTTGTAATTTGTGTCTAATCACCATTGgagagaTGGGAAgaggaggagGAAGAGGAGGAAAaagaagaagaagaagGAATTATGTTTGTATATTAAATGTTGTGAGGCCCTATGCTCACATTATTA
@M00842:98:000000000-AATBG:1:2109:4958:12558	400	not tested	AATT	5	109	ATCCATGTTTGGCGAACGAA	ACAATAATTTGATCGTGAAGTCTCA	57.7825	7	A	AAATTAAATCCATGTTTGGCGAACGAATTAATTGattaattaattaattaattaATTTGGATAAGTTATAATCCATCTCTAAGTTTTATATTGAGACTTCACGATCAAATTATTGTAGaaaaaGACAAGGAGACAAAGGCACAGATATACTGATTAGACGGTTGGATCGATCCTTGCCAAAGTCGTTCTTCTATGACGAATTTATGATTCCTTTTGAATATTA
@M00842:98:000000000-AATBG:1:2109:5062:16521	401	not tested	AAG	5	134	ATTGGTTGCTGTTGCTGCTG	CCACCCGATGATGGATGTCT	59.603	0	F	GATTTCATTTACCATCCTAtttttGAGATATTGGTTGCTGTTGCTGCTGcttcttcttcttcttTTGATTGAGATCACAACGATGAGGGGaaaaaaaaaaaaGATGTTTCGGGCAGGATATAACTCCAGGTTGATGCCATAGTAGACATCCATCATCGGGTGGTTGATTTCAGAGATGTCAAAGTGGGTCAGGCCTTGcccccATGAGGAATTGATCCGGCCAGGTCT
@M00842:98:000000000-AATBG:1:2109:8852:24194	402	not tested	AT	5	127	ACTTGTCTTCTACATGAGATAAACCT	ACCTTCAAAGTTGCCACTTGC	58.8615	44	F	atatatatatatatatatatAACCACTTGCTCTCAATTTCACAAAATGTATAAACTTGTCTTCTACATGAGATAAACCTAACTTAGGTAAAATATTATAAATATGGATaaaaaCACGAGAATAatatatatatAAACATAGAAATCTATAAGCATAATAGCAAGTGGCAACTTTGAAGGTTTCCATaaaaaTTTATTTGGTTCAAAGGCCAATGCAGTCTAAGGCAAAACGTATAATGTCCTCACAAGGCTAAGTTTTAATTATTCTTCGAATCTAGGACAGAAA
@M00842:98:000000000-AATBG:1:2109:9860:7641	403	not tested	AC	5	188	CAAGATCCTATAGAGCATACTATCAGT	GGGAATCCAGATCTGCTTGAT	57.544	73	B	TCCAATATCACTCAAAGTaaaaaGCAACAAAGTCTACAGCTGTGCAATGAAAGGCTAAGACTCATAAGGTATCCAAACTCAAGATCCTATAGAGCATACTATCAGTATCATGATAGAAAAGGAAAACTCCATACGGGGTACAAAGACTGCACCctctctAATGCTCAAAGAAAGCATGAacacacacacTTTTACACTATGTACAATCATAAAGGAAAAGAACAAGCTTCTTCTAAAATTATCAGAATCAAGCAGATCTGGATTCCC
@M00842:98:000000000-AATBG:1:2110:10324:4320	404	not tested	AC	5	123	TGTCCAATCTATCGCCAACCA	TGAGATGTGCATATGCGAGT	58.273	66	F	TGTATATGCCATCAAATAACAAAGTTCACAGGCGACGAAGAAAGGATTATATTGTAAGAAAATGGGAAGTAtttttCTCATTCTACCTGaaaaaaCAAGGAGAGTTCTACAACCAGCATTTTGTCCAAATAAAATGTCAGTGTCCAATCTATCGCCAACCATACACATCTTAGAAGTAGGGATGTTATATCTGCAAGGaaaaaTTATGATACTCAAGATCTTATACAtgtgtgtgtgTTCTATACTCGCATATGCACATCTCAACTCAATAGGAGT
@M00842:98:000000000-AATBG:1:2110:11869:11844	405	not tested	AC	5	219	CACCCATGTCTACAAGCAAAGC	TGCACGAATTCTTATCAAATCTACCG	60.057	147	B	TTTAAGTAAATCATAAAACATGTTGGACACCCATGTCTACAAGCAAAGCATTAAAATATAAAGTGAAGGATTTATCAAGACATCTTtatataTGCTGATAATGTAAGATTAGGATCTTTTATTCTAAAGTTTTATTTCAtctctcATTCTGTATATTAAATACAAGCCAGGTATATGAAACTATTCCTTAAACGCGcacacacacaGAGGATTATAGATACGGTAGATTTGATAAGAATTCGTGCAAT
@M00842:98:000000000-AATBG:1:2110:13506:17463	406	not tested	AT	5	211	ACCAACAACATCAATATTTACCCACT	ATGGTGAGTCTCGGCCATTG	59.692	74	F	GTTACCAACAACATCAATATTTACCCACTTTGTTAGGACAAAACATACCGGAACAGGAGAAAACCCAAATGAAAATGGGAGCGCTTGATTTTCCCATTTAGAAatatatatatGTATATGtatatatgtatgtatgtatgtaTATAAgcgcgcgcACATCACATATaaaaaGaaaaaaaaaaCaaaaaaCTGAACAATGGCCGAGACTCACCATACACTAGAGACCGAGGCTaaaaaTCTTGACATGAAAATCACGTAAATTCaaaaaTCTAATCAT
@M00842:98:000000000-AATBG:1:2110:14493:15466	407	not tested	AG	5	171	GTGCCAACACTGACCTTTCT	TAGACAGAGGCAGCACCCTT	59.4325	82	F	AATAGATAAGAtttttATTTGAAAGGCTTTTAAAGCGAAAGTCAAGCCTATTTATGCAGTGCCAACACTGACCTTTCTAAGAATTCTAGTTCAATGCATTTAACTTAGGGATAGTTTCAAGGAATGAAATTGTATGAGATTAACTTTGAGGAGTGAAATTgagagagagaAAATAAAAGAGAACAATATAGGTAAGAGCAGaaaaaCAAAAGGGTGCTGCCTCTGTCTAAGATTATGTAAATTTGCTTAAATTACAATGatatatTATCAACAGTCAAGAT
@M00842:98:000000000-AATBG:1:2110:20209:16106	408	not tested	AC	5	248	TGTTGGGCTATTATGTTATCTTTCTTT	GGCATGCAAACCTCAAATGGT	58.762	181	F	AGAAATAAATGTTGGGCTATTATGTTATCTTTCTTTTCCAGGTTAAATATGGTTTAAATGTGCTTTTCCTGGTTTAAGTCATAGATTTTGCAAGGCATGACAtttttACAATTAATCCTCTGGTTTACAATATCAGAGGAACACGCTCTGACATTTACCCAACACATCCCCTCGCGGCCTTTACTATTAAAGAATCTTGTTGACTGAAGCTGaaaaagtgtgtgtgtTCCAAAATTACCATTTGAGGTTTGCATGCCATTGAATAAGGGAATAATGCA
@M00842:98:000000000-AATBG:1:2110:20875:4491	409	not tested	AC	5	104	GGGTTGGTGATGTCATTGGG	TTGGAAGCTGCATCACGGAT	59.425	3	F	CTCCAGTGCCAtttttCTAAAAGTGATCTGCGTATGAATTTTAAAATTAGGGTTGGTGATGTCATTgggggCgtgtgtgtgtGCGTGTGATGTAGAGAAGAGGGTGATTTTCAAAATTCAAGAACAGATGGTTATCCGTGATGCAGCTTCCAAAGGGCCTACGTATGTTACTTAATCTAGAATTGTGGTTCAGAATGGGCTCCCGAGGCCT
@M00842:98:000000000-AATBG:1:2110:21682:10028	410	not tested	AAG	5	191	TCATCGCCACACATCTTCCC	GCAGAACATGAGAATATATCTTCCTCC	59.7795	42	F	GGAAACTTGATTAGGATCTTCTTCAttttttGATTTAGTAGTTTCATCGCcacacaTCTTCCCTTCTGCTTtgtgtgTAGGGGTAAGGGCAGCTTTATCTCCCTGttcttcttcttcttcTTAAACAGAAGCTTCATTTTCTTGGGTTTATTCTActtcttcttGAATCGAAGCTTCATCTTCTtgtgtgTCTTTTGcttcttcttAGGAGGAAGatatatTCTCATGTTCTGCTTC
@M00842:98:000000000-AATBG:1:2110:22581:22801	411	not tested	AAAT	5	90	AGTATTTCAGCTTTGCAAAGTACTCC	TTGGGAGTCATTGGAAACCCTT	59.9465	11	A	GTGAAGATGAAAATGTTCAGTGGAGGGGCTgggggTAGTCATTGAgggtgggtgggtGCGTAGATGAGGGGTGTTAACTGATAGTTGATTTTGAGGACATACCCTGCGAGATAGTaaaaaTTATTCTACAAATAGTATTTCAGCTTTGCAAAGTACTCCAATTTCTACCTtttatttatttatttatttaCTACTTTTCAAAAGGGTTTCCAATGACTCCCAATTTT
@M00842:98:000000000-AATBG:1:2110:24690:8012	412	not tested	AG	5	153	GCATAACCGTTCGCGTGAAA	TCGGAGCCACAATGCTGAAA	60.0435	34	F	AGGAAACTCAATAAGCATAACCGTTCGCGTGAAAACATCTCTGTGAGCGTTtgtgtgAGTGATAAAGCgagagagagaAAGCTGACCCCGAGaaaaaGAAGGTCTGGGAGCAAAGAAGAAAGCAAGTAAAAGCAATAGCAGCCTAGCTTTCAGCATTGTGGCTCCGAGTTTAGATTTGCTAAATTGAAGTTAATTCTCCTTTATCCAGTTCCTTCTGACGCGTGAATTACAGAAGGAGAAATGAAACTAAAACATTCTCTATCTTGGAT
@M00842:98:000000000-AATBG:1:2110:2551:13515	413	not tested	AG	5	205	TGAAATCAGGTGGTATGATGAATG	TGAATGTAAGGTTCATTGCCATCA	58.018	15	A	TGAAATCAGGTGGTATGATGAATGAATTTCAAAGCTGAGgagagagagaTTCATATTTTCTTGTAAAGTTGGTTTACCAATTCTTTAGTGATTAGAACTCATAGCTACCTTATTCTTTTCAGTGAAATCTGCTCTTGTTACATGCTAATATTCGGAAGTAACACAAAGTGTTGATTAGAATTGATGGCAATGAACCTTACATTCATATTTGGTGTATCAAGAGAACATGATATTTTATGCTACTTTTGATCAGAtttttCAAATTCTCTTTCCCAAGGTT
@M00842:98:000000000-AATBG:1:2110:28219:11905	414	not tested	AT	5	230	TGGATATGAATCTTAGTAGTTATGGGA	GGGCCCTAATATAGAGAGAGGA	57.275	37	F	ATATACTAAAATATTCCATTTCCTGGATATGAATCTTAGTAGTTATGGGAATAATTTCCCTCAAGTAGAATTTAAATATCTAATACAatatatatatTAGTAACTGAAAATTAATCaaaaaTAACATATGaaaaaaaaaTTAAAGTACCATTGGCTTTTAATTTCTAACTACTTTTAAGACTATTCCATAAATATGTAAGATTGTCCATTAATGTCCTATTTAGCCTATCATCctctctctATATTAGGGCCCCTTAGACTATTT
@M00842:98:000000000-AATBG:1:2110:4681:21550	415	not tested	AAT	5	209	TCGTTGGCGAAGACTTTGCA	CCACAGAATAGACCGTGAAGGA	60.158	73	F	TGGACTTAACGACGTCGTTGGCGAAGACTTTGCAGAAGTCtttttGAATTGGGGTGCCAAAATTTGGATCTAATTTTGAGAATTTTACTGAAGATTATAATAATGCCataataataataataATTAAATATCAATACaaaaaTATTTAACAATATAATATAAAATAAAttttttttAATAATTTATTATAAAGTACAAAATTCCTTCACGGTCTATTCTGTGGTAGaaaaaTAGTACTAAATGCAGACaaaaaTTAAACTGTTAAGATTAAGAATCATTAGAC
@M00842:98:000000000-AATBG:1:2110:7638:12050	416	not tested	AAAT	5	138	ATTATTAACATCGATCTAGCCAATGAA	TGTGGCGCTAAATATGCCAA	57.7595	22	A	TATTTTaaaaaaaaTaaaaaGAAAATAAGAATATTAATTTTATTGAAAATTTTATCATCTGACCAATATaaaaaaGGTAATTATTAACATCGATCTAGCCAATGAAAATAATTTGTTGGCTAGCTTGCttatttatttatttatttatCCCTAGATAAAAGGAAGCATATTATTCAAATACCCATGCTTTCTTTTGATTGGCATATTTAGCGCCACAATTCTGTCAGACTCtatataTGTGTTGGAAAGTTTATAGTTaaaaa
@M00842:98:000000000-AATBG:1:2110:8314:4989	417	not tested	AT	5	155	TCACATTTCAAATTGTTAATTTAGCCA	AAGCAGTTGCAGCACTAGCA	58.883	46	A	ATGGATTTCTATCATTTAGATTTAAtttttGCTTTCACATTTCAAATTGTTAATTTAGCCATTCTTATACATATGTCCTTTGTTGTTAATGTTTATCATTGTGACAAatatatatatGAACAAATAACACTCAAGACACAAAATATTTATGCGCGTTAAAACTGCGTGCTGCTAGTGCTGCAACTGCTTGTTTTATGTAAATTGTTACTAGTAAAACTCAAACGACAATACT
@M00842:98:000000000-AATBG:1:2110:8486:9768	418	not tested	AAG	5	105	TCTTCTTGATTCTACCCAATGCTT	TGGTATTGGTTACTTCTAAAGCTCA	58.0845	26	F	CCAtttttCTaaaaaGTCAAATACTTCTTACAGTCCCtttttCTAATGCCCACCTTCTCCACAATAAAAGTATTTATTCTCTTTAGTTTTGACTTTCTTCTTGATTCTACCCAATGCTTTGGAAACTTGTTCCaaaaaaGAACTAttcttcttcttcttcCCTTTCTTACACTTTTGAGCTTTAGAAGTAACCAATACCATTTTGTCTTTCTTCATAG
@M00842:98:000000000-AATBG:1:2111:10051:3679	419	not tested	AG	5	129	AATTGTCGAAGGTGATCATATTCTTT	GGCAACGTTGGTGTCTTTCT	58.233	11	F	TGTCCTGAAACATGATCTTACTGCAGGTATTACAAAATTGTCGAAGGTGATCATATTCTTTTCATAGTGAACagagagagagCTGGCGTACAATTTGATCTtatataCGATAGCAtttttgagagaTGCAGAAAACATGCATTCAGAAAGACACCAACGTTGCCAAATCAAATGCACCAGTAGTTCATAAATGTATAAAATCTGTCACACTTGAAGAGATT
@M00842:98:000000000-AATBG:1:2111:10432:18179	420	not tested	AAT	5	138	TCCACGACCAAACTAATATTCTTCA	TCAACCAAATTCAGTCAAATGGAA	57.91	51	A	CAacacacacATGTCTGTATCTTACCTCCACGACCAAACTAATATTCTTCAAATTATTTTATTCTCCCCTCGTTAATAAACATGGGGAAACTCGAGTTTCTAattattattattattATAGTGAGAAATTATAATTTTAATTCCATTTGACTGAATTTGGTTGATAATAGATTCGAATGAAATTTGTAACTAGTGAAATATTATTGATTAAATATGATGTGATTTTATTGTG
@M00842:98:000000000-AATBG:1:2111:13565:24993	421	not tested	AAT	5	205	GTCTATAAGACGGCATGGATAATAACT	CACTTCAATCGAGATGTTGTGAGT	59.03	120	B	TTGACAAAATAAAATTTCTTGTCAAATCtttttAGTAATATTGTATTTTATAACAGTCTATAAGACGGCATGGATAATAACTTTTCTCATAGAAGTTAGGTAAATATACATCCCATATCTAACAATTTATTGAATTTTAAAAGATAAGACCatatatatGGCATGATAGCCCATATGACTGATATAAAATAATATCAATAAAaataataataataatTCACTACAGGAGAAATTCTACTCACAACATCTCGATTGAAGTGAATaaaaaaTAagagag
@M00842:98:000000000-AATBG:1:2111:15965:15743	422	not tested	AC	5	96	CCAGCGTTGCTTCCATGATG	CCCATGCTTTCTTCTCCTCTTCT	59.9775	25	F	TTACACGGCCGCACCAGCGTTGCTTCCatgatgatgCGGCGGCGCACGGCGGATTTGGgtgtgtgtgtTTTCAGGTGGGATGATGGAGAAGAGGAGAAGAAAGCATGGGGTGATGTACAGATATTAATTAAGACATATTAATGTTATAACACAAACaaaaaCCTGTGCGATCCCAAAGCCCTTTCTGTAATA
@M00842:98:000000000-AATBG:1:2111:19186:24921	423	not tested	AT	5	189	ACAGCATTGTAAATTTGTGCTAACAA	TGGGTTAGCAATCTCTCGTGT	59.0585	30	F	TGTGTTCATACAGCATTGTAAATTTGTGCTAACAATTaaaaaaaTATCTCCATGAAATGAATGAAatatatatatttttttAAAATCCATTTAGTATAGATTTGTTATACAATAtttttGTGTTGATGATTTTCTtatatataTCTATTGAACAAGTGACAAACGAAAGAAATGTGAACACgagagaTTGCTAACCCAGTGAACAACATTTAACGTACATATTGTTGGATTTATTAATAATTATGAATAAGTCCTCAGTAGGTTTAAAATCTAATTTACTTCA
@M00842:98:000000000-AATBG:1:2111:19375:22723	424	not tested	AAAAT	5	240	AAAGTACGAGTGATTGAAATTCTACCT	TGCATGAGAATATTTGCGAGGA	58.5485	145	F	TATAAAGTACGAGTGATTGAAATTCTACCTATTTTGTTACTACAACTGCTTCaaaaaaTAAAAGCTGGAACACTTTTAAGGGttttttttttCCACCTGATTGTTTGGTAAATATTTATAAAATAttttttATAATTATATCATTATTAAttttttAAAATCCCAAATTAAAGGGttattttattttattttattttattTTTCACCTAAGCTCAAGCTGCTCCTCGCAAATATTCTCATGCAATGTCATTT
@M00842:98:000000000-AATBG:1:2111:19797:6888	425	not tested	AG	5	129	TCCGATTGCTAAAGTTTACGTTT	TCATATCTATTTGTATATGCTGAGCG	57.1045	70	B	TTATCTTTTCCGATTGCTAAAGTTTACGTTTTGATGCCTTTTGATTCTAAAGTTGAGAAGAGCATACACatatatAGCACGTCGGCTGATTAGCTCCAAACctctctctctCGCTCAGCATATACAAATAGATATGATCAAGGAGCtttttGTATTGTAA
@M00842:98:000000000-AATBG:1:2111:24073:22554	426	not tested	AC	5	132	ATGCAACATACACTGGCACA	AGCAACAGTTTGTGGACTACA	57.908	12	A	AATACATATGCAACATACACTGGCACATAGGCATCCAACcacacacacaTTCATCAATGTGACTGCTAAGAGCCAGAGGATTAAGATTCTTGAAACATTTTATATTGCCAAATAATGATGTAGTCCACAAACTGTTGCTACAATAATCTGTAAAATTGTATGCTAAAAGAACCTAAATTTTGAATATGTTTGTCTATAATTTCTTTAATTTCCTTCTAAAAGAATATCATTGTATG
@M00842:98:000000000-AATBG:1:2111:25252:16363	427	not tested	AT	5	190	TGATTATTTGAGGCAATAACCAAGGT	AGTAACCTTGGAAACTGTTCGA	58.461	66	F	AATTATTATGATTATTTGAGGCAATAACCAAGGTACATTTGCTTTGGAGATTGTGTCGACTCTTTCTTCAATGTATGCACATTAAACTTTTCAACTTCTAatatatatattttttAGGCAGCTGGGAATAATCAACAATAGTCAAAAGTCAATTCCCATGAGAATATGATTTCTCTTCGAACAGTTTCCAAGGTTACTACAAGatatatatTATATTT
@M00842:98:000000000-AATBG:1:2111:25629:21175	428	not tested	AAT	5	149	CCCACAAATCATGCGTCGAA	GTCCTTTCATGATGGACGACG	59.1355	75	A	ATTGATTCTCACTTCACTTTCCACcacacaAACAACTCATATTATATGCCCCACAAATCATGCGTCGAACAGCTCGATTAGATTTTGCTGCATGGCAGTACCATTAATCTTATTTAATTAATTGATTATAACGATAATCAAATCattattattattattTTTTAATGATACCAAATTCGTCGTCCATCATGAAAGGACTGGTCACTTCAAAGTATTGTTCT
@M00842:98:000000000-AATBG:1:2111:3546:17251	429	not tested	AAT	5	240	TCTATGTTATTGATAGTTTGCATGAGT	AGTAGAAATGCTGACGTACTGC	57.825	23	F	ATAAATAGTTCTATGTTATTGATAGTTTGCATGAGTTGAGATATAAAGTTCAAGTAAAAaataataataataataaaaaTaaaaaTTGTTATCTCGTTTTGtttttCAAATTCCTGATTTGGTCTTATATTTTACATTTGAGGCAACACAGAAGTGCCCAATTTTGCAAACTTGTCAACAAAGTTTTAGAGAAAAGGAAGGTTTCTGGGAGTTCCACTTGTTCGATGGCAGTACGTCAGCATTTCTACTCAAAA
@M00842:98:000000000-AATBG:1:2111:5374:17243	430	not tested	AAT	5	231	GGCTTGGAAACTAAGACCAGC	ACTGAAAGGAGTAATGTTTGACCA	58.748	140	B	GCAAATATACCATGCTGGCATGTTCTATTGGCTTGGAAACTAAGACCAGCTAAAAGTATGAAAGTGAACCTTAGTCCCcgcgcgTGACAAAGAAATTCGAAAGTTTTAGTAGGATTGTAACTCAACTATTTATGTAATATAAATATAATAACTGCAAGAGAAAAGTGCGATACATTTATAAATAAATGTTtaataataataataaTCATAATAATTCATTCTCAATATACACCTTTTGGTCAAACATTACTCCTTTCAGTTTAGCTCCTTTAT
@M00842:98:000000000-AATBG:1:2111:7639:7558	431	not tested	AC	5	135	GCTACTTTGGACATCGGCTG	ACCGTCGATATGAAACCAATTACC	59.0885	79	A	GATagagagagTTGGTACCgagagagaTGTTAGAGTCATTTCTaaaaaTAGAAACATTTGTAATTATCTCTGAACTTTAAGAATCTAAAAtttttGCTACTTTGGACATCGGCTGTATTTTGAGATAAGATTTTGCCATAAGTTACACGGCACAAATCTATAATCATAGTTACACCCACCGCAATCAATTTTCCcacacacacaATGGTAATTGGTTTCATATCGACGGTaaaaatatatata
@M00842:98:000000000-AATBG:1:2111:9779:12179	432	not tested	ATC	5	112	AGCTGGAGAAAGAAATCCTCAGT	TCTCCGTTCACTTTCGTAGCAA	59.689	2	A	TTCAGGATTATTGCTTAATTTAATACAAttttttttATATCATTCttttttttttAGCTGGAGAAAGAAATCCTCAGTATtgatgatgatgatgaATCAAAAGAAAGTCAAGAATTAACTAGAAAGCTTAACATGTACACTCCAATTGCTACGAAAGTGAACGGAGAAGTAGTTGATTTGGCTAAAATTAAAGAGCCACGTCAATGCATTGATGTTTCGATATTTGAGGgagagaAAC
@M00842:98:000000000-AATBG:1:2112:12988:19039	433	not tested	AAT	5	137	ACAATGTCAACTTTGAGTTTACGAA	TGGAGGATCATTTATTGTTGCTTTCA	58.742	61	F	CATATTTGTGCGAACTGAGAGTGATTCCTATTACaaaaaCAATGTCAACTTTGAGTTTACGAAATTTTGCATTTAAATAATGTTTTGAACTTAAATATGGGAGCATAATATGTACATAATAATCataataataataataTGAAGATAAATGAAAGCAACAATAAATGATCCTCCATTACAAGTAAAATCGAGTCAAATATGTATCTGATACACCACGTGGCAT
@M00842:98:000000000-AATBG:1:2112:18100:14930	434	not tested	AG	5	192	TGTTCACTGCTCTCCTCAAGA	TGAGGCCGAAGTAGAGTCCA	59.3205	7	A	TAATAGCCTCCTTAATCCTTTGGGTGCATCtttttGGTAGACTGTAGAAGGAGGATTTTCAGCATTcccccAGTCAATGTTATCATGTTCACTGCTCTCCTCAAGAAGCATTTgagagagagaTTGACGAACACGTGCACTTGATACTACAAGTGGGGCTGCATATGTTGGAGATCCTGTTTGGCGAATATGCTCATTAGATGAGAGGGGCTGGTCTTCATGCTCCTCTATTTCCACCCAAGCTCTGGGTGAGATTGTGGACTCTACTTCGGCCTCA
@M00842:98:000000000-AATBG:1:2112:18641:24515	435	not tested	AC	5	118	AACAGCATGAACAGTTGACATT	ACTCTACAGATGCACGGAACT	57.952	19	B	CCTCAGAGGGTGTTGCAGTAAGTATTACTTGAGCACCTCTTACATTTCTTGTTAACAGCATGAACAGTTGACATTTATGGTACTCAGACATAAAacacacacacAGTGAGAGCCTGTTGTActctctTCTTAGGATGGTGTCTAATTGTAAGTTCCGTGCATCTGTAGAGTATATCATAATTTATGTTGCTTGGCATGTATCTCCTGAAGAGGAAAATAtttttttCTATAGAAGTGCGATCAATTCATGTTTAAAATATGTTTTATATGTAGCtttttttG
@M00842:98:000000000-AATBG:1:2112:19749:27110	436	not tested	AT	5	105	ATGAGAGCCAGTACCCGGT	ACGTAAATATTTGCTTGTCTCTCAA	58.6655	47	F	CATCTTTATCGTGGCAGTTTTACCatgatgatgACAATTACGATGACGATAATGATGGACTAGAAGGTGCTAAGATAGGGTCTGCGAGAGGTGGAGGTGGCAATTATAGCTGATTGTTATGAGAGCCAGTACCCGGTCGACCCCTGATTATGACCTGATACCCAGTTTCGGTGGCCATCCGCTTtatatatataTGGCTTgagagaCAAGCAAATATTTACGTATTTATGTATAAA
@M00842:98:000000000-AATBG:1:2112:20895:18480	437	not tested	ATC	5	136	ACTCCAACAGCCCTTACGAT	ATCACAGCCTCGAACGTTGT	59.3445	21	F	TTTCTTTTCAAGCAAATAAAACTCCAACAGCCCTTACGATaaaaaGATTGGAAAATGATGTtgatgatgatgatgaTTCTAGAGCAATTTCCCCTTTGTTAATGCTCTATTCCATGAACCCTAAATCCTAAACCCCACAACGTTCGAGGCTGTGATGATAttttttttAAAGCaaaaaTCAGATTTTGAGCGAACCTGTAGCTTGGCGTGGCGAAATCGGAGAGTTTGTGAGATGGGTTTTGTGCTATTTTGCTCATTTTCCGTCTTACTGGGCCTCTG
@M00842:98:000000000-AATBG:1:2112:21113:10992	438	not tested	AAC	5	140	TCTGAAATCTCTCATACACTGCCA	ACAGTCAAGAAAGCATGCAGA	58.839	33	F	ATCCATTTTCTGAAAtctctcATACACTGCCAAGTGAttttttGGTCTAGCTAGCGGTGGAGGAGgttgttgttgttgttATTGTTCTTGAGCCCTCTGCTGCATTGTAATCAGTTATTGCATCTGTTCTGCATGCTTTCTTGACTGTTCTTGGAGTAGCTCAATTAATTGCTTTACCACATC
@M00842:98:000000000-AATBG:1:2112:22358:14696	439	not tested	AT	5	143	CAAGCAGGCATCCCGTTGTA	AAATCGTGCGAATCTCCACT	59.1445	77	F	TCCCCACGTGTCAAGCAGGCATCCCGTTGTACATATTCCTAATCGATGCTCTATCAGGAAGGATGTGCTTGAGAACAATGAAAGCTTGCCAATAAGttttttCTAAATtatatatatatttttGTTAATGATAAAGTGGAGATTCGCACGATTTTAAAGTCATTAGTTTGATTATTACATGCGTGTAAtttttttttATTGTCTGATAAATTTATTTaaaaaaTTTTC
@M00842:98:000000000-AATBG:1:2112:23825:14953	440	not tested	AC	5	149	TCCATCAAGTGCAACAATGAAC	TGAGGATGTTCATTGTTGCACT	58.1345	16	F	AGCCAACTGCGACAGCATAAAACAGAGAtttttCCATCAAGTGCAACAATGAACATTCTCATAAGAGACGcacacacacaATCAGTAAACAATAAGCACCTTCAGCAATCAAATCATAAAAGCCAACTGCGACAGCATAAAACAGAGAATTTTCCATCAAGTGCAACAATGAACATCCTCATAAGAGACAGACAGacacacacacac
@M00842:98:000000000-AATBG:1:2112:24776:17957	441	not tested	AC	5	211	TTGGCAGTTGCTCCTGATGG	AGATAACACGCTATCCTCTCCA	59.388	63	F	GACGCATCAATGATTTGGCAGTTGCTCCTGATGGATCTGTTCATCATGAAAATGTTAGGCCtttttttCATTTGTGGAatatatAAGGGACCGTGAAgtgtgtgtgtATATGTATTTTCAGCAAGTCTATTGACTATCTCACTGGAATTGTGTAAGCATGTTAtttttGAGTGTTATACAATCTATTGAACTAAATAACATTTTGGAGAGGATAGCGTGTTATCTATATGAGTAGACatatatatGTCCtttttATTAGCTCCATTT
@M00842:98:000000000-AATBG:1:2112:24869:11382	442	not tested	AG	5	140	TTGGCTTTCACAGAAGCAGC	ATGCAGTGGTGACAGTTCATTC	59.257	81	F	TGTTGCATTATTTTGTACAAGGACATTGGCTTTCACAGAAGCAGCaaaaaCAGGAAAAGAGGACTTGGAAACAATGCTGACAGGAGACAAGAAGCAGGTAAACACCTGAAGATTaaaaaTTGAACCctctctctctGCCCAACGAATGAACTGTCACCACTGCATAAAATaaaaaTGttattattaTCATATAATTTATTTAAtttttAATTATACTAAATATTACTTAAATGGGaaaaaaTCATCTCTTAGGAT
@M00842:98:000000000-AATBG:1:2112:26158:12217	443	not tested	AAT	5	92	TCTGTTGTTTGAATTGTGGACGT	CATGACAACATGTAATTGAGGGAAA	58.6925	28	F	TAGAAGACAAACTCGCATGGGCGCTTTGTCtttttCAATAATCTTAAACTTAATTGGTTGGGaaaaaaaaaaTTAACGATCTGTTGTTTGAATTGTGGACGtttttCTATATTCTTCattattattGTTGttattattattattaTTTTCCCTCAATTACATGTTGTCATGTAAATTACATGAtttttGCATTTTGTGATCTTCGAATGtttttGGCAAAATGCTCttttttAAT
@M00842:98:000000000-AATBG:1:2112:27554:10591	444	not tested	AAG	5	148	AGCAACCTGTTTCTCTTCCTCC	TGGAGCCATGGAATCGACAA	59.8035	2	F	TTCTTCACTTCAGCAACCTGTTTCTCTTCCTCCTTttcttcttcttcttcGTGTTTCAACTCTTCATCGtcttcttctCCACGGGGTTGTAGAGCTGTTTTCATGCTCtttttGtctctcTTTCTCTTGCGcttcttcttTGTCGATTCCATGGCTCCATTTTCGCCAGATTCAATGGCTGGGTTCTCTTCAATGA
@M00842:98:000000000-AATBG:1:2112:28395:15641	445	not tested	AT	5	93	AAGGGATGTTCAGGCAAACA	AGTGTGAAATTCCTTTAGTGGTATGT	58.1945	33	F	AATTATAGCGGTGAGTTATAAGGGATGTTCAGGCAAACATATaaaaaTATACCACTGAAATAGCATTTTGGCatatatatataaaaaCATACCACTAAAGGAATTTCACACTTtatatatataAAGAATTAAATAGATAACTAATAATACACTCAAAATTCTTTCACAAATGGATTGCAGAATGAAATTGAAGAAATCGAACAAGAGTTTCTGTCTGTTTCTTGTGtatatatttttCCTTCTTTAATTGTATTTTATAGA
@M00842:98:000000000-AATBG:1:2113:12728:9237	446	not tested	AT	5	108	CAGTCTGAAGAAGTTCTGTAAACAT	GCATGAGTGGGCAGTGTAAC	58.237	23	B	CAGTCTGAAGAAGTTCTGTAAACATAAAATCATTTGTTAGGAGAATTCatatatatatTCTTGTCAACCACctctctGGGCAACGTATGTTACACTGCCCACTCATGCCAGGAACAAACCTAATAATTTAGAAGGACAAATATTTTCAACCTTGAGAACTGAATTGGCCTGTGCT
@M00842:98:000000000-AATBG:1:2113:15470:20387	447	not tested	AT	5	147	TCTCGAACGTTTCCTTCTGAACT	ACGATCTCTAAGTAGGCTTCACA	59.3305	46	F	CTGAAAATCAAAATATGTAAAGATCTCGAACGTTTCCTTCTGAACTCAttttttGGAATCTCCAAGATGATCTCACTTAACAGaaaaaTGACatatatatatAGTACTCATGTAAGGTAGAGGTCTTTAATTGAAGTTCAACATCTTTGTGAAGCCTACTTAGAGATCGTATAGGATTAGACTTCGGTTTAGACTTTTGAATTATAGAGTTTAGCTGGAATTAGA
@M00842:98:000000000-AATBG:1:2113:18332:25695	448	not tested	AT	5	261	CCACGTGCCTGTTATCCTGA	TGAGATTACTAGAAAGGAAGGAGATCT	59.2325	99	F	AAGACAGAAATCCGCCACGTGCCTGTTATCCTGATTCGCAACTTTCACCTACCACACTATTTAttttttttATATTATTTAATGTTAAGCATTAGCAATTTTAAAATAATATTTTATTTCCCATTTTATACTTtatatatataTGTGTAAAATGTATACGAAATAttttttATTAACATATTtaataataaATACAATATACATtatatataTTTATTTTaaaaaTATAAAATATTATTTAAAATAGAAGATCTCCTTCCTTTCTAGTAATCTCATAAAATTAT
@M00842:98:000000000-AATBG:1:2113:19070:20765	449	not tested	AG	5	130	CGAAAGTATTCCCTGACGAACTG	CCTTTCAACTCTGTTGGTGCC	59.5245	18	F	GATATAAAGGTAGTCAGGGAATTTTCGAAAGTATTCCCTGACGAACTGAGTTATTTAcccccAGAAagagagagagAATTTGTAATTGAAACTCTTCTGGGAGTAGCACCATTTTCAAAGACACCTTATAAAATGGCACCAACAGAGTTGAAAGGACTAAAAGAACAATTATGGGAACTGCTAGATaaaaaTTTCATAAGACCAAGTTCGTTCCCTTGGGGAACGCCAGTTTTATTTGTGaaaaaaaaaaTGGATCACTAAAGAtgtgtgTTG
@M00842:98:000000000-AATBG:1:2113:19878:8450	450	not tested	AG	5	110	GTCCACTTGTCGAGCTGTCA	ACCGCATGTAAACATACAGACA	59.0175	0	F	CAAACCAAGGTCCACTTGTCGAGCTGTCAtctctctctcTATCTCCATCTCTGTGTTaaaaaaaGTGTGCtttttATATAAATCTATAGATACACATTGTCTGTATGTTTACATGCGGTAGACCGTTGTACAGATCAAGAAGACAAGAGGGCACGCGGTGATTATCCcttttcttttcttttTGTTCCtttttttATATTTTCTaaaaaaTTATA
@M00842:98:000000000-AATBG:1:2113:20125:15003	451	not tested	AT	5	107	TCGTTATTCATTCTCTGCCCAC	TGTCTTATCAAATGACATTCTCGGT	58.531	18	F	CTCGTTATTCATTCTCTGCCCACTCaaaaaTTCATTACCTCatatatatatGAACtttttGAATGGAAAGAGaaaaaaaaaTTACCGAGAATGTCATTTGATAAGACATAAAATTAAATGCTAATTCTCGGACTTTATATTTTGCATGAAAATTCACTAGAAACTCCTCGACTATGTATTCTGCTTGAAA
@M00842:98:000000000-AATBG:1:2113:22604:8846	452	not tested	AG	5	174	GCTTGAGCCATTTCTTCTTGGT	AATGCCACGTACCCTACACG	59.7745	83	F	CAGTCAGTGTTGCATCGTTTGCACCCTTCTTGAATCCTTTAATGTCGAGAACAAATCCAATGTTGATAGCTTGAGCCATTTCTTCTTGGTTTGAGAGTgagagaTTTAGGGTTTTGCTTCTGAAAGGtttttgagagaTAGAAGGTCTTTCCAAGAGTTGGGAGTTTTGGCATagagagagagTTTGATTGTCGAAGAGATGGTTTTATCAATCGTGCAATGCGTGTAGGGTACGTGGCATTAATCTCGGGA
@M00842:98:000000000-AATBG:1:2113:23981:5968	453	not tested	AC	5	90	AACCATTGGGATTGATGTGGG	TGGAACCATGCGTATCTTGAT	57.9855	27	A	AAAACAATAACTGCAtttttACCCTATATGTACATGGAAATCTTGACAATGGCATTGGGCAAATTCATCATATCTGATTTTCCAGATGAACTTTCCAAAGACACTATTCAAAGAATAAAGAtctctcTATAACAATACCCCTAAAGAAACCATTGGGATTGATGTGGGTAACTTTGATTATGTCCTTGAAAATGAacacacacacGTAACTCAGGAATCAAGATACGCATGGTTCCAtttttttCCTC
@M00842:98:000000000-AATBG:1:2113:24514:14864	454	not tested	AAAT	5	125	TCAAGTTTCCGCCTTAATGCA	ACACACAGACGGAGCACAAA	59.299	53	F	GAGTTGAGGTCAAATGAGGAGACAATCTGCTCAGAGATCAAGAGTTCTCCAAGTGGAAAACAAGAATGGTGCAAGATAATTAGGGaaaaaGATCAAGTTTCCGCCTTAATGCAAAACCAGAGGTATGTGTTTTATCTTTCCTTTCCTtttatttatttaCTTATTCatttatttatttatttatttttttttttttttttGTGCTCCGTCtgtgtgTAtgtgtgTTTAGATAGTTTTCTGATGAATCTGAAATA
@M00842:98:000000000-AATBG:1:2113:2558:13514	455	not tested	AC	5	250	TTGCTTGGACACCACACACT	TCACATTTATTCAAGAGGCCCA	58.86	83	F	TTTTGCTTGGACACcacacaCTAATCTTGCTCAAGTATAAGGTAGCACTCTACTtgtgtgtgTACGTGTGCTTTTGGAGTTgggggggAGGGgtgtgtGGCTGAAtgtgtgtgtgCATGTAGCAATTTAATTTGATTTTCTTACAATAACATGATTTGGAAGGATTTGGGTTGGGtttttGCaaaaaTGGACTAAAGTTATGGGCCAATTTTGATaaaaaaCTTCCtttttGGGCCTCTTGAATAAATGTGAAAGTTTTGGATTGTAAAAGAAACTTT
@M00842:98:000000000-AATBG:1:2113:3398:19842	456	not tested	AAG	5	140	TATCTTGCAAGTCTAACTCTTGGA	AAAGGAGATGTAACGCCGCT	58.573	24	F	ATTCCCTAACACAAATTTAATTATCTTGCAAGTCTAACTCTTGGAGATAATATTGATGACGATGACGATgaagaagaagaagaaGTTGGAGATGGCCAAAATTGGGCAtttttGACCTTGGAAATGCTTGTGAGTACCCCTAGCGGCGTTACATCTCCTTTTACTGTCACtttttttGTTTCCAAATCTATG
@M00842:98:000000000-AATBG:1:2113:4481:15122	457	not tested	AAT	5	175	TGGTTGATGTGGTGCAGCAT	GGGAGAAAGGTTGAAAGCGC	60.1495	93	F	ATTGCAACACagaagaagaGTGCAGCCTGCTTATAAAGATGCTTCCTCCTACTGAAGCTGCCTTACTCGACTGGGCGATCAATTTAATGGTTGATGTGGTGCAGCATGAACATCACAACAAGATGAACGCCAGGAACATTGCTATGGTCTTTGCACCTAACATGACGAAGGTGCTTTAATCAAATTCACTATTCATTCCTttattattattattaCTACtttttAtttttCTCAATTTTCTTGCGCTTTCAACCTTTCTCCC
@M00842:98:000000000-AATBG:1:2113:9661:5013	458	not tested	AG	5	110	TCCCTTTCCTCTTCCCGACA	TCCTCACCATTCTCCCACCA	60.179	47	A	CTCATAGATGAGACCGCTGATACGCTTCACTCCGCCACGACGAGCCAACCGCCGAATAGCCGGCTTCGTGATGCCCTGGATGTTATCTCTTAACACCTTACGGTGACGCTTTGCGCCGCCCTTACCCAATCCTTTGCCTCCCTTTCCTCTTCCCGACATCTTATTCAGCCCTAATTTGGAATTACTTCGAATGAGGTGGAATTTCagagagagagTTCTGAAGTAATTTGGTGGGAGAATGGTGAGGAATTTATGTACAGCAGG
@M00842:98:000000000-AATBG:1:2114:10425:26197	459	not tested	AG	5	244	AAATGTGATAACCAACAATGAATCAAA	AGAACTACAAAGGATTACTCTGGG	57.4615	128	F	CCATAAATGTGATAACCAACAATGAATCAAAATATGCAAATATACAATACGAACAAATACCTTATAAGATTTATCATGTTCATTTCATCACGCATAAGGCTGAGTAAGtttttGGTGGATGTGTCACTTTTATAACTCCAACATAGAACATACATATCGctctctctctATTGCTCCATCCAGGAACGTCAAACAAACTAAAAGGCACAGTCGATAACATGTGCCCCAGAGTAATCCTTTGTAGTTCT
@M00842:98:000000000-AATBG:1:2114:11218:27681	460	not tested	AT	5	188	GCCATGGCATCAGCAGAATC	CCCATTGAAGTCCTGGAACC	58.9235	53	F	CCTTATGGCTGCCATGGCATCAGCAGAATCTTTCTTGAGGGTGTTCTCAAATTTGAGCACCTTCTGCAGTTCTTCTTGCATCTtatatatataCTCAAATATCCCTCTTTGGCTTTCCTTCTGTTTAGCAGCAGTGTGAGCATACTCCCTTTGAAGtctctcCATGTTTTGAAagagagGTTCCAGGACTTCAATGGGAACTCTGTTGTACTCTTTAGTTGCTCTGA
@M00842:98:000000000-AATBG:1:2114:15148:18790	461	not tested	AC	5	169	ACTATTCATCAGCGAATTAACTTCAA	AATTCATTTGACTAGGCTGAACTAAT	57.3465	69	F	TATATTAATTTTGTTGTTTATaaaaaTTTTAGAAACATAGCATGCTTTTGTAATATACTATTCATCAGCGAATTAACTTCaaaaaaTTAATTGAGTAAAATACTTATGAAGATGACTGGTTAATAGTTAGCATTAACGGAACTATCAAATAtgtgtgtgtgTACATACATTAatatatTCTCACAATCATTATCTAAATATTAGTTCAGCCTAGTCAAATGAATTTTGTATAATTAGAAATTTA
@M00842:98:000000000-AATBG:1:2114:15710:3650	462	not tested	AG	5	135	AGTCTGTTGACACGAGGTACG	GGTCTATCACCCTTATCACTCCC	59.5775	48	A	TGAACTAGTCTGTTGACACGAGGTACGTCAATAGTGTCTTATCGTTGGATAGGTTAACCCTTCGAGTGACCACTTgagagagagaCTCTTTGGAGGGATAATGATTTATATTAATATTGGGAGTGATAAGGGTGATAGACCTACCAAGTAAATTGTTCTGCCTAATTTATTCACATTTGAACACATTTGACCTCTTATCGATTGTTTAAATCTCGCATTGAATTTATTTGAGCCCTTGATATCGTATATGTTGCATACTGTTCTTTATA
@M00842:98:000000000-AATBG:1:2114:16297:12314	463	not tested	AT	5	124	CCCTCAATGTGAAAGTACAGAGA	GCAATTCTACAAGCGTTTGGC	58.4305	15	B	CaaaaaaTATCtttttCCCTCAATGTGAAAGTACAGAGAAACatatatTTAAACatatatatatACATACACATATGCATGTCTATCCATATGAAACTAGAAAACAAAATGATAAAGCAGCCAAACGCTTGTAGAATTGCAACTGGCGTTGACACAAAATTCAGTTTGATATTTATAGAATAGACCAGTAAGAGCCCGCCACGGCACTCGCAATATCATACCCGTTCCTCTTTTGCCCATGACAATTTTGCatatatattatataAatatatGTCGAGG
@M00842:98:000000000-AATBG:1:2114:17466:9241	464	not tested	AC	5	145	TGTTACGAGTTGGATTAGTCTAGTT	CGAATCGTATCCACATCTTTATTCA	57.452	27	F	ATGGtatatataTTATATTATTGTACATAatatatTTTAATAttttttAATTATTGTAAATATtatataTCTGAAGTGTGGACTTTTATTCTTCTTATGTTACGAGTTGGATTAGTCTAGTTTTAACCGGATATGGATATGTACACATGcacacacacaCTCTTTTCTCCGaaaaatatataTTTGAATAATGGGTATaaaaaaTAATATTTAGATATGAATAAAGATGTGGATACGATTCGAATAATTACAATCA
@M00842:98:000000000-AATBG:1:2114:18200:15376	465	not tested	AT	5	141	CGTGGCTTCATTAGTCTCTTTGG	TCAGACCTTGCAAGTAGTAGTAGT	59.1525	39	F	CTCTTCTTTTCTGCTTTGTAGCTGTTGTGTAAATTGTTAATTTTGTAATTATCACCATATTACGTGGCTTCATTAGTCTCTTTGGATAGAAATCCCTAGCATTTACTAGAGATCTTATATTATGatatatatatGCCACATGAATGTTGCATGATATGTGAGCACAGAGGATGATATctactactactaCTTGCAAGGTCTGATTTTCGTTTCTCtatataGAAAATGGAGAAG
@M00842:98:000000000-AATBG:1:2114:18694:4972	466	not tested	AT	5	91	CCATGGTGGTTCGTAGTGCA	TAGGCTTGTCTCGAGTGTCG	59.759	31	F	AGATGAACCCTGAAAATATTCGAGAAGGCAACATTAATAGCACAATATCATGATGCTTAAATTACTAATAAATCCATGGTGGTTCGTAGTGCAATCAAATCAAGTCGAGCTTAGCATGaaaaaaatatatatatACATAAAGGTCGACACTCGAGACAAGCCTAATTCTTGGGCTCAAGCTC
@M00842:98:000000000-AATBG:1:2114:24527:21269	467	not tested	AAG	5	156	TCTTACAATAGTAATGACAACAAGCG	GCATGAGACTTACGGCTCGA	58.9695	0	F	GAATTCTTACAATAGTAATGACAACAAGCGgaagaagaagaagaaATGCATGGGGaaaaaCaaaaaGAAACAGAAAACAGTGAGGTTCTGTGGATTTTGGACTCAGATTTCACCATCCCAAAGCTCTTCTATGGTTTTGTTCGAGCCGTAAGTCTCATGCACAAACGTACTCCCCGTAACTAGTCTCGCCTGCATAAATAT
@M00842:98:000000000-AATBG:1:2114:26354:16015	468	not tested	AAAT	5	223	ACAAATTCACAGCTCATGGGA	TCTTCCTGGCCAAAGTCCTG	58.7195	37	F	CCCTATACAATGTGTACTACATGTAAACAAATTCACAGCTCATGGGATGTTAAAGAAGAAAAGGCAAGATTAAGGGGTCACAAAaaataaataaataaataaatAATCATCTTAAATGTGATACAGAGCACAAAGGAAGCATCaaaaaGAACCCAAATTAGAGAACTACCTACAGTTATGAATGATTCAGGGTTCAAATTACAGCGCTGTATAAAAGCATCAACCGCGGCAGGACTTTGGCCAGGAAGAA
@M00842:98:000000000-AATBG:1:2114:27059:13481	469	not tested	AT	5	153	TGTGGAACGCTTAACAAGTTGA	ACCGTTTACACAATATTACCCACC	58.8925	72	F	GGATAGGGGaaaaaCCTCACATGAAGCATTCTTTTCTATAATTAGTTAGGTTATATTTCTTGCGATGTAAAATAGCAATGaaaaaGAGAATTGAAAAGTGGaaaaaTGTGGAACGCTTAACAAGTTGAAttttttACTTTACAATATTAAACAAGTGaaaaaaaTGTTTGCTCATAAATaaaaaaGAAATGCAAATATACtatatatataCATAAAACAAGTGAATCTGATTTAAGGTGGGTAATATTGTGTAAACGGTGTAAA
@M00842:98:000000000-AATBG:1:2114:6222:14340	470	not tested	AC	5	136	ACATATGCACACACATATTCAGC	TGCTTGGTTAACGTTCATATAAATCCT	58.5085	0	F	GATAAATTATACATATGcacacacaTATTCAGCcacacacacaACAACCTAGATcacacacaTacacacacATATAGCTTGCCACCtttttGTATTAGATAAGATATAATGTATAAATTAGGATTTATATGAACGTTAACCAAGCAAGACTCATGATGACCTACTAAAGTTACCTTCTAATGACATCT
@M00842:98:000000000-AATBG:1:1101:11078:24648	471	not tested	AT	6	215	TCTTCCATATCCTCCCTAGACCT	AGCTTAATTTCTTTACACACTCATTGT	58.576	106	F	CTTCTTCCATATCCTCCCTAGACCTTTATAATAGGGCCAGAAAATAAAATTTGCAACTCCATATTCAATCTTGATCAATCATTAAAATCTCGTTTGAACTTGGTTTGTCAAATATAATGTACCAGACTTGAatatatatatatTAATAAGATTCGAAGCTTGTATGGAGCTTGGTTAAATTAGTTAATAAACAATGAgtgtgtAAAGAAATTAAGCTA
@M00842:98:000000000-AATBG:1:1101:12171:15912	472	not tested	AAAG	6	241	CCGTATGCTCAAGGCCGAC	GAGCTTGAGTGGGCTTCGAA	60.602	107	F	ATCTAATTGAAGCCGTATGCTCAAGGCCGACCTTGaaaaaaTCAGTTATTATATTGTATTTTGGTTGCAGTCACTTAGTTTGAACTTGAAAATCTTAATTATTTATAAGTATTGTAATCAtttttAAatatatGTATActttctttctttctttctttctttTTTGCCTTTTCGaaaaaGTATAGATGGGCTTGCGAATCGGTTAGCTAGACTATGAACAAGAATTTATTTGGTTCGAAGCCCACTCAAGCTCaaaaaTTTG
@M00842:98:000000000-AATBG:1:1101:17146:22819	473	not tested	AAT	6	190	AAACAGCATAATCTTCTCTCCAAG	TGCCTACGGGATTTAGTTCTCC	58.284	25	F	TTTTGTGGTAAttttttACATTAATGGACTAATTTTGAGTTCGAATTTTGGAAGTAGTCCCCACaaaaaCAGCATAATCTtctctcCAAGaaaaaaaaTAATTTCAAGCAAGCAAaataataataataataatAAAATCATGCCTTCTAACTATGTCttttttttATATTGGAATTAACACTACATTTAAatatatAATTTAAGTTCaaaaaaTGAAACACATATGAAAAGTATGGAGAACTAAATCCCGTAGGCAAAATAGTTAATATTAAATAATTCACC
@M00842:98:000000000-AATBG:1:1101:20449:8044	474	not tested	AC	6	91	TTTACCTCTTGATCTGAACCGAT	ATAGTAATAACAAGTCACGCCTGC	58.257	18	F	atatatatatatatatatAACATCAATATTTAGAGCttttttttttGTTCATTACATAACtttttAACAGCTATTATACTTTGAGAATTTTATTATCATCTGaaaaaGAAAATAAACATGTCAAtttttACCTCTTGATCTGAACCGATACTCGAAGCACATCAATCtgtgtgtgtgtgAATTTGGATCTTTTGCAGGCGTGACTTGTTATTACTATTAGTAT
@M00842:98:000000000-AATBG:1:1101:9379:12637	475	not tested	AAG	6	138	TCAATTGCGAAGGAACTGTTCA	AGATACCGGCCATCCTACCA	59.3	35	A	AACTCAATCAATTGCGAAGGAACTGTTCAATAATCCTCATGACTGTTAAGTAGAAGTTTTGTTGcttcttcttcttcttcttCCTCCTTCGCTCGGTTATGGAGGGTGGATTTATTGGCGCCGATTGGTAGGATGGCCGGTATCTTCTTGGGAATTGTGTCTTTGACACAGCTGAGCAACCTTGGATTCTTGAAGTCTTGGCTATTCTtttatttatttatttaTTTTCGAAGTTGTTGAGAAATGGGTTTCT
@M00842:98:000000000-AATBG:1:1102:10142:19276	476	not tested	AC	6	240	GGAGGGACGAGAAGCTGCTA	ACGGAGGTCATGGTGGAATC	60.248	39	F	GGGGAGGGACGAGAAGCTGCTAAAGAACaaaaaCAGGAACAATACTGCTATGCAACTGCAAacacacacacacATGAATaaaaaCTTTATCGACTAAATTCGCATCTGTGCTCGAGATTCCACCGCAAGAGAAGCTGATACGGAACCAAGACAAGAACACTACTACATACAAacacacacATAAACaaaaaCTTTATCGACTAAAATCTAATTTGTGCTCAAGATTCCACCATGACCTCCGTCTGA
@M00842:98:000000000-AATBG:1:1102:15228:13241	477	not tested	AC	6	90	TTGCTACAACACCAATACCCAC	ATTACACGAGGTGGCAAGCT	59.262	21	B	GCACAAAAGACAGAATTGTTGCTACAACACCAATACCCACTCAGTCACATacacacTTCGAacacacacacacATAGCTTGCatatatAGCTTGCCACCTCGTGTAATTAGgagagaTATTATACaaaaaGTGCGATTTGTATGAAGGGTGGCCAAGTGACCCCTAGCAGTACGACCCCAATTTGGATAGTTCCGAAGAGGTCTGAA
@M00842:98:000000000-AATBG:1:1102:15902:13518	478	not tested	AC	6	207	AAGAGTGACAAAGAGGGCCC	CACATTGCAAGAGTTGATGAGT	58.4185	39	F	TGGAGGTTTAGTTCTaaaaaGATAACTTAAAGAGTGACAAAGAGGGCCCCAAATGTATAAACTGGCTACCAATActctctctTTCTCTcacacacacacaCCCACAACATTTCAGCTCTCCAATCGAGAGCAATTAGGAAGAAGCACATTGTTAGCTTAtttttACATACAGTGCTAGCACttttttGTAATCTGGATCTTACAGTAAAACCTAACTCATCAACTCTTGCAATGTGAAACAAaataataataaaaaaaaTACAATAAGCGGTT
@M00842:98:000000000-AATBG:1:1102:18776:9722	479	not tested	AAAAT	6	95	CCAAGGCAGCTAATTAGTGGG	GTGTCTTCCACTACCAACGTCT	59.3315	1	B	AAGCAAGAGTCAAATAAGGGTACCTTACAAatgatgatgAGGGTTGTTAGTCAAAGTTAATAATAGAGTAATTTCATCATCCAAGGCAGCTAATTAGTGGGAtttattttattttattttattttattttatTTTGGAATGGAagagagTAGAAGACGTTGGTAGTGGAAGACACTGTATTACATTTGACAAATCAAAGGAAGTACTCAATTGCATGCTTTAATAAACTTGTCTACTCTTTGCTTCTCC
@M00842:98:000000000-AATBG:1:1102:25831:20723	480	not tested	AAG	6	140	ACTTAAAGTTTGTAAGCAGAAATGGA	AATTGTTGGCCCTCCTACGA	58.389	62	F	AATATCCTGTTGGATACATATGACTAAATTCAATGTTGGTAAAAGGTTTAAATTATTAGATTTGTTATGTACTTAAAGTTTGTAAGCAGAAATGGAACATTAATTAAAACATATCACATaaaaaaaaaTGaaaaaaaaaaaaaGaaaaaaaaaaaaaGgaagaagaagaagaagaaGATTATTTCCCTTCTCGTAGGAGGGCCAACAATTTGGCATGGTTCTAATCTAATTTCTAGCTGTGCTTGTAGTAGTTTGCATTaaaaaTAGACATAATAGAATAACA
@M00842:98:000000000-AATBG:1:1102:26259:11305	481	not tested	AT	6	257	TGAAGGTTGAAGAGCAAAGTCA	GCATTCCGCTCAAAGGAGGA	59.254	91	F	TCCATGATTTACTTATGAATTGAAGGTTGAAGAGCAAAGTCAtttttCttttttCTCtttttttCTATCAAGAGGATTATGGCTGGTTCTTCAATAACCCCATTAGATTCAAACAGAAGATTTATATGTTTGCatatatatatatGTGAGATAGGGATATGCAGTGGTTGACAAATCACTATCaagaagaagAAATGGGGAAACAGTGATGTCAAGCATAGAACATCACATGGCCTCCAttttttttttGttttttttCCTCCTTTGAGCGGAATGCACCGAA
@M00842:98:000000000-AATBG:1:1102:8434:15666	482	not tested	ATC	6	128	TGGTAGACTTCAACTTGGTTCCC	ACGTGAAATGCATCGACAGC	59.8685	38	A	TGTCTAAAGTGGTAGACTTCAACTTGGTTCCCCTCATCGTAGTATCTTGTTCATTCTCTTGAAAGCTGAAatcatcatcatcatcatcTCGGATGAACCAACATCTGAAGAAATCTTGCTGTCGATGCATTTCACGTTACATGGGTCAAAACGATTATACAAA
@M00842:98:000000000-AATBG:1:1102:9705:17113	483	not tested	AC	6	169	AAGCCCAACCCATTATCTTCA	TTTCATGGCTTGTGCTAATTGAT	57.29	44	F	TTAGCTCAGTTTTCACAAAAGCCCAACCCATTATCTTCAAACCATAATTAATCAAATAAAAGATaaaaaTAGCCAGCCACACCcacacacacacaAAAGGCATAATAtttttGTGttttttttATTGAAAGTAGATTGCCAACCAAGTGTTATTTTCATCatatatCAATTAGCACAAGCCATGaaaaaTTGATACCTTGctctctTATTT
@M00842:98:000000000-AATBG:1:1103:14763:12105	484	not tested	AT	6	118	GTGCCATAAATTTATAGAAAGATCAGC	AACCTCAGGCAGGGTGAATG	58.6715	25	F	TTCAAGTGCCATAAATTTATAGAAAGATCAGCTTCAtttttttCGTTGGAAATTTTGtatatatatatatttttAATGGCTATAATAGATAATACTTTCAATACATTCACCCTGCCTGAGGTTTTGAAAATCTTTACAAAATCCATAAAGTTCTTCATTTCAGTGACGTCCATGCGGATTGCAAAACA
@M00842:98:000000000-AATBG:1:1103:21490:14700	485	not tested	AT	6	155	ATATGACTCCCTTGCTATCACTATT	CCCTCAGCATAGGCATCCCT	59.164	23	F	GTCGTTCCaaaaaTGTATTCtttttCTTATCTATGTACTTATATCTGCACTTATTGTAACAATTATTATATGACTCCCTTGCTATCACtattattatCTTATAATCTCAAACTTTtatatatatataCAGACACATacacacGCACACTTGTTAATTCTAGTTATGAAAAGTTACACATAGAGCAAGTGTCCACAGAACACTAGGGATGCCTATGCTGAgggggT
@M00842:98:000000000-AATBG:1:1103:21905:7977	486	not tested	AAG	6	132	CTGACATTAAGCCCGATCAGGA	TCCACAATGAAAGAGGAGCCA	59.596	53	F	GTAGGAGTTAATTTCCAGTTGAGATTGATTTCACAGACTATGGCTTTCATATCTAAGATCACCCGTAATTTTGGAGAATGGCATAAAGATTCAATCTGACATTAAGCCCGATCAGGAAAAGGGAAAAgggggggAAAAGGAAAAGGGAAAAgggggggAAAAGGaaaaaGgaagaagaagaagaagaaAAATTTGTCGTTCCtttttGGCTCCTCTTTCATTGTGGAATTCAACCTGGCTAAGACTGGTTTTATATCT
@M00842:98:000000000-AATBG:1:1103:24323:9154	487	not tested	AG	6	99	GCTTCCCTCGAACGATGTCA	ACACCTCATTTCCTTATCTTCTTCA	59.044	42	A	AATACGCGAGAGCTGTGAATAAAGAGAACAGAGATAACAGAGTGTTCGCTGGTGAGCTAATTGGAGTATGcccccTCTCTGTGTTGATTTGGCAGTTGGAAGCTTCCCTCGAACGATGTCAAAGTAAGGGCTTACTGTTCACTTCTTCCAAAGGGGAGGAACAagagagagagagTGAAGAAGATAAGGAAATGAGGTGTTTTGCTAACAAGGGCAAA
@M00842:98:000000000-AATBG:1:1104:14596:4202	488	not tested	AT	6	160	TTTGTTGCAGTGACACCAGT	TGGTAAGAACAAACATAAACTGCAA	58.0325	27	F	AGATTTTGTCATAATAGCCACGTTTTGTTGCAGTGACACCAGTATTCAGAAATTATAATAAACGTACATGtatatatatataGAAAACATTAttttttATTCCTGTAACTACCTTtatataTTAACTGAATAATTTTAGTCCTACAAGtaataataaTTTGCAGTTTATGTTTGTTCTTACCAATTTTAGTTTGGTAAGTAGTCAAttttttttttttAATTTTAGTCATGCT
@M00842:98:000000000-AATBG:1:1104:16176:5085	489	not tested	AC	6	164	ACCACTTGTGGCCAACAGAA	CCCATTGATAATCAAAGGCCTC	58.5865	107	F	ACTCAGTTTGTTGTTTTCTTCAATACAACGAACTGCTTATTGCTTAAGATAATTGCTTTTAAGAATTAAATAAAAGAGTTTATTCACCCTCTTcccccTTTGGACTCTATTACCACTTGTGGCCAACAGAATATTACCTTATTATTTGAGCCCAATATAAAGAAAGAAGACTTTATTTGtttttGCTTAAAATGTGTTAAAGAATAGtttttGTTAATGAATAGGTCTTATATGTATAtgtgtgtgtgtgTATGAGGCCTTTGATTATCAATGGGCCTAA
@M00842:98:000000000-AATBG:1:1104:18961:18951	490	not tested	AG	6	212	ATTGCCAAACACGCCAAACA	TCTCCATTTGCAAACGAACCC	59.606	81	A	GAATGCTAAAAGTTGATTCAATTGCCAAACACGCCAAACACTGGATGGGAGTGGATTTTCTTATCTTCAATACTTATGTTTGGTGGATGAGTGGCCTCAAGATCAAGTCAATGTAATATTAtctctctctctcTGTTGGTTTTATTACCAAACATGTACCAAGTATTAAACATTTGGTTAGAATCTTATACATTTCTTGTAAATGTAGGTGGGGTTCGTTTGCAAATGGAGAAGAAGGATATGAAGAATTGGATACACCTGTTTCTTACAGGATAGGGCTCA
@M00842:98:000000000-AATBG:1:1104:3496:18838	491	not tested	ATC	6	129	CGCCACCTTAAGATCATCATCG	TGCACCACTTTGTAGCACCA	59.6865	6	F	ATGTAGTATCACCTtcctcctcctcctccCGCCACCTTAAGatcatcatcGTTATCCtgatgatgatgatgatgaTGTTATGGCTTATAGGAAGTAACAAACTAATACAGAAGTTTTAATTGGTACCTTTTATCAGGATGGTGCTACAAAGTGGTGCATTGGCTTCCTTAAAGTTTCCAGTCAAGGCACAACGATTTTAGGAGGTTGGTTTCCTGTCTAAGACACGTAAttttttAAGTGACATTGATTG
@M00842:98:000000000-AATBG:1:1104:8307:3635	492	not tested	AC	6	170	CAAAGGATGGATGCATGTTGGT	ACGCATGGCAGTTGTACCTA	59.4455	32	F	AAACCTATACCTTTTCAATGaaaaaGGGAAAGGTAATGCCACTTTATCCAAAGGATGGATGCATGTTGGTTTTCTTTCTATTAATGTAATTTTAGTTACCCGcacacacacacaTAAatatatGTTTCTATTTATATTAttttttCTTATGTTTTGCTGTTTTAAGTTGCAAATTTTGAAGCATATGTGAACGAGTATTAGGTACAACTGCCATGCGTAATCAAGTCTACAAATATTCAAATCATCAAGTGATCAAGTCCT
@M00842:98:000000000-AATBG:1:1105:10377:20459	493	not tested	AC	6	140	ACTTTGGAATCTCTATGGTTCGT	TGTTGGGATTCGAAGTTATGAATCC	58.4945	31	A	CCTCAATACTTTGGAATCTCTATGGTTCGTATTGGATACGCACCATGGGGAATCAACCCTCcacacacacacaCCCCAGAGCCACTGAAATCTTGGCAGTTCTGGAAGGTTCCCTTCAAGTAGGATTCATAACTTCGAATCCCAACAATAATCTCATCACaaaaaCCCTTCAGAAAAGAGATGTTTTCGTGTTTCCAGTAGGACTCGTACACTTTCAGCGCAGTGTTGGAACTG
@M00842:98:000000000-AATBG:1:1105:11700:4635	494	not tested	AT	6	110	GTGTGTTAGTTCTTTCATGTGCA	ACGGTCGATCACTTGCACAT	58.934	15	F	AtttttttctctctTTCGCatatatatatatatatatatatatatatatatatatatatatatTTCTCTTCAAATTTCGtttttCCAgtgtgtTAGTTCTTTCATGTGCAAGTGATCGACCGTCGatatatatatatTTCTCTTCAAATTTCGtttttCCAgtgtgtTAGTTCTTTCATGTGCAAGTGATCGACCGTCtatatatatatatataTTTCT
@M00842:98:000000000-AATBG:1:1105:19040:19850	495	not tested	AT	6	124	TCCACTGCACGTCGTACAAA	TGTGTGCACTTAGAGTTCTTTGG	59.51	59	F	CATGAAATGTTATGAAAACTTGGCTTCTCAAACAGGAAAGGGACGGATACTCACTGTATTCCACTGCACGTCGTACAAACAAACGTCCaaaaaTTCGTGCACACGTATTGAGGACCCTGCAACCAGAAAGCAATATACatatatatatatAAATTAAACACCAAAGAACTCTAAGTGcacacaTTTAAACaaaaaGAAAATTGCaaaaaaaaaaTaaaaaaaTCAACAGGAT
@M00842:98:000000000-AATBG:1:1105:2392:17525	496	not tested	AT	6	95	CGGTGTATTTGAATAGGAATGTCC	ACGGGTTCATAATTTACAACTCCG	58.5335	0	A	TCGGTGTATTTGAATAGGAATGTCCtatatatatataTTAAGGAACCTTTTGTATAGACTTGTGCTTTGTATCGGAGTTGTAAATTATGAACCCGTGTTTTCTTGAATAGAAGTTCATGTTATTAGttattattaTATACGTTGAGACGCATTGATCGTTTCCCTTGCCCCTCTACCCACGGGTGACACCTCCGGACTCGGGGACGGACGTCCCGGGACCCCgggggCGT
@M00842:98:000000000-AATBG:1:1105:24546:14633	497	not tested	AG	6	107	TCGAAACCTTGCTTATGCTGC	GAGAAGTAGAGGCGGCAAGG	59.855	34	F	CAAATCTATCCATCTTACTTACTCAAAAGCTTTGAATATTCTACTCGAAACCTTGCTTATGCTGCtttttAtctctcTTTATCTGCCTCACCGTCCAGCctctctctctctGGGGATTATTCTCTTCCAGCCCTTGCCGCCTCTACTTCTCTAAGAG
@M00842:98:000000000-AATBG:1:1105:7630:10151	498	not tested	AT	6	121	CCATCCGATCCCAGAAGATGA	TTTCATGATAATTGAGTGCGTGT	58.074	65	A	CCATAATACTTATGAATCTATTTAAtttttAGACTAAACAGACTGACCACTACTTATTGACTATCCATCCGATCCCAGAAGATGATCAAAGTGCATGTCAAATGCGACAATCTGTGCATACTTCCTCACGATCAAAGTTCAACATCCTACatatatatatatACACGCACTCAATTATCATGAAATATTACAATAAAACAACCTAACTAATTATTTtatataACATAGTGATATGGCACATGgatgatgatCaaaaaaCC
@M00842:98:000000000-AATBG:1:1106:15258:27516	499	not tested	CG	6	172	TGTTGGCTTGATGATTTGTATTTGT	AGACTAGAGTGGTCCATTGCAA	58.6685	37	F	CGaaaaaaGaaaaaTAAAATAAAATTAAATGTTGGCTTGATGATTTGTATTTGTATTTTAGATTTGATTGACACaaaaaaCTACCCTGTGTgcgcgcgcgcgcGTTCAACCtatatataATGACTTAATATTCAAATATTATGATTTTACCACAAGAGATGTATAGGATGTACCaaaaaTTGCAATGGACCACTCTAGTCTATATGAAATCGTACTAGTCCTGTCTAGCTATGCCGAA
@M00842:98:000000000-AATBG:1:1106:15580:9978	500	not tested	AAT	6	103	AGGGACCACTCTTTGCTTGC	GGGAGCTTCGCAGTGTTCAT	60.6065	30	B	ACAATCGATTGCTAGtttttCTTCGTCAACTCATTGAAGCAACAACTGCTCCTATATGTTACTGGtgatgatgaTTTTgagagagagaAGAGGGACCACTCTTTGCTTGCATCCTTAAATTAACAACatatatAAATAAAaataataataataataatAAAAGAAGCTGAACAATGAACACTGCGAAGCTCCCGAAGA
@M00842:98:000000000-AATBG:1:1106:17082:17748	501	not tested	AAT	6	166	TGAGGTGGTGATTAGGTAATTATCTC	TGTGGTTGGTTGTCAGAATAGGT	58.949	33	F	ATGAGGTGGTGATTAGGTAATTATCTCTAGAAAATAATaaaaaTAGAAAGTTGCTTGCTTtaataataataataataaTATAGAGCACTTGGTTCCGTGTCTTCAAATATTATTGCTAAAGTACTCCTACGTATTAACTCAATGACCTATTCTGACAACCAACCACAATAATATaaaaaaTCATAACTTATTAA
@M00842:98:000000000-AATBG:1:1106:23285:25029	502	not tested	AC	6	161	CTCCAAATTGGTTGAGCCGC	GCATCACCATTATCTTCACTTGGT	59.7335	28	B	ATaaaaaaGTTAACAAACATCTCATTTGAAtttttATTaaaaaGATTTATAGTAAGGCCTCACTTTTCTAAGTCGCCCAAGGTCTCCAAATTGGTTGAGCCGCTCCTacacacacTCATTCGCACATGCATacacacacacacATACATATTCATGTAGATGGCCACCTTGCTTATTAGGGAAGATATTAATCAAAATTTTGAGATTAGCATGTTTTCCAACCAAGTGAAGATAATGGTGATGCTA
@M00842:98:000000000-AATBG:1:1106:25699:9818	503	not tested	AAG	6	251	GCTCACTTGTCGTTACGGGA	GGGAGTTTAATTCGTCTAGATTTCTGT	59.637	131	A	AGCTCACTTGTCGTTACGGGAACCAGCATTTGCAGTCCCCAGGTCATTCTTCCTCTTCTTTCTGATTGACTCTTTTATCCTCTGCCTCAGCGAAAGATATTCCAACTCCTCCTGGGTTGGCTGCTGATTTTCTTCATGCTCATCTTCATTGCcttcttcttcttcttcttGCTCTTCACCATCCTCCTCATACTCATCCCAGTCTTCATATTGCTAATCACATTAACAGAAATCTAGACGAATTAAACTCCCTAA
@M00842:98:000000000-AATBG:1:1106:26037:18143	504	not tested	AG	6	140	TTGATAGGCGCTTGCATTGC	GGTGGGTTTGGAGAGACTCT	59.273	39	F	GTTTGATAGGCGCTTGCATTGctctctctACTCCTAATtctctctcCTCTCCTCCCACGCGctctctctctctGCTCTCCATATAAACTCCTCACAAACGCctctctCATGCCGTAGAAGTCAGAGtctctcCAAACCCACCTAAGctctctCAACTAAGTTATTGAAGCCTCACGCTAATCATCTAGATTCACagagagGgagagaCTCTGAAGAA
@M00842:98:000000000-AATBG:1:1106:5651:21584	505	not tested	AAT	6	131	AGGCGCGATGGATTTGATGA	TGACCCTGTACAAGATATTATTGGCA	60.153	13	F	ATGCAATCATTGCTGTTACTTGATTAATTTAAATATGGAGTTGAACTaaaaaaaGAACAAATTAGGAAATCAattattattTCAACaaaaaaGGCGCGATGGATTTGATGATATTTGAGAAGATttattattattattattaTTTATTTTAttttttGATAAGTGATGTTTGAGAAGAATGATATTCACATGAAAATGCCAATAATATCTTGTACAGGGTCAGATACAAGAATGAAGGTGCTGATGACGGACAACAGCCCAGTTGGCATGAATCAC
@M00842:98:000000000-AATBG:1:1107:11741:14986	506	not tested	AT	6	182	GGTAGATCCTCTTGCTTCACACT	ATATACGTTCGGGCGCTACG	59.9565	110	A	TGCACTCAGAAACCTGCTCAATAGAGGTAGATCCTCTTGCTTCACACTAAGTCAATCTAGAAGCGAGTTTCAACACTCGAAACAATAAACATCGGTTCGAGGCCCCTTCCGAGAGGCAAGAAAGCCCTTAGCCCCGTTCAACAATGTCCTTCTACAAAatatatatatatCGCATATAATGAGGGTACGTAGCGCCCGAACGTATATTCTGGTAAGAatatatatTAGATTTCAATTC
@M00842:98:000000000-AATBG:1:1107:12957:3219	507	not tested	AAG	6	166	GGTTGCTTGCTGGTTCAGGA	ACACACAGAACAATGTCAGTAACC	60.124	58	F	TCATTTTGTGGATGGCTGGGTTGCTTGCTGGTTCAGGAAGGGCCTGATACAAATGAAGGGTCTCCAGCTTAATGTCTGCTCGTCCTTTTAGAAATGtcttcttcttcttcttctttttttATGtttttAAATAACATAGAAATGTCTTTATTCAAACTTTGGTTACTGACATTGTTCtgtgtgTTTTGAACAAGAGTCATGATTCTTTTCTGGCATAAGAAAATACTGCCTAGTG
@M00842:98:000000000-AATBG:1:1107:8001:18047	508	not tested	AAC	6	181	TCCAACATCTTGGCAATCACG	CCTTGAACAGAAACATGTATTAGGGT	59.2645	44	F	AACTCCAACATCTTGGCAATCACGTAAGaaaaaaaaTGATaaaaaGAACTAGAACAAAGAAAGAATCCcaacaacaacaacaacaaTAACGTCCAAGTGTTGAAAAGTCAGAACTAAAAGCTTATTGAATCCTAAATTGCATTTCTATTTTCAACATAACCCTAATACATGTTTCTGTTCAAGGAAAATGGAATCCGAAAATAACAAGTTGGAGACGCATAAGAT
@M00842:98:000000000-AATBG:1:1107:9503:16961	509	not tested	AT	6	92	AGATTTAAATCATCAAGCTTAGTTGGA	GGGCATAATACTGCGCGTAG	58.233	12	A	GCTACTGCATATGATTAATAGATTTAAATCATCAAGCTTAGTTGGAAAAGTATAAAATtatatatatataCACTAGTAAAAGGCCACCGCGCTACGCGCAGTATTATGCCCGTTCCTAtttttCTAATGACGATTTtatatataTTGTATAAatatatatTGCGGTCAATTTAAATTGTTA
@M00842:98:000000000-AATBG:1:1108:12404:11920	510	not tested	AG	6	148	ATTACAACCCAGCTCTGCCC	TGTGAAGGGTCTATAACAATCAGTT	59.009	32	F	CACCTTACCGTTACTTTTGAGTAATGAGTTAATACATATAAATAATTACAACCCAGCTCTGCCCAAAACAAAATTTGATTTGTTTCTTTATTGTTCctctctctctctGcccccccccccTCTCTGTTtgtgtgtgGTGTAGTTCTATTTTCCGATTCATCTACTCAAACTGATTGTTATAGACCCTTCACATTATTATATCT
@M00842:98:000000000-AATBG:1:1108:12566:11032	511	not tested	AT	6	140	ACTGATCCCTCAAGTAATTATCAAAGC	TGATGATAATTTGGAAGTGGGTTTC	58.665	0	F	GTAACTGATCCCTCAAGTAATTATCAAAGCatatatatatatGTATATCAAACATTAACATTTTGAACTCCACAACAACCCACaaaaaaaaaTAAAACAAAATTCTCACAATTTCAAAGAAACCCACTTCCAAATTATCATCATTAAAGGAGAACCaaaaaaataaataaataaataaaCCCTATGAAATACACATTGACACAGATTAAAATTTAAAAGAAAGCAAGATTaaaaaaCCTGTTCTCTGaaaaaT
@M00842:98:000000000-AATBG:1:1108:17480:13993	512	not tested	AGC	6	142	TACTGGCTGCGACTGCTTTC	ACCATTAAATCAGCAGCAAGC	59.078	21	F	ACTTCACTCGCCTCCGTGCTTACTGGCTGCGACTGCTTTCTGGCaaaaaagggggAGATGGtgctgctgctgctgctgcTGAGGAACAAGAAGACTGAACCCTCGAAACCTAGGCTTTTCtttttctctctctTTTTCTTTGCTTGCTGCTGATTTAATGGTTA
@M00842:98:000000000-AATBG:1:1108:9241:23441	513	not tested	AAT	6	195	TGATAGTCTCGGTGGAGGACT	AAACCCTCAACAGAACCGCC	60.1285	51	F	TTTAGAATATTTCCATGGAAACaaaaaaGCCCAAGACTTGTACaaaaaGAATTTAGGTGATTGATAGTCTCGGTGGAGGACTATTGCCCACGGCCAACCTCCGGAAGTGGTCGGaaaaaGAGAAGGAGAAAGAaataataataataataatTTCAATAATTCCTTTAAATACATATACAAACAACTATATCCCACAAGTTAGCAGTACTGCAGAAGTTGTTGATACTTTACGAATTGGCGGTTCTGTTGAGGGTTTTGTG
@M00842:98:000000000-AATBG:1:1109:15107:27855	514	not tested	AAAAAG	6	155	TGGTTTGTCATGGTCTCTGC	AGGTTACATTGGTTATGTGGTCT	57.795	0	F	GCCCTGAAGTTATGGTTTGTCATGGTCTCTGCagaaaaagaaaaagaaaaagaaaaagaaaaagaaaaGAAAGAAAAGGAAgggggggAggggggAAGGaaaaaGGAAGAGAAGAGGGATTTTCCTAATGGAAGGCCACaaaaaaGACCACATAACCAATGTAACCT
@M00842:98:000000000-AATBG:1:1109:17906:25859	515	not tested	AT	6	141	ATTTCAAACATTATTTCGGCCCA	TCAATCGACATGACGGGTTGT	58.7925	70	F	TATTTCACAATCAATTAAGAtttttttttACAATGAAAatatatCATAGCATCCACCAAAATTCTTTACATAAATAAAATTTATTTCAAACATTATTTCGGCCCAAAAGAAAATTAGATAGTCCAAGCCTAGATTTATCTAGGCCCAACCCGACTTTaaaaaaaaTaaaaaaaTAatatatatatatAAAACACATATAGACACAACCCGTCATGTCGATTGAATTTAGGGATATTTTACTTATTCATGGGTTGCAAG
@M00842:98:000000000-AATBG:1:1109:18055:2563	516	not tested	ATC	6	193	CTCACATCTTCATCTTCACCATCA	TGCAGCAGGTCATTATTGGACT	59.3	36	F	GaaaaaaCATTCTCACATCTTCATCTTCACcatcatcatCTCCTTCTTCGTCATCTTCTTCATCATCGTCTtcatcatcatcatcatcaAAATCACTATCTTCATCATCCAATTCGTCCATGCCAAAACTGATTTCTGACTGAGCTAGTGCCTCCATCTCCCTAATCAACTCTGCAGTATTTAGTCCAATAATGACCTGCTGCATTATGTTAAAATCAAGTAAGCCTTCTAGGACAATCCTTTAATTCAGATGATCCT
@M00842:98:000000000-AATBG:1:1109:19776:20222	517	not tested	AT	6	140	ATGGGCTGCCTTGAGAATGA	ACAAATTCTTGTTCAAACTTCTACCT	58.5395	21	F	CCtttttCTAAATAATTTAAATCTTAGGCATTTGTTTATGTaaaaaaGTTACATGAAGAATTAATGGGCTGCCTTGAGAATGATAGTGGGTCCGTGGTGTCCCAatatatatatatGATGCTAACAATAATTAAAGCAAGaaaaaTGGTAATAtttttATTACTTTTCTCGAATTTTAGGTAGAAGTTTGAACAAGAATTTGTTTCACaaaaaTTtctctcGTGTATGGAAAATTAATTTCTAAAATCACAGGAatatatatAAGC
@M00842:98:000000000-AATBG:1:1109:19915:14257	518	not tested	AAAT	6	147	TGTTAGTTCAACTAATTGCCTTCTCA	GACGACACCATTCTTGACTTGA	58.807	1	F	TTCAATTTCATATAGAGTAAATTGATTAACTGGGTTATTATTGATACTTGTTTATCTTATGTTTGTTAGTTCAACTAATTGCCTTCTCAAaaataaataaataaataaataaataaaaaCATAAAatatatAGTACAGATTAAATGACAACATTATAATTATAAttttttAttttttATTTTGAGAATTCAAGTCAAGAATGGTGTCGTCAATACAATAACAGTACTTGACTGaaaaaGTACTACTTTCGTATATGAAAATATTAA
@M00842:98:000000000-AATBG:1:1109:25628:11815	519	not tested	AT	6	90	ATTCACGCAATAACACAGTCTAC	GACAATTTAAACACAACATCCACCAC	58.51	0	B	TCTCACGCCTGCATGCATGCCATTATCTATTtatataATCATATGTATGCaaaaaCACCAATATACACATGcatacatacataTATTtatatataTGTACATAGCGAGATTCGCCAAAAGACAATTATTCACGCAATAACACAGTCTACatatatatatatTTGTTACaataataatTTTcacacaATTAGTGGTGGATGTTGTGTTTAAATTGTCATCATCCTATGAAAA
@M00842:98:000000000-AATBG:1:1109:7734:25014	520	not tested	AG	6	121	AGAGTGTTTAATTCGAAGACCTACA	GCCTACGTTAATGTGCTCGG	58.541	34	B	TGCCACCTTGAATTGTCTAACAAGAATTCCAATCAAGTCCTAAGCTTCTTGCATAAGAATTAGAGTGTTTAATTCGAAGACCTACAATTTATATTACAGATATACCTTGCAAGAACAACTtctctctctctcATTTTCACTCTTCATttcttcttcCTCTCCCCGAGCACATTAACGTAGGCACATATACATCCATACAAACTTATTTCAAGCAA
@M00842:98:000000000-AATBG:1:1110:12226:26635	521	not tested	AC	6	139	CATGTGTGTTCAGTGGTGGG	TGGCCCATAACTTTGGCCT	59.133	0	F	TCCTCCCTAATTAAGCAAGGTGGCTACTTACATGTATTTATTCAtgtgtgTTCAGTGGTGGGgtgtgtgtgtgtGGCCGAGCTGTAtgtgtgCATGTCAAAAtttttGTCTTTTGTGTCTTTGATAAATATCAAGGAAATTGGATTGGGCTTTTGAAAATTTAGGCCAAAGTTATGGGCCAAATCTTGATaaaaaTTTTCtttttGGGCCACTTG
@M00842:98:000000000-AATBG:1:1110:23954:19810	522	not tested	AAG	6	156	ACATTAGCGCATGGATGTTCT	TGGGTACTGAGGTAATCATCTCT	57.9665	41	F	TTTCAAGTTCGAAGTTACTCAAACTACATTAGCGCATGGATGTTCtttttCTTTTaaaaaaaaaaTATTTTCAGAAATAAAGCGGTTttcttcttcttcttcttcttttttttttttttttttGATGGCATGAAATAAAGGGAACAAGaaaaaGGAAAAGAGATGATTACCTCAGTACCCATCAAGTTTTGGTTAATTAATA
@M00842:98:000000000-AATBG:1:1110:2618:10436	523	not tested	AT	6	118	ATTCGATAACAAGTGTGAGGATAAAT	TTCCTACAACCATGACAGAACA	57.169	32	F	TGTATGTGGTTTTGCCCtatatataTTCGATAACAAGTGTGAGGATAAATAAGTATTCaaaaaTATGAAAATCAATCCATACatatatatatatGTGGTGATCATTTGGTTCAtttttAATGTTCTGTCATGGTTGTAGGAatatatAGTTCTTGCAACTTGCAATAGCTGAATGATGAATCGGTTCTGCTCCTTGAATATGG
@M00842:98:000000000-AATBG:1:1111:15013:26474	524	not tested	AG	6	98	GGAGGCTTAGCTGACGGTTT	ACACGTTAGCCTTCCAGTGT	59.6395	42	F	ATCTTTTAGACTTATTTATATTTGAAAAGCAAAGTTTAAAtttttttttattattattTTTTAGAAAGAACAAAATAAGTTGAAAGaaaaaaGAAACATAAGAAGGACAAGGGAGGCTTAGCTGACGGtttttATGaaaaaaaaaaTAATTAGaaaaaaaGaaaaaGTGGAACgagagagagagaGTAAACACTGGAAGGCTAACGTGTTCTAGGTAAAATTAATGAAATGAtttttttttttttGGGTATAATTTTGA
@M00842:98:000000000-AATBG:1:1111:20389:15864	525	not tested	AGG	6	98	AACTCAAACCTGCGAGATCG	AGTCAAAGCAGAGACCGATCT	58.555	28	B	CAGAAGAGAATAAATTATAAAatatatAAACAGATGTCTAACTCAAACCTGCGAGATCGCCCATGCctctctTTTCTCTTCCATGGActcctcctcctcctcctcCTATCATGAGGAGATCGGTCTCTGCTTTGACTTCTACTCCtttttCTG
@M00842:98:000000000-AATBG:1:1111:8368:10937	526	not tested	AAG	6	117	TGGTGAGAGGAGTGGTGTCA	CTGACTCAGGGCTTCAAGGG	60.071	0	A	AGATCATCCTGAGTTTGAGGAGGTGGAGTTGACTCTGCAGCACTAGGAGGAGAGGAgggggCAACTGCAGGCAAGCTTGAGGAGGTCCCTTCACCAGCCTCTCCTCTCCtttttCTGGTGAGAGGAGTGGTGTCAtcttcttcttcttcttctACTGGTGCAGTCCCTTGCTGAGCTTGCTTGTATGGGTCAGGAGCTTCAGCAGTCTCATCCCCTTGAAGCCCTGAGTCAGCAATAAGTGAAAGTgggggagagagATGGACCTCCACGTCTGGGATCCTTAT
@M00842:98:000000000-AATBG:1:1112:12722:20774	527	not tested	AAT	6	211	GGGTTGCAATCCTGTTTAGCT	ATTGCAGGTATACATAGAACATGAAA	57.925	115	F	GCTAGCTTCAACTTGATTTTGTTCTTATGGCTCCTGTAGGGGTTGCAATCCTGTTTAGCTaaaaaCTTCCCAAATTGAGGATAtttttATACTCTTAAGCTGCACTCTTGGATGTTTGTCCATATTTTATTTTGGAATTTCTCAATTATCCATTATTTTCAGTTTTATTGTGTTGttattattattattattaTTTTGATTACTTGAGTTTTAGTTCATCTTGTTTTCATGTTCTATGTATACCTGCAATTTAGTAG
@M00842:98:000000000-AATBG:1:1112:20567:14452	528	not tested	AAAT	6	132	TCCACGGGTGCATCCTATTT	TGTGTAGGTGGAGCATATGC	58.232	36	F	GCAAGAAATTaaaaaaaTGGGGATCACACCTTTTAGAGGCTCGAACCCCGCTGTTcgcgcgCTTGTGGTGAGCACGATGCACCGAACTAACGAGCGCATCCCCGCACCTGCTGTccccccTCCACGGGTGCATCCTATTTTAGTTATTTGTTAtttttATTATATGTTTATTTAAAtatttatttatttatttatttattTACTTATTTATTTGTTATGATTTTCTTAGATAGCATATGCTCCACCTACACATG
@M00842:98:000000000-AATBG:1:1112:23682:24539	529	not tested	AG	6	243	GCTGACGGCGATTCATTTGC	TGCTTAATTGTCATCTTATCTTAGCGT	60.076	81	F	AGTCTCatatatGAAGCTGACGGCGATTCATTTGCCCATGTCCCTATTATCCCTTCTCCTCCAtttttGTATTGGATTATAGCTCTATACACTAATGGAATTAGACCCTCCATCTTtctctctctctcTGTAAGtttttCAAAGAGGGGTTTGtttttAAGGGGTTAGGGGTGGGGTACTGGGGTTAGGCGGCTTGATGACGTGGCGTAATGGGTTGGAGAATAGCTGTTTACGCTAAGATAAGATGACAATTAAGCATTGAAACTTTGGTA
@M00842:98:000000000-AATBG:1:1112:27729:14049	530	not tested	AG	6	125	ATCGAACACTGCCTGCTGTT	GTCAGGTTTCTTCGGATGGGA	59.986	47	F	GCATGGATGGCTAGTTTGAACAGACCACCGTATGTTCATGATTAGAATTGTACAGTCCAGAATGCCAGATCGAACACTGCCTGCTGTTAAAAGAACATACGGGATGaaaaaGCGGGCggggggggggggggggATgagagagagagaCCATGGGGATGTCCTGGTACTTTGATCCCATCCGAAGAAACCTGACTTGAGCataaataaataaTTAAATAACTCATTCATAATACATGATATTCTTGCTGATACTAGCAAATT
@M00842:98:000000000-AATBG:1:1112:6091:17052	531	not tested	AG	6	94	ACAGATAATAGTGCAAACCTGGGT	CATTTCATCTCCCTTATCAAACCAT	58.7125	27	A	GCATATTTGCCCTTGAAGAATAAAATGTAATTAAAGCATGGACGGTACTTAATTTCATTCTAGTGATTACAGGTCACTAATTGGGAATTGTAATTCACATAGATCTCACAGATAATAGTGCAAACCTGGGTCAAATGTCCAGCTAGCTCGCCGTTACCctctctctctctTATCAAATGGTTTGATAAGGGAGATGAAATG
@M00842:98:000000000-AATBG:1:1113:13981:9901	532	not tested	AT	6	99	TTTCACAGTGAACGTCTACTCT	TCGATGATCTTTAGTTAAGGGAAGA	57.2155	20	F	TAGTTAAGAAATTTATTTCataataatatttttCACAGTGAACGTCTACTCtttttACAGTGGTAGTTAAAAatatatatatatACATGTGTTAATGTATTTTATCTTCCCTTAACTAAAGATCATCGATTTAGTCTTTGaaaaaaaaaaGACTTGATACCATCTTATTATTCCTAATGAAGAAATATAAATTGAAACAtttttATCAATTACTTTCAAAATTAAGAATTAAGAACATTTCATTAATTTTCAACAAGAATCTaaaaaC
@M00842:98:000000000-AATBG:1:1113:3348:17388	533	not tested	AT	6	112	GAGCGTGGTTTGTGTCACAA	TCAAATACTTTAATTCAAGCACAAGC	58.3755	46	F	ATGTAAGTTATCTAGTCAAATATTTGAAATTTGAGCGTGGTTTGTGTCACaaaaaGTTTGAGTTGATGACATTTTCGAAACTATGAGCCACATTACCTtatatatatataAAAGTCGAGCTTGTGCTTGAATTAAAGTATTTGATAGTTAAATTATTTTAAATTCATAA
@M00842:98:000000000-AATBG:1:1113:4331:7754	534	not tested	AG	6	190	TGTGAGTTTGGAAATGTTAGAAGCT	AAAGCCCACCTCCTCCCTT	59.819	114	F	GAGTTATGAGTAATATGTGTAGAATTGTGAGTTTGGAAATGTTAGAAGCTTCTCGTTTGTCCGTGTTTTcacacaTACCTTGTGGAAATTTCAGGATGGCTTTCTGCTTTGCAATCTTTtctctcTGCCCCATGAGaaaaaaGTGCACACCCGCACACTCGCGCagagagagagagGGAGGTAATGAAGAAAGGTGAAGGGAGGAGGTGGGCtttttATGGAGAG
@M00842:98:000000000-AATBG:1:1113:5926:20971	535	not tested	AAG	6	140	AATGCACTGGACTAAAGGCCT	TGGGCTTGTACATCACAGGA	59.1435	38	F	CGTCATCATATCAAAATCTGTATATCTTGTATGCAGTTTCCTCTAAACCACAATAGTCATACGGTATTCAGAAATTCTGAAACTAAGATAGTTTAATGCACTGGACTAAAGGCCTAATAACTCATTATGCTTAAAGGAGGCATCAGTGGTTAGgaagaagaagaagaagaaGGATTGCAGAAAACATAACCTaaaaaGGCAAACTTCTGTCTGTTCCTGTGATGTACAAGCCCAAAGATAGTTGATCAACATTATATTAAAGGTCATTCA
@M00842:98:000000000-AATBG:1:1113:6586:5575	536	not tested	AC	6	123	ACCTTTGCAGATGCCTTATCTA	AATTGTTTGTTTGCCATTATTCATCT	57.185	2	F	TACCTTTGCAGATGCCTTATCTATTcacacacacacaCGTGCATATTTGAATAatatatTAAATCAAGTTTTACTTATAAAATGCGATAATaaaaaTTAGATGAATAATGGCAAACAAACAATTAATCATATAACGACATCATAATTATTTCATTGTACTGAATCATTTATCAATAGTAGCATAAAACACCTATAATTCCTaaaaaTGGTAAT
@M00842:98:000000000-AATBG:1:1114:12654:10524	537	not tested	AG	6	190	TCACTCAAACTCTGCTCAACTCA	ATGTTGGAGGAAATGGTAGCCT	59.642	88	F	aaaaaaaGAAAAGaaaaaaGCTTGACCTAGAGATTTTCACTCAAACTCTGCTCAACTCAATTATAACTCCAGTATAGGCAAGCATAATGACCATAACTAGTCACCTTCTACAACATGGaaaaaaggaaggaaggaaGGAGGGAGGGGgagagagagagaGGCCCTTGATtgtgtgCTTGCCTATGATTAAGACATGCCATGAGAAGGCTACCATTTCCTCCAACATAAGCCTTACTT
@M00842:98:000000000-AATBG:1:1114:13297:16416	538	not tested	AAT	6	96	ATAGCAGCAGCAGCAGTAGT	TGGAAATAGCCCAGTGTCCTG	59.4445	8	F	ATTAATagcagcagcagcAGTAGTAATAATAGtaataataataataataaTTTAAATCATTAGtattattatTTTACAACAGGACACTGGGCTATTTCCATAATTGAgggggTTGGGGATATGATTTTAAGTTTTGTAGGATGATTGCAAATTGTCCATTTGTTTGAtttttAACTTGGGAGGGACGAAAATGCAAATATGCAATGATGACCTAAAGCCTAACATATGACTCTCAGAAACCAACaaaaaTTGATGCATG
@M00842:98:000000000-AATBG:1:1114:13832:7464	539	not tested	AT	6	123	CCCTTGTATGTCTTTGCAAGC	TGGTGGTAGATGTAATAACTTGGC	58.172	66	A	ACATAATATTCAACATTCATCGTTTCATATTATTTTCTAATTCTGTCTCCCCTTGTATGTCTTTGCAAGCTTGTACACTTCATTGTAATTCATCTATTTCATTTCATTACATGTTTCATCTTCTATTTTATTATACatatatatatatGCCAAGTTATTACATCTACCACCAAGTGtttttATATTGAAATTTAATACAGTTGCATCTGTCACCCAGTGAAATATGAGATGAAGCAGCCAATAAAACAAATGACTCGA
@M00842:98:000000000-AATBG:1:1114:21309:23120	540	not tested	AT	6	90	TCATGAATTAGCCCACTATGAGTC	CGCCGTGTTGTAACAGAGAC	58.68	17	A	TAGCGATAGATTTCTATAGAGCATCCAGGAACAAGCAGATTCAATCGGACGACGAATTCTTGCGTGGTCCAAGGAAATCAAAGGTCCGCTTCCACGATTTCATCTATATGGAATCTCAACATATCAGAATAGCTtatataGTCATGATTCAATTCATGAATTAGCCCACTATGAGTCTACTGCATTTAGAAATAatatatatatatAATAGTATATCATTCCTGTCTCTGTTACAACACGGCG
@M00842:98:000000000-AATBG:1:2101:10705:4437	541	not tested	AT	6	139	ACCTCTCTGGCAAATTCCCAA	GCTTAAAGCCCTAGCCATGA	58.6115	86	F	GTCATAATTCAATTGAACTTCTTACctctctGGCAAATTCCCAAAGATGATAGCAAACTTCTAATTTTCCCAAACCAATCTTATAACAATCAAAATTaaaaaGAGTTTGCATCATGTTTCTTCAAAATCCtatatatatataTCATGGCTAGGGCTTTAAGCTTACCAAGAGGCTAATCTTACTCttttttttCCTTTCAATTTTGATATTTAAAGCTTGTAATATT
@M00842:98:000000000-AATBG:1:2101:16619:8825	542	not tested	AGC	6	140	TGGAATTTGGAAAGAATGCATGA	GGACAGTAACTTCAAGTACTCTTCC	58.05	8	A	GATTGGAATTTGGAAAGAATGCATGAAAAGAAATtgctgctgctgctgctgcTCCTGCCAATCCTAGTACAGCATGACCACTATTTGAGCCATAAGATTTAAGAACTGGAAGTTCTTTGGAAGAGTACTTGAAGTTACTGTCCTTAtttttCACTTTGAGCAGCCGTATCTTGAGTTGGTAGAAAGTTACAACACTGGaaaaaTATCAG
@M00842:98:000000000-AATBG:1:2101:5668:11334	543	not tested	AG	6	133	CTTCATAGAGAGAAGAAAGAGGACA	ACTTTCATACCACTTGGGACCA	58.4415	9	F	GAGTAttttttagagagagagTTATCTTCATagagagAAGAAAGAGGACAATAATTCTGgagagagagagaATTCTATATTCATGTTAGAATtctctcCTGCATAGAATtctctcTGAATcacacaCTGTTTCTATTGGTCCCAAGTGGTATGAAAGTCTAGAggggggAGGGGAATATACTCTCG
@M00842:98:000000000-AATBG:1:2102:10114:14144	544	not tested	AC	6	93	TTGTAATGACTCAAAGTATTTCTCACT	TTTGACACTTTATCAGTACTTGTGTAT	57.224	27	F	GATACATGGACCATTCACTGGGGTAAATTGCAATTAACTCCACATAAAACTCGAACACATCTCAATAAGACAAAGATAAGAATACAAGAATGTATACATCCTAACAAAACAATGTCAATAGTTGTATTGATATACCATATTTTGTAATGACTCAAAGTATTTCTCACTAATATTGCATTCCAAATTCCCAAGTTAacacacacacacATACACAAGTACTGATAAAGTGTCAaaataaataaatTAGTGTTTTCTT
@M00842:98:000000000-AATBG:1:2102:15489:3486	545	not tested	AAG	6	171	GTGCAAATTGATAGCACGAGT	AAGAACAGCTTGGTGTGGCC	59.181	96	F	GTCTATAGTGCAAATTGATAGCACGAGTAACGAGATAATTACtttttACACAGTATTTTATTTGCTTATTAAtttttAACAAGGTTTGATTTATCATTTATATGTAAGCCAGTGTTTTATCTTCtcttcttcttcttcttctTCCAGCTTACCCACGAGGCCACACCAAGCTGTTCTTGTGGCGTT
@M00842:98:000000000-AATBG:1:2102:20632:11317	546	not tested	AG	6	243	GACTTCTCTGAACCGTTGTCA	AGGGTAGAGCTTCGATGGGA	58.822	13	A	CTTTTAGACTTCTCTGAACCGTTGTCAAATCTTCTGCATAtctctctctctcTTTCAAACGTTCCCCACTCTTCCTCAAACTCTCGAACTCCTTCAAACTTCTTTAAGCTCAAGCCTCCTCAATCACTGCAAATCGCACCACAATGGCTTCCAAATCTGATGCTGCAACAAGTGCTCCAACATCCTCACCTGTAAACCCTGCTTCGCCCATGACTGACACTCCAAATCTTCCCATCGAAGCTCTACCCTCAGAAACAAACCCTCTT
@M00842:98:000000000-AATBG:1:2103:10539:7131	547	not tested	AG	6	239	AGCTCTAGAATCTAACTTCAATGGA	ACTTGGATACCACATGGACCA	58.0285	21	F	CTCTTTTAATCCTCTAAGAACTTTTAGTTGGATCAAAGCTCTAGAATCTAACTTCAATGGAGAAAATGAGAGGAAGTTACTTgagagagagagaGTTTAGAAAATTTTGAGAACaaaaaCTTTAGCACACcacacatgtgtgCTCGACCATGTGGTTATTTAAGGTGTgggggAATCTTTTACAACCAGCTTGGATGCTTATGTGGTAATAGAAGTAGGAGGAAAGAATCTAGATTCTCCCTGCTAAATTTTATTGGTCCATGTGGTATCCAAGTGGGTCTTTCAT
@M00842:98:000000000-AATBG:1:2103:11962:23027	548	not tested	AAT	6	214	TGCTCGTAGATGGAACGTTCT	TGTGGGTTAGAGTTGTCGACA	59.075	83	F	CTTATTTAATATGATCATGTGCGTTAGTAATGCTCGTAGATGGAACGTTCTATAATATTTCACCAAAACAGATCTAGGGGCAATGTACAAGTATTTTGTAAGTCGGTATAGCTCTTTGGGATaaaaaGTAATAGtaataataataataataaTTTGATGGGTAAAGTGaaaaaaaaaaaaaTTCATAGTTCAAGAGTAAAGTGTGATTATCCTGATTTTATTATGTCGACAACTCTAACCCACAATCA
@M00842:98:000000000-AATBG:1:2103:12292:16451	549	not tested	AG	6	190	AGATCACCAAAGTTAGCACTTGC	AACCATAGACTGACCCAAATGT	58.419	15	B	TTTCAGATCACCAAAGTTAGCACTTGCTTTTCATAATGTTATtctctctctctcTTTTCTTGTTGCTCTCAGTCTTCTACGTATAGGGAAATTCAAAATTTATCTATTGAAGAGATAGATAAATTTAAAATTTAAAATAACTGCTCCTTCATGTTGCTGTTGAgtgtgtTTCACATTTGGGTCAGTCTATGGTTTTCCCTTTTGACTT
@M00842:98:000000000-AATBG:1:2103:12415:16885	550	not tested	AT	6	90	TCTTTGAAATCCCATGTGAATGGT	GACATGGAGGATTCCTGTGGG	59.524	10	A	AAATTAAAGAGAAATTAATGAAATAATCTTTTGATCTTAACTAAAGATTAGAGATAAAGATTTGATAATTAATCTCTTTGAAATCCCATGTGAATGGTTAAAGCACCCatatatatatatTGATGGGTATAGAATCTGTCGCGCCCACAGGAATCCTCCATGTCAAGAGGTATTGTcccccAAGCGGAACGGACCGCGGGGATTTTGTCATTTTATCAGGAAAAGGCACCTCTTTGTTAAGAGGA
@M00842:98:000000000-AATBG:1:2103:2463:15106	551	not tested	AAT	6	105	TGCATGTGAATCAACGCGAC	AACTAATGGAAGGAATCGTTTATTGA	58.516	41	B	AATTTAAAGCAATTTATGGGAGTGTTGAACGTCACTCACTCAACCGtttttATTATGCATGTGAATCAACGCGACATTAGTATCATTtatataAAACCGTGGGGATTAATTATCCTttattattattattattaTCAATAAACGATTCCTTCCATTAGTTTTATTATAATaaaaaaGCTTAACTGAAAACATGATTAAGAGGGTGTTTGGGTGAGCTTATAAGATGT
@M00842:98:000000000-AATBG:1:2103:27682:12000	552	not tested	AAT	6	273	CAAGAATCACAAGCATCCCTCA	TCAATAGCGTGCTATAGTGCGT	59.308	120	F	TCAAGAATCACAAGCATCCCTCATATAAATAGGACGTAATTCAAACGACTTCCATTAAAGGAAATCTAGGCTTTAAGTTTAGTTTCTCAAACTCGCACATAGTTGTCACGAGCGCATAGCGCACTATAGCACAAAGGCTTTGCattattattattattattTTATTGTAGCAatatatCaaaaaTATCAATAAATCTAAGTAACTATAAATCTTATAAGCAACTAAAAGGAAGAAAATATTGTAAAGGATAAACGCACTATAGCACGCTATTGACATCTATGA
@M00842:98:000000000-AATBG:1:2103:28980:14502	553	not tested	AC	6	129	TGACGAAATTGCACATTTATCCCT	AAGAGAGTGAACAGCGAGGG	59.3445	70	F	ttttttttttttCATCATGTGGCAATAGATATGCatatatatGTCTACATGCAAGCTTCTCCCCTAAGCTTTAATATTGACGAAATTGCACATTTATCCCTCtttttttttttttttCTATAAATAGCTAGAATGTCTTGAAATAAttttttCACTTCTTCACTTTGCTAGacacacacacacCCACCCTCGCTGTTCActctctTTTTGCActtcttcttCGTCGAATATCTA
@M00842:98:000000000-AATBG:1:2103:6135:20492	554	not tested	AT	6	173	TCCCAAATTTATTATTGGACCATGT	GGGCTAAGCGATCATGTGGT	58.596	50	F	TCTTCCCAAATTTATTATTGGACCATGTTATTCTATATGGTAAATTaaaaaTAATACAATAATAAATATGTTTAGTTTtatatatatataGAATTGAAacacacTTCCCACTATCTAAGCTGTATAGTTCTTAAGCTTGCCTCATCTTATTGCTAGACCACATGATCGCTTAGCCCATGAATGAagagagTTCAATTTGCTCCATCTAACCTTAGAGGT
@M00842:98:000000000-AATBG:1:2104:10037:25133	555	not tested	AT	6	173	AGAACTAATGACCTTTCGTGAAGAA	TTGGATTCAGTAACGGATGGT	57.7425	72	F	GTCACAGAAAATTTAATGAAATTCGTTCCCTCACAAATTAAAGgtgtgtTAGGATATCTTGCATTAATGATTAATTCTATGATTGAACTATCATAGAACTAATGACCTTTCGTGAAGAAATTTTAATTATGTATaaaaaaTTATTATaaaaaTTTAGTACAAATTCACCTAAATAGTATCGTCATTCATTCatatatatatatAGTCTACTATAATACTATCTTATTCTGCCCAAAtttttCACTTACCATCCGTTACTGAATCCAA
@M00842:98:000000000-AATBG:1:2104:11560:12282	556	not tested	AC	6	140	GGCATGAGGATATTGCTCAACG	AAAGTTATTCCACAGGAAGAAGGA	58.787	74	F	TGTTTAACAGGGATATGTTATCTTCTTTTGGTTACAAATTCTGTATAAGGCATGAGGATATTGCTCAACGAACATCAGATGTTGGATATCTTATGAGCAGATTTCTTAAAGTAATTCAATAGATTATGACACCGtttttttttGgtgtgtgtgtgtGAGTtctctcCTTCTTCCTGTGGAATAACTTTCtttttttACATGGTTTATTTAATTTGACATTAAAATTTTGAAATTTTCAGTTAATGAACAAATTTTAGTAATTTTACCTATaaaaaTTTTATACAT
@M00842:98:000000000-AATBG:1:2104:13180:27882	557	not tested	AT	6	179	TTCAATCCTTACGGCAACCC	AACGAATTGTAAATCAGTCCCTTGT	58.7015	66	F	ATATAGTAGATTTGTTTATGTATTCAATCCTTACGGCAACCCCTAAAAGTGGTGAAATTCTACTCCACAACAAATCATTtatataTTTTCATATGATGCtttttGCCAatatatatatatCACTACTCGCAAATCTTGCAATTATAAtttttGCaaaaaGTAACTTTCATTTGATAACAAGGGACTGATTTACAATTCGTTATTGTCACTTCTCACAT
@M00842:98:000000000-AATBG:1:2104:14879:26464	558	not tested	AT	6	175	TCGCAATAACTCGACGTGCA	GAGAGGGAGGAGGCGGTATA	59.991	80	A	ACCGGtttttCTAATTCGCAATAACTCGACGTGCAATTATGCAGTCTTAGATACAGGAATTCATTTTCTGAAAGATCCTGGCTTTTGTTCTTCTTAGGATGGATATTTCTACTGCtatatatatataTTCAAGGTTAATTACCAAGAAAACCCCTAAAGTTTTGACCTTCTATACCGCCTCCTCCCTCTCCTCT
@M00842:98:000000000-AATBG:1:2104:23351:21356	559	not tested	AGC	6	152	AGATCGATGCAAACTCGATCCA	TGCAGAAAGAGGTTGAGGCC	60.075	81	F	CCAACTCAACCAGATGAACaaaaaTAGATCGATGCAAACTCGATCCATATCATACACAAATTAGGTAGCACAAAGGAAAGAGAAGTAAAGAGTTGATCTGTATAAGTTAGGACGACACCGACaaaaaGagcagcagcagcagcagcAGGTGACCAGTGGCCTCAACCTCTTTCTGCACAATAACACAAATTCCTAA
@M00842:98:000000000-AATBG:1:2104:28901:19452	560	not tested	AAT	6	210	AGGAAGTCTCGACGAGAATGG	ATCGAAATGCAACGTTCAAGT	58.1785	48	F	AGGAAGTCTCGACGAGAATGGTAAAATTAAGCCACTCttttttttttttttttttttttCCTTCATTCTttattattattattattaTTTTGGCTTTCATAATTGGGAGGAAGCACTTAAGACAAGTGGAGTCAAATGAGCTTGAGCAGCATGAAATTATCCAGGATGATGTAATaaaaaTCCTTTGATACTTGAACGTTGCATTTCGATA
@M00842:98:000000000-AATBG:1:2104:7333:8653	561	not tested	AT	6	203	ACACCTTATTGCTTGCAGCC	AGGCCACAGAAACTATTTCAACA	58.8195	73	F	ATAACTAATTTATTGTCaaaaaaTACATAATTAGACACCTTATTGCTTGCAGCCTTAAATGGCTGAAAATTATATTTGATGGgctgctgctGGGGAACTGCGATATTTTCTGGCCATATCTGaaaaaatatatatatatTTTATTTTCTTTCTGTTAttttttGCGCCTGTTAtttttATTTTATTATTTAtttttGATGATACATCATTTACTTGTTGAAATAGTTTCTGTGGCCTAATGAAGAAAAGGTTGCCTAACTCAAATTATGA
@M00842:98:000000000-AATBG:1:2105:13335:13600	562	not tested	AT	6	220	TTCCCGGTGTTGGAACCTAT	AGGAGAATCACAATATCGACGG	58.196	107	F	GGTTTGTTGTTACCGTTGGCGGCAGGTgcggcggcgGAAAGCAAGGCGTTCCCGGTGTTGGAACCtatataAACATATGGGGAGATGTAATATTGAACGCTAAGAGTAAGCTTGCATGAATATTTATGGAGTGCATGTATTATTAATAAATGtatataCACatatatatACATACatatatatatatGTTCTGTACAAGAAAATAtctctcTACCGGaaaaaaTATCAATCACAAATTTAATAAATCCGTCGATATTGTGATTCTCCTTCGGATCT
@M00842:98:000000000-AATBG:1:2105:24479:15200	563	not tested	AAT	6	190	TTGGAGTGCTAACGTGTAGAAC	TTGTGGCACAGCAAAGAACG	59.127	60	F	TATCTCATTTCCTTGataaataaataaATTGGAGTGCTAACGTGTAGAACATCATACCGCGCAACTATTATCTCGAGCAATTACATAATCTGATACTTCCTATGACCCAAaataataataataataatTGGAggggggCCgggggAGGTAGGGAGGTAGGaaaaaaaTGTGATAATTCCATGTGCTTTAAAATGATTACGTTCTTTGCTGTGCCACAAACCCAAACAAATTCTTTAATGTATTGATCATTAACTTATCAAAttttttCATTTGATaaaaaaa
@M00842:98:000000000-AATBG:1:2105:26597:19963	564	not tested	AT	6	100	AGAGCATAGAAGGTAAAGTACGCA	ACGAGCAGCACTAGCAGAAA	59.64	17	A	AGTTATAGAGCATAGAAGGTAAAGTACGCAATACACAAATTATCACCatatatatatatTTACAAAATTTATTACTAGACACATATTTTCTGCTAGTGCTGCTCGTTAATAAATAATGCCTAGAatatatTTAATTGTAGGGTAAGCCTGTTACCTGCCCCTGGCCTCCTACCCTATTTGCATTAGCTACTACTTTAGGTTGCATTTAAGGTGAG
@M00842:98:000000000-AATBG:1:2106:20722:14211	565	not tested	AT	6	121	TCCATCCTTAGACCTAACATCTTG	TTTATGATGCTGTGATGGTCTTG	57.3455	0	B	TTTCCATCCTTAGACCTAACATCTTGtatatatatataTGGGTGTAATTCTTCATGAATAAACATATAATAAAGAATGTAGTTCAGCAAATaacaacaacCAAGACCATCACAGCATCATAAATAGAAAAGATGGTGAAAAGCTACATATTCAATTACTGAAAATGGTGAGTTACACC
@M00842:98:000000000-AATBG:1:2106:21115:21096	566	not tested	AAT	6	140	GTCCATGTCCTCACTTCCTGT	TTAACATTTAGTTAGACAGTTGTGTCA	58.3855	57	F	GTCCATGTCCTCACTTCCTGTCGTCATATAGTTTTACTTAAATTCAGATAAGATTTGAACACGGTTGATCTTAGGTGCattattattattattattTTTAAAAGTAAAatatatGACACAACTGTCTAACTAAATGTTAATTTTCACGAGAAATATAGAGGTGAAAATTTAGTATAACTAAGAATAAGatatatTTTCATTAAtttttCATGTATTTGCTTAAGAAATTTAtttttA
@M00842:98:000000000-AATBG:1:2106:2350:17253	567	not tested	AT	6	191	TGACTCAAATAGTAAGAGAAGGGAGT	AATTAATGTTATTGTGCGTGTTGAAA	58.232	41	F	GGTTTTGTTTTaaaaaGATGACTCAAATAGTAAGAGAAGGGAGTGATGGCTTATAAATTAATTGaaaaaTATATCCAGCTAAGAAatatatatatatAGCAAAAGTATGGTTTaaaaaTTTCAAAATATAGAAGAGATTAATTGATATAACAAGAAATTTCGTTTTATGATATGACCAAAGtttttCAACACGCACAATAACATTAATTA
@M00842:98:000000000-AATBG:1:2106:25725:10125	568	not tested	AG	6	91	CAAACCAACCATTGCCCACC	AGGAAACTCTATGCTCCGCTT	59.708	26	A	CAAAATTTCGATGAGGCAAACGGTCAAAACtttttttAAGAATTTCAATAAATTAATTGAAAATTTCGATCAGTTAACTTACCAAACCAACCATTGCCCACCCCTATGTTTGACATTGAATTTTGGTCagagagagagagGGGAAATATTGAAAGCGGAGCATAGAGTTTCCTTGTCTATAATGACAAATGTGTTTTCTTTCTTACAAATTTTCATGAGATCATCCCTTTTCCGATCT
@M00842:98:000000000-AATBG:1:2107:10439:2560	569	not tested	AGC	6	242	GCCTGAAAGAGATGGTAGTGGT	TCAAGAAGAACATTCAAACCTTCAA	58.68	48	F	GGAGAAATATTGATCTACAGCTTGATTTGGAAAAGCCTGAAAGAGATGGTAGTGGTGCAGTTAATGCAAGCAGTAATAAATTGCAATTACAGACTCAAAAGCAAcagcagcagcagcagcagCAAATGTCTGTCACTGaaaaaTCTGGTAAGTTTCTTGGGGTCtttttAttttttAttttttAtttttATTTTCTTCTATCGGGAAAGAAAATTTTGTTGAGATTTTGATGGtttttATGTGTCTGGATCTTGAAGGTTTGAATGTTCTTCTTGATTT
@M00842:98:000000000-AATBG:1:2107:11693:9765	570	not tested	AC	6	91	TTCCCAGACATAAGGCTCTCG	AAATGAAAGCTCCAGACAGTAAATAA	58.3035	24	F	AGAGATACAAACCGAAGGAACAAATAATGAAGATGCTGCAGCAGAATGAAGATaaaaaaGGTATTCTTAGTCTAGTCACTCTTCATGAATTGAAAGTTTCACCCTTGGTGTTTTCCCAGACATAAGGCTCTCGTAGTATATTTAATTTCtttttAGCgtgtgtgtgtgtTTTAAATATTATTTACTGTCTGGAGCTTTCAtttttAACTTTGCAGGTAAATTTTAGACA
@M00842:98:000000000-AATBG:1:2107:11810:11587	571	not tested	AAT	6	119	TGAGACGCTTTCAAGGTACAA	TTTCATAATTGGTTGCATGAAAGAAA	57.3195	35	A	GAGAAATAGTTAGACATATaaaaaTTGGATGCTCTGTGGTAACACGTCACTCAATGACTGTCTCTACCAGATATTTAATACACATTGACTATTGTGTCACGATCATGTCAGTCTTAATGAGACGCTTTCAAGGTACAATAAAATAAAACTAGAAATGCAACAATATCATAATGataataataataataataCGATTGTGGGAAAATAAATTTTCTTTCATGCAACCAATTATGAAAAGCAAAATTGCACTTTTATAATACTATGAAGGCAATA
@M00842:98:000000000-AATBG:1:2107:23197:13885	572	not tested	AT	6	139	TCGTTGTTTCTCTGTGTCTTGT	CGATCGGAATTCCAACCCAAA	58.5275	84	F	AAGGATCATAtttttCAGATTCTTGATCGTTGTTTCTCTGTGTCTTGTAAATAATATAGGACttttttCGGGACAACTTTTCAAAatatatTGAAATTCATTTCtttttttCtttttttttAATTGTTGGTGtatatatatataTTTGGGTTGGAATTCCGATCGAATAATAAATTATAAGGGCAatatatatACACaaaaaaTTTTGCTGTATATTTTGGGATTTTAAGGCGGCaaaaaTAAT
@M00842:98:000000000-AATBG:1:2108:13642:15812	573	not tested	AT	6	202	AGCCATATTATGTGTGTGCGT	GGTGGCCAACTAAGCTCCAA	59.1665	17	F	agagagTGATTCATAAGATATGAAAATGTTCAAATTAATTAAGTGTAATAACAATATTTATTAAAGCCATATTAtgtgtgtgCGTTTGATTATGaaaaaTTAatatatatatatACATGAATAatatatAAGaaaaaTTATAATCTTTCAagagagTAATTCATATTATAAGAGTTTACTGAAAATTTGACTCCTAACATGTGATAAGGACATTCAACAAATTAAGAAATCATAAAATCAAGAAAGTTGGAGCTTAGTTGGCCACCaaaaaTGATGACAAAATTG
@M00842:98:000000000-AATBG:1:2108:15412:22676	574	not tested	AT	6	113	TGACGAAACCTCTTTCTCCGT	TGCAAATCTGTAGCCATTTGACA	59.2445	25	F	TTGAGGTCAAGCAAATGTTCAAAACTAATAGACTTGTGGAATCTTTTCATCAACTTaaaaaTTCCCTCACTCCACAACAATTGACGAAACCTCTTTCTCCGTGAATGATGATTAGGATGCCTTGCTTtatatatatataCATATTAAAtttttACCATTCAAACGATGAAATGTCAAATGGCTACAGATTTGCATGTTTTGAAGttttttATTGCTAATACATACCCATGTCTTCAGTTCACTGATGCCC
@M00842:98:000000000-AATBG:1:2108:24556:22069	575	not tested	AC	6	156	TTGTTGTAGTAGACTGCATCACCA	CCCAAGATTTAATGCTGTTCTGA	58.5285	95	B	AACTTcacacaGAATCACCTAAGCAAATTGTTGTAGTAGACTGCATCACCATAGTTCTAATCAACAAAGCATAATCCTCTGCCCtatatataCCCTTCAACAAACATGCAAAGATTCCATCAAATtctctctcAATTTACAACTGTacacacacacacATTCAGAACAGCATTAAATCTTGGGaaaaaaaGAGAAGAAAGC
@M00842:98:000000000-AATBG:1:2109:17321:12722	576	not tested	AG	6	144	TCAAACAACAGTATCCTAGGCACA	GTGGGTCGTGAGTAGGTGTG	59.999	17	F	ACTTCAAACAACAGTATCCTAGGCACAATCTGtttttttttttttctctctctctcCTAATGAACAAACGAAAACAAATAATTCagagagGCAGCAGTAAAAGCTTCGTTaaaaaaGTCATAAAATCCACACCTACTCACGACCCACTCACCTGAATCCTGCCtttttttCTCTT
@M00842:98:000000000-AATBG:1:2109:17651:8825	577	not tested	AT	6	243	ACAGCAACAAGGAAAGACTCG	TGAAGGATGAAGGACCAATCTTGT	59.372	132	B	GGGTTAATAACAGCAACAAGGAAAGACTCGAAGCTGTTTCCATATACCCATATCTGCAGTTCAAGGAATATGACGCACTGTGAAAATCAGATAGTGCAGCGAAAGTTCCACAATGatatatCTATCCGACTCTAGTACCTCTCCAATTCAAACTTCTGAATTtatatatatataTTCGGAGGCACAGGGTGGAATCTGTTGTCAATTATGTATCAAGGTGGAAACAATACAAGATTGGTCCTTCATCCTTCAATTCTTGCAAACATG
@M00842:98:000000000-AATBG:1:2109:4801:10294	578	not tested	AT	6	115	ACTCATTCAAATCTGAAGCTAGTACA	CATGAGCGCGTCTCTTGTTT	58.796	57	F	ATCCAATAGGACCAATTTTACAGCACCCTTTGCACTGCAAAACAGAAACTACTCATTCAAATCTGAAGCTAGTACATTCACtttttACTTTATATCCATTATGCATCATTTGAGCAAAAGTTCAGTGACTAGCatatatatatatAAACAAGAGACGCGCTCATG
@M00842:98:000000000-AATBG:1:2110:22294:24232	579	not tested	AT	6	101	TGAATGTGTCTTGTCTGCATGT	TATGGCTCTCATGGTTCGGC	59.207	30	F	CTAACATTTTGCTTTAAACatatatGAATGTGTCTTGTCTGCATGtttttAGGatatatTATAATAGAAGCCCATAatatatatatattttttCCGGCGTACCTTGCCGAACCATGAGAGCCATATTTAATGATGTATATGGAGCTATATTGTgagagaATGAATTGCATATTACCCTTATGTTATTTTAAAATA
@M00842:98:000000000-AATBG:1:2110:26420:7925	580	not tested	AAG	6	90	AGAAGTATCAGAAGGGAATCTAGCA	TTGATATCAGGGTTCCCTTGGA	58.695	1	F	CCAGAGAACTAACCCTTTTCCCATGGGAttttttGGGCTTCTAACAGAGAAAACAACATAGAAGTATCAGAAGGGAATCTAGCAGagaagaagaagaagaagaAAAAGGGCACTTTTCCAAGTTCTATCCAAGGGAACCCTGATATCaaaaaaTAGAAGGaaaaaaa
@M00842:98:000000000-AATBG:1:2110:29088:17550	581	not tested	AG	6	193	GCATCATAAGGGCATCCTGGT	CCATAGGGCAGAGATCAACGT	59.8945	78	F	TGAATAACTTATTATCCAAACACCCTCTAAGTGGGACTAGAAAATGAGCATCATAAGGGCATCCTGGTAAATTGAATTTATTATTGGGTCCCACTTATTCAATATCAATCAACCAATCCATTCTTCCCttttttCCCCGAGAGTGTgagagagagagaGCTTTACTGTGCGAGGAATCAGAATTTGGAACCaaaaaGGCATCCAACAAAACCAAAATCAACGTTGATCTCTGCCCTATGGCTTCATCCTTAG
@M00842:98:000000000-AATBG:1:2110:7646:4198	582	not tested	AATT	6	225	GGACGAAAGGTTTGAATACCACC	CCACTTTATTTCCCATGGTCAAGG	59.825	93	F	TAATTAAATCAAGCATTTCGATATTTGGACGAAAGGTTTGAATACCACCAAGGATGTACACATTTGTGCATGTCTCTATCGTAATATTTGTTGATAATCTTATTTGTAAGTTattaattaattaGTtctctcCaaaaaGGTTattaattaattaattaattaattaCTCATAGTACATTACTGGCTGCCCCGATCCACGAAATAATTAACAAATATTTATATTAATTCCTTGACCATGGGAAATAAAGTGGTTTAAGTTTATTTATTAGttttttA
@M00842:98:000000000-AATBG:1:2111:13800:5334	583	not tested	AAG	6	221	ACTCATCTAACACCACCGGC	CCCACTCTCTCCAATTGCTTT	58.9755	127	F	CATAGGAATCTTTTACCCGGGTTTGTTCGGTCCAGATGGACCCCACAACTCATCTAACACCACCGGCGCACTGCAggggggTCAACGTGGTCGTGTGGCCTGAGTTCTGGGATGGCATTTTGCGAATGGAAAGAAAGGAAAAGGaaaaaaaaaCAAAGAAAGaaaaaaaaGGAAGAATAGGTCGCAAAAGGAAGgaagaagaagaagaagaaAGAACTATGAAGAAGGGAGAAGATGAAATAAAATAAAAGCAATTGgagagaGTGGGGAgggggg
@M00842:98:000000000-AATBG:1:2111:16349:22597	584	not tested	AT	6	231	CCACGAATACCCTTCTCCTTCC	TTCAACTTCCCACGCCACTT	60.133	144	F	CCACGAATACCCTTCTCCTTCCTTTCAACTTTTGACCATTagagagGGTGCTTCATGAAGAAAGATACAAAGGAACCATGACCGACTACTGAAGCTCGAAtttttttttCTTTTACATACAAGCTTCCAAGAATCAGAAGGAGCACACGAGCAAATTAGCAGCCTCtatatatatataTTCAAACAAACCAAACaaaaaaGGTGACCATTAAAGTGGCGTGGGAAGTTGAATATCCatatatGTGAT
@M00842:98:000000000-AATBG:1:2111:20338:26543	585	not tested	AC	6	190	TGTGTGTGTTTGTGTATATATATTCCA	TAGCAATGGTAGGGCAATCATGA	58.485	7	F	GCCCTGAAAACTTTTGCTAAttttttttttATCAAAACCCCAACTCAACTTTATTCTTGAATTATAAATaaaaaaCAGaaaaatgtgtgtgTTTGTGtatatataTTCCAGCCAACTcacacacacacaACCGCAACACATacacacAACCACAACATAAGCACAATCGGATGCCCACGGCTTGACTCACACCcacacaACTCAAGAAGAtttttACATAAGATAAGAGTAAATCTTTTGCAAatatatGTCATGATTGCCCTACCATTGCTA
@M00842:98:000000000-AATBG:1:2111:20391:26255	586	not tested	ACC	6	142	ACGTTGAGGTAGTTTCCACCAA	TTTATGTGTGTGGTGGGCGA	59.86	60	F	TAAAAGGAGTGATAATAATTATCCAATCTTCTTCAAACGTTGAGGTAGTTTCCACCAACTAAAGAACTGTCTTCTTTTGTCCAGTCAGCTGGTCCAAGCAACATTTGTACTGACAATTccaccaccaccaccaccaCCTTAATCTcccccTGGTGCCCTCGCCCACcacacacaTAAatatatAATATTATAAATAATTTTAAGAAAGATAATTGG
@M00842:98:000000000-AATBG:1:2111:21390:7184	587	not tested	AG	6	136	AGTGGTAAGCAACTACAACGT	TGCTATTCTCATACTCTACTCATCCC	58.4375	6	F	ATAATTAATTATTAACATGGTCTAAAGTATTTTGACATAAGAAAGTGGTAAGCAACTACAACGTTCAACTtctctctctctcCCtttttttCAGATGTAAACCGGTCAATGTTATAACATAGTTTGGCTACAATTTTGAGGTAGCaaaaaagggggATGAGTAGAGTATGAGAATAGCAGAAAAGCTACACAATATTTAGCATTAGTATTAGCATGAGAGGAATaaaaaTGAAGATACCAATGGAATACACCTTCAGAATGTCTGGTCTCT
@M00842:98:000000000-AATBG:1:2112:11753:26925	588	not tested	AAG	6	186	AAATGTGTAGTCGACTGCTGA	GGGATGACATGGATTTGGCA	57.78	55	F	AATTGAAATagagagAACATTATTGTTCATAAAATGTGTAGTCGACTGCTGAAAATATTAATTCGTGGAAGGGGTCTAACTTGGACTGAACTACAAGTAGAATAATActtcttcttcttcttcttCCTTTTCCTTTATTTATTATTTATTTAATAAATTAttttttACCTAATAATGttttttACACAAGATTATTTTGCCAAATCCATGTCATccccccAAATGCAAACTAGCAATTTGAAGTATAT
@M00842:98:000000000-AATBG:1:2112:13194:7653	589	not tested	AAT	6	124	CCCACCGGAATAGTGAGTGG	GTGCATCTCCAGCACATTCT	59.037	11	F	GAGCCAttttttATGGaaaaaTATCATAAATCTTACATTATTTAAATTGATATAAAGAAAAGTTATCAAACGGaaaaaaaaaaTATTTACGATCCCACCGGAATAGTGAGTGGaaaaaTGGGTAaataataataataataatGATAATAAggggggaaaaaaCGCACAACAAAATTGACCAAGGaaaaaGATaaaaaaGAATGTGCTGGAGATGCACttttttCAAGTAGTTAACTAATAAAGAGCAC
@M00842:98:000000000-AATBG:1:2112:13897:10175	590	not tested	AT	6	168	CACGGTGTTTGGTGGGATTT	CGACCCAACGAATCACCAAT	58.757	55	A	GACCCACGGTGTTTGGTGGGATTTATCCCATATTTTATGGGATTAGATTTGAAGAGCAAATCTCTAAAGATTTGTATACatatatatatatGTATATGTATACGTAAAGATATTTTGGGAATTAAAATTTGGACTTTCCAATTGGGTCGAAAATTGGTGATTCGTTGGGTCGAAATAATGTTTTGAGTTGGGTTTTATCGAAAGAACATTTTAGATTGGCTCAACAAAATAtttttGGT
@M00842:98:000000000-AATBG:1:2112:15550:22088	591	not tested	AT	6	140	ACCCGATGACCCAACCATTT	TCAGAACCAATTGCCTATTCCC	58.9805	3	F	TAGAAGAATAGGAGTATTTCAAAATTCTTCTTTGATTTTACTGTCTCTAATAAATTAAATTTATTAAAAGTCATCTGTCCTaaaaaTTCtttttCttttttttACCCGATGACCCAACCAtttttttatatatatataTCACAATGGTTGGGAAAATAAGGAAAGAGATGGTTCAGATGGAATTCGAACTTAAATTGCTAAGTCAATTAcccccTTCCCATGGGAATAGGCAATTGGTTCTGATAATGATTTAACCATGTgagagaCCC
@M00842:98:000000000-AATBG:1:2112:20952:16541	592	not tested	AT	6	91	CCAAGTCCAGGGAAAGTGTGA	TGATCTGCATCTTCTTTGTTGGA	59.101	10	B	CAGTTGAAGCTGAAGGAAATGAGATCAGAGATCTAACCTCATAAACAACTaaaaaTCAGAAAGGAAAAGGAAAGAAAATCTTCAAAACCCCAAGTCCAGGGAAAGTGTGAGtatataTGAatatatatatatTTGCATCCAAAACTCAGCCAACTTCTCCAACAAAGAAGATGCAGATCATGaaaaaGAAAAGTATGTCCGACCTTGGACAAACatatatTAACACAGAATTACACCTTCCCTTTCGCACACTcacacacaGACGAACaaaaaGGGTCTCATCC
@M00842:98:000000000-AATBG:1:2112:28563:10324	593	not tested	AAG	6	145	AGTAAGGACAGAGGCATTGCT	TGAGGGATTAGCGAGGATGT	58.5	40	F	TACGATAGCTTGATAGTAAGGACAGAGGCATTGCTATCAGCAAGCAGGAAGACGTTTTCTTCGACGCTGAAAGTCagaagaagaagaagaagaACAAGaaaaaTTAGCTTGGTTAAAACATAAAACGCATGCATTCACTACATCCTCGCTAATCCCTCATAAGCAACTAGAAAGGAGTTCaaaaaGAAATTATACGCATGGATGAACTTCaaaaaaTCTTCTCCTCACCTTGTTTCCTAACCTGGTT
@M00842:98:000000000-AATBG:1:2112:5402:19227	594	not tested	AG	6	166	CCCTCTTGTCAAATTGCGGC	CCTCCCTCTCCACTGTTCCA	60.327	61	F	TTTGAGaaaaaCCCTTCACGCTCAGCATTCTCCGTATCTCTGGGGCGGTTTTCGGAGAAACCCTCTTGTCAAATTGCGGCGTTTTGCGCCGCTTTTGGAAAATTGaaaaaCAAAACCTGTAAAATATAAATAGATTGACTCagagagagagagAATCAGACCAAACAGAAACGATGTTAACCGTTAAGAAAGAACTTAAACGGAGTTGGAACAGTGGAGAGGGAGG
@M00842:98:000000000-AATBG:1:2112:8038:14267	595	not tested	AAAG	6	244	GATGGGCCGCAGTCACTG	TGGGAGTTCCAAGCTTTAAATTTATC	59.492	56	F	GATGGGCCGCAGTCACTGTGGTCTATGATGTTTCAAGATTTGAAACCTACTTaaaaaaGTGTAGTTGGGAGAGTtttctttctttctttctttctttcCAATTTCTTTTACCtttttATttattattaTTTTCtttttAtttttAAtttttttGGTTTTCTGAACCATGGCCTTGTTCTCATTTTGCCGAGGAAGCATGTGTACTTGCTAATTGGTAAGATAAATTTAAAGCTTGGAACTCCCAATCCCA
@M00842:98:000000000-AATBG:1:2113:11082:9156	596	not tested	AAG	6	190	AACGGTATCAACTCCAAACAGC	CATCTTACCTTCTGATTTCTGGATTCC	59.48	93	A	GTCAACGGTATCAACTCCAAACAGCTCCAAAACTTGAAAAGAGAAACAGGAAAGTATATCACAACTGTTGGCAAAACTCACCACTAAACGCCCAATCCTTCATTTCCAAATTGTAGAGgaagaagaagaagaagaaGACGAAGAAGGAAAACCAGAAAGGAAGAAAGGAATCCAGAAATCAGAAGGTAAGATG
@M00842:98:000000000-AATBG:1:2113:11467:7607	597	not tested	AT	6	224	TCCGCTGGGCAGTAAAGTTG	GCGCAAATGGGTTGGATTGA	60.1795	80	A	TCCGCTGGGCAGTAAAGTTGTTGCTCTTCTAGATGTGGTTATTGCAATGACAATATGACCATTTCTAATCAAATGAGCTAATAAGCATGATATTTATTTAatatatatatatTTCCAGAATCTCCCAGTCCATCTATTAGAAAGATTATAAATTGCAGCGGTGGCAATTCAAGTAGGTTGGGTGAGTTCAGGTAGAACTTGATTTCAATCCAACCCATTTGCGCTCAACCCAAACACAACCCGTAATTTTCAGCCTGATT
@M00842:98:000000000-AATBG:1:2113:13267:27584	598	not tested	AC	6	241	TGGAGTCTTTCTTGTTCACACT	TGCCATGTATCCCAACAAAGGA	58.735	39	F	GGCTTAGACTATGATGGAGTCTTTCTTGTTCACACTTCACAGTCAAAGCAGTCAATGTCTAATGCAAATTTTCCTacacacacacaccccccTcccccTCCTCTTCTTGTGAATGATCAAAAGAAGCTATGGAACTGTAGTCAGAATATACATTATTGAATATTCTTGCGTTGCACCATTCTTATGATGCATAAAACTGGTTAATTCTTGTAGTTGTTCAGTGTAAAGTAGCTTCCTTTGTTGGGATACATGGCATCAT
@M00842:98:000000000-AATBG:1:2113:15223:7973	599	not tested	AAT	6	184	TGCAAGACCAAATTAGCATTTACCA	TAGTCGCCTAGTCCAGCTCC	60.1105	85	F	TAATGCAAGACCAAATTAGCATTTACCATAAAATATAGGGACTAATTTACATTTAGAGTGAGGAAGTAAATTGGAGGTGGAAGGCAttttttATTTTATTTGTTTTGCCTAAAaataataataataataatAAAACCATTACACTTTGTCTAGAGGAATGTAAAATTGGAGCTGGACTAGGCGACTAAAAGGAATTTTACCTTTGGTGCCCCGTATGGttttttAATTTAATTAAATAA
@M00842:98:000000000-AATBG:1:2114:15143:8888	600	not tested	AT	6	169	TGGGATTGAAACAAATAGATCAACA	GGCTGTCTACCCGTTATTCTT	57.344	9	F	CTcccccATCCGTGTTATTTTATGTCGCATCATATTTAGATaaaaaTATTTAAACAAAACCTACTTTATGATAAACCTTTCTAAATTTATATGAATTGGGATTGAAACAAATAGATCAACATATTTCTTTtatatatatataTTAGTTTTAACTTGACACAAGTAGCTAATATTAATAATTAATTTATCAATTCTCTTAAAAGCaaaaaaaTaaaaataaaataaaataaaaAATGaaaaaaaGAAGAATAACGGGTAGACAGCC
@M00842:98:000000000-AATBG:1:2114:18412:6659	601	not tested	AAAT	6	137	GCCGACCCATATCACACGTA	GGTCAAATACCCTCCTTTCACA	58.7925	58	F	CATTCAAGCCGACCCATATCACACGTAGAAATCTGGACTTTGAACACTTACAAGTCTGAAAGGACTGaaaaaTCTTGATGCCAAAaaataaataaataaataaataaatAAAGTTCATTGAATGTGAAAGGAGGGTATTTGACCAGCATGCCATAATGGAAAGAAAagagagAAAATGCCATTGCCCAT
@M00842:98:000000000-AATBG:1:2114:21683:22377	602	not tested	AAT	6	144	GTGTCGAGCAATCCTCCCTT	TCTAACATCTTATTTCGAGGGCT	58.439	64	A	TACAATTCGACCACTTAGTGTCGAGCAATCCTCCCTTAAGTTATCATGGAAGGGTAAGCTGATAAGCTGTTTAAGAGCTTATAATTTTAGTAAGTGTATAGttattattattattattaTTTTCTTTTAAGTCTTATAAGCCCTCGAAATAAGATGTTAGATCTTAAACTCTTTTAGaaaaaGTAACAAGTTCCTAATTTATTGTTAAAATCTCAGCACTCTCCAT
@M00842:98:000000000-AATBG:1:2114:3211:20482	603	not tested	AT	6	208	TGGCTACTACTGATAAACATTATCCCA	AGTGAACCAAGGCAGAGATCA	59.364	87	F	CATGGCTACTACTGATAAACATTATCCCAGTGAAAATATTTCCAGGAATAAATATGTTTAATAATACATGAAATTATGTCTTTCattattattaaaaaTTATAGttttttATAATTtatatatatataTGTATGTATATCTATAATTTTGCACTAAGTTATCAACTTGTCCCTTCACTCATGACTCACATGATCTCTGCCTTGGTTCACTATTACTTTACCT
@M00842:98:000000000-AATBG:1:1101:13485:15969	604	not tested	AT	7	170	GTGCTGACCGGCTTGGATAT	CAGAAAGGGAAATAGGGAGAAGC	59.488	68	F	CTTGAATTCCCTACTTTATCCCTCGACTTGGTCTTTAGTTTTGACCAAtttttGGGACCTAGATGCACCTCCACAATGTGCATGTGTCAtgtgtgAAGCATGTGCTGACCGGCTTGGATATAATTAATAATACAATGGTTTTAATTCAGTAGAATTATATTTCAGCtattattattctctcCTTTATACatatatatatatatACATATTTAATTGCTTTCATTTTGTAATTGACtttttGTTTCTTAGCTTCTCCCTATTTCCCTTTCTGT
@M00842:98:000000000-AATBG:1:1101:6918:20343	605	not tested	AC	7	99	CCACCAGAATTATCTCACATGCG	CGCCAGATTTAGGTAGCAAAGT	59.24	28	B	GCAATCTATTTTGCAATCTAATTTGCAATCTAATCaaaaaGAAGTTTGGCTTTATCATTTCAATTTTGATAAtttttCACTTTATAATCTAAGTACATTTGTGGTGTCCACCAGAATTATCTCACATGCGTGTAAATAGTAAGGTCAATTTAAGTATAtgtgtgtgtgtgtgTAGatatatGTCACTTTGCTACCTAAATCTGGCGAAATTTT
@M00842:98:000000000-AATBG:1:1102:9912:2971	606	not tested	AT	7	106	CCTTGTCTGCTCCACCCATT	TGCACCTTGGAACGTCTACA	59.6035	13	A	TGTTAGATAGAGAATGGGTTCCATGTTCTATTTCAACCTTGTCTGCTCCACCCATTGCCCTGCACAATCtatatatatatataTTCCCATAAAATATGTAGGAGGGAAAGTCAAATTTCATATGTAGACGTTCCAAGGTGCAACATAAGGGCATAAAAGACCAATTAAATGTTGTACTTCTTGCCTGTCAATTAGAGCTTTCTTGTCTACGTATTCTGG
@M00842:98:000000000-AATBG:1:1103:18955:6193	607	not tested	AAAT	7	244	CTCTTCTGATATCCACCATTAACTG	AGTTTGTCGACTTACCTTGGAA	57.3145	90	F	CATAGTTTATTCGTTTTCTCTTCTGATATCCACCATTAACTGGCATTTTCATAAAGATAAAAGTTGCTCTACCCTAGAAACAATTTTGTCAATTGATTTTGGTGGGGCTAATTCAACGttttttCAATTTTAttatttatttatttatttatttatttatTGTGAGTGATAGTGGGGATAAAATTACATAAGGTGAAGTTTTCAATAAAGAGCAACTTTATCATCTCCCTTAAGTAAAATTCCAAGGTAAGTCGACAAACTAGAT
@M00842:98:000000000-AATBG:1:1103:22743:12085	608	not tested	AG	7	111	ACCACATGGAGTATCCCAGTTG	TTCTACCTGGAAGCTTATATGACAA	58.664	25	F	TGGAACTAACAATTAATCTTAATTACTGATTTTAATAAGTCTAAGTAGACGATTAAATTGAagagagAATTTAATTTTACAAATGACAAATTGaaaaaTCATATGGCATTTTAATTAAAGAGTTAATTAAAATACCACATGGAGTATCCCAGTTGGATGTCATATGGACAAATGGAATTTgagagagagagagaATTTAGATTCTTTTCTCCAACttttttGTCATATAAGCTTCCAGGTAGAATTAGAATTATGACCATCAATTACT
@M00842:98:000000000-AATBG:1:1104:10768:26908	609	not tested	AG	7	137	TCACAATCTCCTTCCGCTCG	TTAACCCTAGGCCGCGATTC	59.861	27	B	AACAAAGAAAGCAGCTGGGCAAATTTTGATTGTTtctctctcCCTCGGTTTCACAATCTCCTTCCGCTCGCACTCTTTGCGAGTtctctcCCTCGCActctctctctctctACTTGTACGtatataCAATTCTTCATATCCATCCTCTTAATATTTCACAGTTCTCTGAATCGCGGCCTAGGGTTAAGGTGTATATTCTCGAGACGCCATTTTCTTGAATAGAGGGAAGCGGCACCGTACTGAAGAACGTTGGATCTGATACAATACGGAGAACAAAG
@M00842:98:000000000-AATBG:1:1104:24408:19897	610	not tested	AT	7	142	GGGTGTTGAGGTAGTTGTCTCT	TCTCTGGAGCAACAGTCTCC	59.053	86	F	GACATGTAGGGATGCAATATTAATTATTCAAACTACAGGAAGTATTTTGATAACTGCAACAAGACtttttgggggTGTTGAGGTAGTTGTCTCTTACTAATGACAAGACAAAATACATGATGAGGAAGTGCAATAGATAAGGaaaaaGGTAGCTAGCCAGCCTTGCTAAATCAGCCAGACtatatatatatataGGAGACTGTTGCTCCAGAGAtgtgtgTACTAAGTTCATATTTTGTTCCATTCTCATTGTTGAAATAAAG
@M00842:98:000000000-AATBG:1:1105:11164:20960	611	not tested	AC	7	166	GACAAGACATGTAAATACATAGAGTGA	ACGGCCAAGGAATGAAGAAAT	57.6945	12	B	AGTTGaaaaaaaCAATAgtgtgtGCTTTCTTTTGCTaaaaaCGAGATAAAAGACAAGACATGTAAATACATAGAGTGAAATTTAAGATTGcacacacacacacaCTCACACTTacacacacAATTCAATTCAACAATTCCCTGTGCTTTATCTTTTAATTTAGTATGATGATAGACATTTTAATTGTAAATTGATTATTTCTTCATTCCTTGGCCGTATACAAAATAACGAGaaaaaGAATTGAA
@M00842:98:000000000-AATBG:1:1105:11919:8742	612	not tested	AT	7	110	TCCACAACAAATTGGAATAGTCAACT	TGTCTCTAATACTGCGAGTGACC	59.537	20	A	TCCACAACAAATTGGAATAGTCAACTAAATTAAGGTTTAGTCCTTCatatatatatatatCTCCATAAATACTTTATAGTAATGATAGGTCACTCGCAGTATTAGAGACAAGCATTAGCATATGGAAAAGAAACCGAGGATTACGGCTGTTTATGtttttCTTTTCTTTTGtttttttttt
@M00842:98:000000000-AATBG:1:1105:12433:25292	613	not tested	AC	7	194	AGGCTGACATGGATGAAAGCA	TGGCAATGAACATCGATGGC	59.6275	70	B	ATTGGTTGGCAACAAGGCTGACATGGATGAAAGCAAAAGGGTCTGctctctctTTTCCCTCTCGTCTCCCACCCGCCCATCCTTCCGCACATGCATGCATCTGCAtgtgtgtgtgtgtgTTACTCTTCGAGTGTACATCTTATACCATCTAACATGTTTTGGAATTGACGACCGAATACTGTTGGAAAGCCATCGATGTTCATTGCCATTGTGATTTTCTGAAGACTGACATGTTACTTTTATTTTCTTTTC
@M00842:98:000000000-AATBG:1:1105:19073:9625	614	not tested	AAG	7	141	TCCAACCGTAATTCTAACGGC	GCAGCTGCGATGATGATTTCA	59.0235	37	F	TCGGAAtttttttATTGTATTCCAACCGTAATTCTAACGGCTAGCGGTCGGAAAATCCACATATCTATTTCAACCGCCcttcttcttcttcttcttcttCATTTCTTGGTTTTCATTCGtctctcGCCGtctctcAATCGTGAAatcatcatcGCAGCTGCTTCCAATTTCTTCCATCGAttttttCCAAttttttGtctctcCTtctctcCGT
@M00842:98:000000000-AATBG:1:1105:19952:5039	615	not tested	AT	7	190	CGATATCATCCATGTCATTAAGCTGC	AGAGCTTTGACTTATGCTGGTG	59.5575	83	B	AATCTTCAATCACatatatatCGATATCATCCATGTCATTAAGCTGCATATCTTTTCAGAGCATAAGATAATTGACGTGAAGTACCATACGTTAATTtgtgtgTCATCCTAAAATAGTATATTTAAGTTAatatatatatatatTCTTAGAAAAGGAAAGCAAACCGgaaagaaagaaaATTAGAAAATCACCAGCATAAGTCAAAGCTCTTTAAATTTCTTCCCCAAATTTCtttttGTTTATCC
@M00842:98:000000000-AATBG:1:1105:22111:20847	616	not tested	AT	7	184	AGCAACAATTCTCGCCTTAAATCA	TGCCAGTAATCGTAGTCTGCT	59.2205	106	F	CAGCAAGAACTAAAAGCAATTAATTGGTATTTGaaaaaGCAACAATTCTCGCCTTAAATCATATGCAATTCAGTAGtatataTTAGAGGTAAGGCAAGCATATTGATAAAAGTACAATTTCAACAATCTCATTAGGTGCTAAACGGGAAATTAAAAGAAACaaaaaaatatatatatatatTCCTTTGTTCTGGTTTCTCAGCAGACTACGATTACTGGCAATGTAAGTGCTCTACGTAATGTTTGTGCATTCACAAAAGACTGG
@M00842:98:000000000-AATBG:1:1105:25947:23357	617	not tested	AC	7	139	TGCTTCTGTAATAACTGGTTCACA	CAACCTTTGAACTGCAGTAACT	57.7415	29	F	AATTCCTCCAGTTGCTTCTGTAATAACTGGTTCACAGGTaaaaaTAGCGTATGCGCAACTCATGAacacacacacacacGCACTGTCACTGatatatTCACaaaaaCTATCGTTACAAGAAATTTGAGTAGTTACTGCAGTTCAAAGGTTGACAGCTGATGTTAAGAGGAAATAGTGATAGTAAAAGTCACTTGCCATGTCTTCATTACAAGAATGATGCATAGTTTTAATAAAGTTTGAGAAAA
@M00842:98:000000000-AATBG:1:1105:4509:17551	618	not tested	AG	7	90	TCAAATCCGCTCCATCACTTCA	TTGCGGAGGTTTAAGTGTAGGG	60.1585	0	F	TTAAATCCAGAAACATTCGaaaaaaaaaGaaaaaaGAAAACAAAAGAAATTGAGGTTGACGGACACATACCTAACTCTCAAATATAGTTAAACCCGTCCATATTCATTAGATTCAAATCCGCTCCATCACTTCAtctctctctctctcTAAATTTTCTATTCAttttttttttCTTTATTCCCTACACTTAAACCTCCGCAA
@M00842:98:000000000-AATBG:1:1106:11576:25155	619	not tested	AG	7	240	CCTCTTCGTGCAATCAAACACA	GCCGACCCATAACATAAATTAGC	58.8335	76	F	CCTCTTCGTGCAATCAAACACAAGATAAATTTAGATAATTTACTCTTAATTAGACTTATCGTTGTTATCATAGAGCTCCTAAGTGTTCAGGTTCTCGAtctctctctctctcATTAACTTGTGAGTTTTGAATTaaaaaTATAAATGCCttttttAGAGTGTATCTCTTTTAGGGAATTACAATGTTAAGATCATTATTGATATTTTATTACCTCATGCTAATTTATGTTATGGGTCGGCTATTTTAATAATGGAAGATTAATAGTAAAAGAAA
@M00842:98:000000000-AATBG:1:1106:12687:9298	620	not tested	AC	7	190	TTTAGGGTCAGCAATCGGC	CCTGCATCGTTCTATATTACCAAG	57.5595	29	F	GACCGCGCACGACGAATTTTAGGGTCAGCAATCGGCATGGCTCCAAAAGATAAGgtgtgtATACAtgtgtgtgtgtgtgTAAAGTTGATTTCTCTATCTAAttttttttttttCTTGAAATACATTCTGAGTTTGTTACGATACGAACAGATATTTAAGAAGTACATTGAGATAGAGCTGCAGCTTGGTAATATAGAACGATGCAGG
@M00842:98:000000000-AATBG:1:1106:13010:16082	621	not tested	AT	7	238	TCGTTAAGAATTTGTCATAATTCGTCT	TCGATGCAAATCTGTTAGAAGGAC	58.4915	135	F	TAAGTGTTATTATTtatatataATTTTGCTTAttttttAAATTCGTTAAGAATTTGTCATAATTCGTCTCaaaaaTTATCTAtttttAATAAAATTTTATACGTCTCCAATTTTATGTTAAAGAAAGGGTGTTCTCTTATAGTGATGATAAATTATGTGCTATTTGCTGGGTAAGAATATAGacacacATGCatatatatCTGCatatatatatatatCGGTCCACttttttCCCtttttCTTTTGTTCTTCTAATGTCCTTCTAACAGATTTGCATCGAAT
@M00842:98:000000000-AATBG:1:1106:26298:21652	622	not tested	AAG	7	169	TCGATTGAACAGAGTGTTATGGA	GACTGCTACTTGGTTGGGCT	58.7815	73	F	TGTTTGatatatTGGATTATAAGCACTACAATATTGTGCATCCATCACAATTTGTTATTCGATTGAACAGAGTGTTATGGATTAGTAGAGAATTATTTAATTATCGTCGCCCATTCTTACAAAATTTAATATTTaaaaaaaaaaaaaaaaaGTTgaagaagaagaagaagaagaaAAGaaaaaaGAGCACTGGCTTGGAGATAagagagCCCAACCAAGTAGCAGTCCAAGT
@M00842:98:000000000-AATBG:1:1107:24289:11886	623	not tested	AG	7	91	TGAAAGCTTATGTGGCAAGGA	TCCCACTTAGATACCATAGAGACCA	58.8555	21	A	ATTACAATTCTATTCTAACTTGAAAGCTTATGTGGCAAGGAAGTTAGAGGGAAGAATTTAGActctctctctctctCAAATTTCATTGGTCTCTATGGTATCTAAGTGGGATACTCTATGGGGTATTTTAATTAATTATTTAATTAAAACGCCGCATGA
@M00842:98:000000000-AATBG:1:1107:25210:7365	624	not tested	AG	7	116	GGGACACTCTGCTATCTTCCTG	ACATGAAATATCTAGGTGGCGA	58.471	51	A	GTGATACTGGAGAAACtttttCAGGGACACTCTGCTATCTTCCTGTAATTGCCTCTGACTTGTTCTTCTGTCTTTGATTTCACATATTCTCATCTTtctctctctctctcTTTGTTTTCGCCACCTAGATATTTCATGTTAAAGTCTTTCTCTTGGTGGATCTTTGTTAGGAAAGAATATGGTCTTGAAATTTATTCTGTATAAGTTCAGTTGCATCTGAAGT
@M00842:98:000000000-AATBG:1:1107:4234:19934	625	not tested	AT	7	220	TCACCTTCTGCTCAGTTCAGAC	GTCAAGTCAAAGCAGCCAAGA	59.507	16	F	AATCCAAATTAAGTCACCTTCTGCTCAGTTCAGACTCTTCATTTTAAATAAatatatatatatatTTCATCTCATATGTTATTTTATAAatatatACTGATTATATTAAATAtttttttttATaaaaaCACTTGATCATGCATGTAatatatGTACATACATCCATACAGTGAAAAGTACAATGAAATAGGAGAATAAACCAAAATGCCATCTCTTGGCTGCTTTGACTTGACTAATGAGTTCACAATTAAG
@M00842:98:000000000-AATBG:1:1107:6376:15760	626	not tested	AG	7	176	CACATATGTCCTCTGGTTGTGAG	ATTCAGTGTTGAAGGTCGCG	58.8325	39	B	GGtttttCACATATGTCCTCTGGTTGTGAGTTTTCCTTCGCTTGCTCagagagagCTTtgtgtgtgTTGgagagagagagagaACCTGATGCTATTGGGGACTACAATAATAGTGGTACGAATAGAATTGAGGgagagagaAGGACGGCTCGTGAAGGTGGGGCGCGACCTTCAACACTGAATATTATTACAGTTACTGTACCACCCCAACATCAAGCAGATAGGATGAACTTTGCCTTTTCTTTTCTACTGCACAAGTaaaaaaaaCAGCAAAATATTGGTC
@M00842:98:000000000-AATBG:1:1107:7444:6967	627	not tested	AG	7	90	AGAGACTCTACACAGTCATCTTTGA	AGGTTCAGAGATTAAGTCCCACA	58.9125	19	F	TTCTATGTGTAAACACGAGGGTTTAatatatACatatatatatatatatatGTATGTATGAATGTCTGTATAATAATTACTTGGTTATGAATAAGAGACTCTACACAGTCATCTTTGATTAGaaaaaGCAAGAGGGGgagagagagagagaTATTGTGTATGTGGGACTTAATCTCTGAACCT
@M00842:98:000000000-AATBG:1:1107:7649:8301	628	not tested	AAT	7	143	CAGATAAGCCAGTTGTCGTTGT	TGGACTGCATATCCTGTTGGG	59.36	53	F	GAAACaaaaaTTTTAAAGGGGCCACCaaaaaaTTAAAGGaaaaaGAATAAATaaaaaTTTCAATCATAACAGATTCAGATGACGAAGTTTCAGATAAGCCAGTTGTCGTTGTTAGTATACGGCTATCGGCCGCCAATTGAGTTGACCAAGCCCATTTTCAGTGTAaataataataataataataatTAATAATTaaaaaaTaaaaaaaaaaTCCCAACAGGATATGCAGTCCATTTCCGGaaaaa
@M00842:98:000000000-AATBG:1:1108:14618:8453	629	not tested	AT	7	90	TGCTATGTGCCTTCACTGTCT	AACCAGAGTTTATTGCACAATCGA	59.3075	17	F	TTTATTCCTAAAATATCTCGGTTTTGCTCACCATCAAGTGTTCATGGTGATAAGTAATTGAAGATGACCATGGTTCTCATTTAATACTTGTATCTTTGCTATGTGCCTTCACTGTCTCCTTGTCTACAATGTGCatatatatatatatTTTATGcacacaAGTCGATTGTGCAATAAACTCTGGttattattattaGAGAAAATAATGTTAAACTACCTAAAT
@M00842:98:000000000-AATBG:1:1108:15008:9872	630	not tested	AG	7	160	CACTCTTCAGACTTGGAAAGAACC	TCCGACTGGTCATGCTTGAA	59.401	23	B	TAGAAGAACACTCTTCAGACTTGGAAAGAACCAaaataaataaataaatAAAGCAagagagagagagagCGCATTATTCAGTGTTTTAGTAAGAACAACATCTTAGAACAACAAAACAGATTATTGACCATCACTAACAACAAAATTCTTCAAGCATGACCAGTCGGAATAACAAAACAGATGATTGAATATCACTTACACGAAAATTCTTCAATCTTAGCAAGAATaaaaaaGTCGGGATAA
@M00842:98:000000000-AATBG:1:1108:15377:22128	631	not tested	AC	7	120	CCGAGCATCAAGATTGGTCG	TGGTATGCATGCCCAGATCC	59.478	64	A	AGACAACATTGaaaaaTTAGAAGAGTCACtttttAAATTGAGATTAAGCTTTGGCATAATGAATGCAATGATTTAATTTTGTTGCGGAGCAATGGATTTCAAGGTTGACTTGTTCGTGATCTATCCGAGCATCAAGATTGGTCGATGTCGCAAGTTTGCAACGATGAATATAGCAAGACTTTGAAGATGTGGCACGGCTGGCTTGCTAgtgtgtgtgtgtgtACGGATCTGGGCATGCATACCATTTGTAATGAACTTAGAAAAGACATGCATAT
@M00842:98:000000000-AATBG:1:1108:19293:19024	632	not tested	AC	7	140	TTCATAGTACCCTATTTCGCATACA	AATTTGTATTGTTACAAGGCGACA	57.6935	2	F	TCGAAAATAtttttCATAGTACCCTATTTCGCATACATAtgtgtgtgtgtgtgggggggTATTACCAGAGAACCCGATTCtttttCTTTTCtttttAAGTGCCTAATAACTATGATCTTTTATCTACTTGTCGCCTTGTAACAATACAAATTTAAGCTACCAAATATGTAAGATCATAAAActagctagctagGCAATTAATATAGCAAACTTTGTTttaattaattaaTTAGAGAATAtttttCCATAA
@M00842:98:000000000-AATBG:1:1108:25884:12238	633	not tested	CCG	7	135	AGATCTAGCTCATCCACAGGG	TGCCGAATATTCAGAGAATCGACT	59.1775	56	F	AACTAAACCGTAAATCTAagagagAAACCTCAACTGACTTGAGTCCAAACAATAAAGATGGTTGtttttAGGATATAGTTTAAAGCTTGAAGGTGAAGATATAAAATATTTGTCAGATCTAGCTCATCCACAGGGGTTTCTTCAGAGATAAGCTTGAATCTTCCTGATCCTAGTGAAGATTTGAAGAAAGAggcggcggcggcggcggcggcGGTAACTgagagaAGTCGATTCTCTGAATATTCGGCaaaaaaaaaaaaaaaaGGAGTGA
@M00842:98:000000000-AATBG:1:1109:12119:13129	634	not tested	AC	7	187	CCTCGGTGATGGTGAGGTAA	TGTCCACAGCTACATTTCCAT	58.0445	22	F	ATTTTCCAAATTACAAGAGTGTTTATATGACGAGGCCAAGCCTCGGTGATGGTGAGGTAATTCTCCCTTTTCTTAGTCATGCgtgtgtgtgtgtgtTTATACATACAATAGTACAGGAGAATGAGAATGGGAATATTGGTTAATGGCACTCATCATTATTGGAtttttttAATTCCATATGACAGAAAGAATTGCTGATGGATCAAATGGAAATGTAGCTGTGGACATGTATTCCAAATATAAGGT
@M00842:98:000000000-AATBG:1:1109:13985:7163	635	not tested	AAG	7	187	AGGCAAGAGTAGCCAATTGC	TTCGTGAATTATGAGTTATTGGTAGTT	57.935	23	A	GGAACAGGCAAGAGTAGCCAATTGCTAAATTCATAAGATTTCCAGTAAaagaagaagaagaagaagaagGCACCAATTATTTGCATACTAATGGTATAATTGCGTACCAAATATGTATCTATACTATTGTTAACTATGACTACATTGTATACAACAAATATCACTAACTACCAATAACTCATAATTCACGAATACCATTTCATAACTCAATGCATATAACAGTGTTAGATacacacacGTTGAGTGT
@M00842:98:000000000-AATBG:1:1109:25560:22112	636	not tested	AG	7	214	AAGCGATGGTCATGAGCTCG	GCTCCCAGCTCGTTTGAGAT	60.3185	57	F	GCTTGAGTTTGTGTCCAAGCTCAAGCTTGaaaaaCTCAATTATTTTATTGTTTTCAAGCGATGGTCATGAGCTCGAGCCTGAAAAGTTTGTCTTTCaaaaaTCTCTAAGTATATCTCATATAGAAGGAGCCAagagagagagagagACAGGCTCAGGCACTGCTTCCGTTAAATGAATAAAATGCTTGAATTTTAGATAGGTTCTATAATCTCATGTACACAGCTCTTTCTTATCTATCCAGCACTCTTATCTCAAACGAGCTGGGAGCAGGCAAACCAGAAG
@M00842:98:000000000-AATBG:1:1110:14629:26932	637	not tested	AAT	7	105	GGTGCATCAGGTCTGGAACT	GCACAGACCACGTGTGAGA	59.8035	34	A	GATTATAAATAGCTATAATCTAAAATAGGTGCATCAGGTCTGGAACTAGGTAATTTAATTCGTTAAGGGTATTGATAACTTttattattattattattattaAAACTAGCAATTCTCACACGTGGTCTGTGCatatatatTCTCACAAATATACCAATCATATTTTCTTATAATAAATAGACTAATCAAATCATCAAGACAAATTGGTAGAACTTTACAGATCTAACTACAG
@M00842:98:000000000-AATBG:1:1110:15954:11044	638	not tested	AT	7	242	ACACTGCAACAAATAAAGGGCG	TCGAATTCGTGATCTTGTGGT	58.9875	95	F	GATCACACTGCAACAAATAAAGGGCGATATTGTCTGTTTATCTAAAAGATTaaaaaTCAtttttCTCAAATTTAATTTGCCTTATAAAACTTTATAAAATtatataCTAATTTTACGTTGCatatatatatatatTTATCATTACTTTAGTATCGATATGCAttttttAAGTATTGCATCATTGTGCCGATGCCATATTCTAATTAATTaggaggaggCCTTATAACCACAAGATCACGAATTCGATTCTcccccAATGTCT
@M00842:98:000000000-AATBG:1:1110:19995:20827	639	not tested	AC	7	100	TCCCGTGCTACATTCTCATCA	TTATGTCTGGTGGTGCGTGA	59.1055	45	A	GACAATGGCTAGATGCGTGGGCGTCAAAACCACCTGCACATCACAAAACACCAAACTGAAACTCAGCATTACAAACTTTCTAGTCACTCTCAGAATAAGCTTTAGGAAATGTAGGCTCCTCACCTCCTTGAACCGAATAATGTTAGGATGCCGAAGTGATCTATGATTTATGATCTCCCGTGCTACATTCTCATCAATCTACAACCAAAATCACAAATGCTCCTCATTTCTTGATGATATTcacacacacacacaTCACGCACCACCAGACATAAATGT
@M00842:98:000000000-AATBG:1:1112:12872:11554	640	not tested	AT	7	97	GCATTTACCTTTACTGGCTTACTT	AACTTCTTGATGCCCAAACCA	57.906	14	F	GCATTTACCTTTACTGGCTTACTTTTATTTTACCAGCAatatatatatatattttttCCCTATTTCATTCATTATTTGGTTTGGGCATCAAGAAGTTTTCATTAGATTACAAGTCCAGACGACCTTAATTCATATTTTGATTATGGGTTAGTGATTCGGCACTTCAGG
@M00842:98:000000000-AATBG:1:1112:18044:8326	641	not tested	AG	7	112	TGAGGAAAGTCGATGCACTT	TTGGTGGTGAGCTGTCTGTT	58.3075	38	F	TTTGTTAATGCCATAATTGGAGTTTTCTAATATTATTTTGAGGAAAGTCGATGCACTTTAAGCAAAATGGTTTTCTTTTGtttttAGAAAATAAAAagagagagagagagAAGCaaaaaaGATATAACCAAACAGACAGCTCACCACCAAAATCCTATTTCCaaaaaaaaaaaaaGAAGaaaaaTAAATAAACCGAGAATaaaaaTaaaaaaGGGCAGG
@M00842:98:000000000-AATBG:1:1112:19303:19768	642	not tested	AT	7	190	CATTCAAGATTGCTTTAATTATGGTGG	CATGAGGCAAACAAGGCTGC	59.1755	4	F	CATAATATTATTGCATAACAAATCATAGTAATAAATTTCAAATTATCATAATTGAAATTCATTCAAGATTGCTTTAATTATGGTGGAACAatatatatatatatTTTAATAGAGGAAACGGTGATATTATTACCGAAATCAATTGTTCAGAGCTGGAGCAGAAACAATAACATCATTGGGATGACaaaaaGAATaaaaaaGGGCTAAAGATTTTCTAGAAATGGTGTGAGCAGCCTTGTTTGCCTCATGCT
@M00842:98:000000000-AATBG:1:1113:10094:7298	643	not tested	AT	7	114	ATGAATTCACAAGCCCATTCTTT	TGTGGCCTTAGTTGCATGCA	58.8945	7	F	AATAattattattTATGAATTCACAAGCCCATTCttttttCAAAatatatatatatatAAATTTAAATATTTATAAAATAATTAAATTTATCGAGCTTGAGTTTAAAATGCATGCAACTAAGGCCACACCtttttAATGGAGTGCCATCCCATCTTCTTTTCTTTTCCttttttttCATGCCTTGAATCTTTAAtttttGTTCATATCATTAAATACATAACAATTCCAATC
@M00842:98:000000000-AATBG:1:1113:16450:14290	644	not tested	AT	7	143	GAAAGCACCTCAACGGCACC	ACCTTGTAATCTAGTCAAATATGGACA	60.181	15	A	GGCTCGGTGGTACCCcacacacaTCTCAATTGTaaaaaCCGAAAGCACCTCAACGGCACCTCATCTAAATAGATAatatatatatatatAGGAGGAATATCTTTGGATTTAAGTTTACATAATCGTTGCACTCTCATACATATAAGCTACCTCAGTTGTCCATATTTGACTAGATTACAAGGTATGAATTATATC
@M00842:98:000000000-AATBG:1:1113:16980:7284	645	not tested	AAG	7	187	CGCAGGTGGGCAATTTGATT	GGTGGATAAGTTAGCATACTGTACC	59.2655	29	F	ATCTGCCTTGTTTTCCCTCCAACGCAGGTGGGCAATTTGATTGGTAtttttCTACCCTTTaaaaaaaTGTCgaagaagaagaagaagaagaaTCGTTCtttttAGTGGCACAGATTAGATAATTACCAAATCATATCAAAGGTTAATTAATGAATAACTTTTAGTGACTCGGAACTAGATTTTAGGTACAGTATGCTAACTTATCCACCTAACTTATGACAAGATCTAAAGTCAAAGTTTTGAGGCTTAGTTTACATTCTGAGTATTGATTAATGGGAACTTG
@M00842:98:000000000-AATBG:1:1113:21539:18437	646	not tested	AT	7	124	GCACCTTTGAATTTGTACTGGCA	TCTGTGGCAGAGCAAGTCAG	60.105	12	F	CGACAAGACCAAATATAATGACTACGCCAGATGACATGCATAACGaaaaaaTAAAATTAATTTATGCCTCATaaaaaaTTCAGTGCTTCGGGCACCTTTGAATTTGTACTGGCATGTaaaaaTTTGatatatatatatatTATGAATTCTGGAACGAGCCCCAATGAAGCATCGTGAAGCCCATTTCTCTGTTAACTGACTTGCTCTGCCACAGaaaaaTGCTCCATCTTGACatatatGCTTCACATTCACTTCATCTGACTATTTTCTATGTA
@M00842:98:000000000-AATBG:1:1113:28171:16480	647	not tested	AAT	7	133	GGGATCGTTAGTCATTAGATCAAACC	CAGTTGTCTGTTGCTCATCAATT	58.7295	15	F	TAAAAGTAAATATTGTTGAAACTATCAATTATGTTGCTTAATTAAGGGATCGTTAGTCATTAGATCAAACCTAAGTAGAATTATACataataataataataataataAGAAAACTTGAtttttATTCTTAGAATTTAACTGaaaaataattaattaatTGATGAGCAACAGACAACTGTCAAAATTGTCACAATCTCTGTTCCTTAATTTGACCTTTCATTTAgggggAGATTCCTTAATTTTG
@M00842:98:000000000-AATBG:1:1113:7012:24207	648	not tested	AT	7	172	AAGTGGTGTTCCAAATTTGACTT	GCCAGAGTCTGTCAGAATACCA	58.413	89	F	ATTGCAGTTGCCTAAAAGTGGTGTTCCAAATTTGACTTAAGAGTATaaaaaTAGGTATGTAAGTCCATGGTCAACTTGACTTTAGAGTATaaaaaTATAGTGGAGTCTCTTTAATGATAAGTATGTAatatatatatatatCTTACGTTCAGATTATTACTTTGCTGGTATTCTGACAGACTCTGGCAATAGAAGTTGCGGTTT
@M00842:98:000000000-AATBG:1:1114:14219:24434	649	not tested	AAT	7	235	TTGCTTGTTGCGCCCTAATG	CCGAATGGAAGCAATTCGACTC	59.863	31	A	ttttttGCGTAGGATAAACTATTATTTTCTGAAGGCAACTTGCTTGTTGCGCCCTAATGTGCGTTTGGAATGGTATTTGTAGGATTCTACtaataataataataataataaGAATTTTATCTCAAGCTAAGCTAAGTGTATGGAGACAATGAATTCGATGGTTTTCCTCAAAGGGTGAGAAGAAGGGATTAATGGAGAGGGAGGGACAACTGATTGGATGGGATAAAGGAATGAACTAGGTTGAAAAGGATAGAGTCGAATTGCTTCCATTCGGACAATT
@M00842:98:000000000-AATBG:1:1114:8908:17640	650	not tested	AT	7	90	ATCAGCATAAGGAATATTCGCTTCA	TTCTTAATTCCACGTGTTTCACCTG	59.3795	0	A	GTCATCTTGTCCTAACTATTCCACGTTCATCTTAATAAACGAATATTTACATATTGGCTAATTATTAATCaaaaaCAAATCAGCATAAGGAATATTCGCTTCAatatatatatatatTAGAACTTTGGTTTATTATCTTTATTCAGGTGAAACACGTGGAATTAAGAAATAGAACAATTATTGAATCaaaaatatataTTAAGAGTGCAAGAGTA
@M00842:98:000000000-AATBG:1:2101:10427:5102	651	not tested	AAT	7	155	AAACCGAGCAAACAACAGCC	ACTACCACCGCTTCTCAACC	59.7885	20	F	AAACCGAGCAAACAACAGCCAAAACAGaaaaaaGCaaaaaaataataataataataataatACTGATAGAATCCGACGCACGGGAGACTTGACGACAATAGTTTCGGGCGGGTGATcggcggcggAGCGTCCAGGGGTTGAGAAGCGGTGGTAGTCAGCAgggggAACGAACGGTGGCTTCATAGACGCGAAAGGGAGGTGGCGCCTGATCAGCGACGGCGGAGTctgctgctgTCGAAGGATCTGGCTA
@M00842:98:000000000-AATBG:1:2101:10650:4205	652	not tested	AAG	7	189	GCCATTACTGACTATCCTGTGT	ACTTGGATCTTCTGAATGAGCCA	58.6635	92	B	AATAGACGGCATGCAAAATTTTAGAAGAGCCATTACTGACTATCCTGTGTCTTCTGAAGATAGATAATTTGTCCAAATTTtatataGGTCTAAAACTGGATGAAGCTAGTTAAACCCAGCGCATACCTATCTCCACCAGCAGgaagaagaagaagaagaagaaGAGATAACGATTGTCTTAATAATTGTCTTTATGGCTCATTCAGAAGATCCAAGTAAACCTCTAATGAGCTGATCA
@M00842:98:000000000-AATBG:1:2101:15314:20331	653	not tested	AT	7	185	TGCAAAGTATATGAAGATGATGCCA	GGGAGTTTGAAAGGTGAATATCGC	59.5695	108	A	ATCCCAATTAAGAATGCAAAGTATATGAAGATGATGCCATCTTTACCATTGAATAAGTTAGCAAAAGACTTAATGTCCTTACCTATTCTCCAAATCAGCTTAGCCCTCCATTCTACCGTTTATCCGGTAACAATTCACACTCCATACatatatatatatatAGACACGCATACATGCGATATTCACCTTTCAAACTCCCTTCAATCCCTTTTATGGCTCTAAAAGCCaaaaaGaaaaaaaTaaaaaaaTAAAAGAAATTGTT
@M00842:98:000000000-AATBG:1:2101:19986:22529	654	not tested	AG	7	136	TCATGCTGAATGTCTCACAGA	TGCCAACATTTAAGAATTGAAATCC	57.0645	50	F	GAACGGGaaaaaTGCTGATCTGAAACTGCTTTTAGGGAAAGATTTGAAGTCTGGGGATTTTAGTGGCTTTCATGCTGAATGTCTCACAGATACATGGATTGGAAACCATAGGTTAAGTACTTCTCTTTTCTTCCTCTGTTtctctctctctctcTGACCTCATTCTTCtttttGTTGGTAGGATTTCAATTCTTAAATGTTGGCAATTCATAT
@M00842:98:000000000-AATBG:1:2102:16206:14317	655	not tested	AC	7	128	CAAATCTGTGTCAACCTTCTGG	ACGAGTGGCCACATGCATTA	58.771	33	B	GTCTGAGAAGAATGACACGATGGAAAGTTTTGAAGGTTTCATTTTCAATTCAAATCTGTGTCAACCTTCTGGTGCTACGAATTACatatatAGAACCTCACTCAAacacacacacacacAGATTCCCGAACAAACACATAAACGACATGTATAGAAAATAATGCATGTGGCCACTCGTTGCG
@M00842:98:000000000-AATBG:1:2102:21563:21683	656	not tested	AT	7	176	AAGGTTCCACATGCGCAATG	TGCTTAGGCCACTTTCACCT	59.4925	49	F	ACTAAAATATTTAAAttttttCTcccccATCTGATTAAATATGATTAGTTACATGTGGCCATAATTAAGGTTCCACATGCGCAATGACAGACTaaaaaCAATTTGGAAAATTTATTGACAGGGaaaaaaaTATTTtatatatatatataTTTCTACCGCGTAGCTACGTAATTaaaaaTGCACTATAGTTAATAAATTCTaaaaaCTGCGGTTGGTGATGATAGGTGAAAGTGGCCTAAGCAGTAGCATGACCAAAGCATaaaaaTTCCCG
@M00842:98:000000000-AATBG:1:2102:22116:13230	657	not tested	AC	7	204	AGTAGAACATATGATGCAAGCTGA	TTGCTTATGAATATGTGATTTGGGT	57.7095	13	F	ATTTACATCTACACATTtatataGTAGAACATATGATGCAAGCTGATAAATATACTAAAacacacacacacacTCACACTCTAGCCATTAGGAATTTACAAATACAAGCAGaaaaaTCAACTTGGGTAGGCTGATAAGCACAATGCAATTCAACTTGGGTAGGCTAATTAATCTATACATATACAGTATATCTTATATTAAACCCAAATCACATATTCATAAGCAAATCAACAAA
@M00842:98:000000000-AATBG:1:2102:7217:6809	658	not tested	AT	7	129	GTTGCGGAAGTCTTATGCCC	GGCTTCAATTCCCATTTAAATTCCA	58.9265	3	B	CCCGCATAGGAAAATTAACAAAGTTGCGGAAGTCTTATGCCCCACatatatatatatatGTTATCCCACATTGGAAGTTTTAACAAAGTTAGTAGGATTTTATTtatataAATACGTGTCCCATATTGGAATTTAAATGGGAATTGAAGCCTAACTTCCCTATAAAATGTTGGCCAAAGTTAGCTAGTGGAAGAACCCACCGAAAGCAATTCTATATCTTCTTTCTATCTCCCTAACTTTACA
@M00842:98:000000000-AATBG:1:2103:12695:16115	659	not tested	AG	7	140	TTGTCTACATTGGCTGCTCA	GCTAATAGTTCATCTTCATGTGAAACG	58.1475	18	B	TcacacaAGGAGGAGAAAGTACATTTATCACATTATTTGAAAATATAACAATTGTCTACATTGGCTGCTCAAAATGACTATCTTCAGTCagagagagagagagGGAGGGAAGTTATGGATGTCACATTTGCCTTttattattattaAAATAGCATAATAAATATCGTTTCACATGAAGATGAACTATTAGCTAAAATTATGCTCATTTATTAACCCTTTCTtatataGCtttttAATCGATAAATtatatataATAAAGACAATTCAAT
@M00842:98:000000000-AATBG:1:2103:14014:8821	660	not tested	AAT	7	103	CATTGTTGTGGCTGTTGATTGT	TGACCTTGATGGAGATGGTCA	58.365	6	B	AGAATTAATTCTTCATGCCGAATATTTTATCATTGTTGTGGCTGTTGATTGTTATTATttattattattattattattaTTTATGTCAAtattattatTGTTATGGTTATGATGACCATCTCCATCAAGGTCATAAGTTGCCATCATATGAATTTGTTTTCTCTTCTAC
@M00842:98:000000000-AATBG:1:2103:4397:23560	661	not tested	AC	7	141	GCCAAATCAACGGAAATATTGCA	TGTGTGATAAGATCAGTGTATGCA	58.422	53	F	AATCTCATAAATGATGCTTATGCTTTTCTTTAGGCtttttCTTGCCAAATCAACGGAAATATTGCAAATTTGAGTCAGGGTTTTGAGTACGGAAATCCtttttCTGATGTATACATATAtgtgtgtgtgtgtgAGAgtgtgtCtttttgtgtgtTATTCATGCATACACTGATCTTATcacacaTAtgtgtgtgAGATT
@M00842:98:000000000-AATBG:1:2103:6690:5484	662	not tested	AT	7	117	CCCTCTGTTTGGAGCAAGGT	AACAAGAACGGACAGTGGGA	59.527	38	F	ACAAGCGCAGTGCACTTCAGCAATTGGTTGAAGTTTCAATATCCAATGATCCCTCTGTTTGGAGCAAGGTAAGAGatatatTTTAAATTTCTGCCAGCTGATTATGCCtatatatatatatattttttttttCCTTCTTTGATCTTTTCCCACTGTCCGTTCTTGTTCACTGAGTTTAATATCAAATACAATCTCTTTGAGAACAGCAGCTTCAAATGTTTG
@M00842:98:000000000-AATBG:1:2104:10789:2987	663	not tested	AG	7	240	CTGCCTGGTAAATCATGTGCG	ATCAACAGAATGCTTGCCAACC	59.982	39	F	TAACTGAATACTGCCTGGTAAATCATGTGCGATTACATTTTGCCACTCGACGGAACAtttttGAGGTCTAtctctctctctctcTATATGTATTGCCACTCGATATTTATCATAGTTTTCTTGTCTGTGTTTCGTGCCAAAATGTCTTAACATTCTTGTTTGAATGAATTTACATTGAACCTGAGATTGACCTGCTACGTTGTTCCTTTGTATACTCTTCCCTTTCTAGGTTGGCAAGCATTCTGTTGATGTATGCTT
@M00842:98:000000000-AATBG:1:2104:12124:21080	664	not tested	AT	7	108	AAGACAACAGCAACAGCACG	ACTGGGTGTTTGTGTGAGTT	58.5575	28	F	CAGGGAAAGACAACAGCAACAGCACGTAGTTGTTTTCTTCTTGTAAATAAATAAatatatatatatatAGGAATCTGAATATTTATAATTaaaaaaCTcacacaAACACCCAGTATacacacAGTATacacacacAGAGATAGGCACAGACACagagagagACagagagagagagagagagagagagagagagagagagagATTATTAGAGATGGGTAGTGTTTGGTTGGGCAATGGTCTCTTCATAAATGGAAAGATGCCTGT
@M00842:98:000000000-AATBG:1:2104:17296:5898	665	not tested	AT	7	136	ACACCTTAAACTCTTTCTTCCCA	GCCAAATTCTTTCCATGTGGC	58.1335	9	F	AATTGTTACACTCTTTCTCAAAATTCGTTACACaaaaaTTCTTTGATTCtttttGAAACCCAGaaaaaTTTTCCATCTTTTACACCTTAAACTCTTTCTTCCCATTTGAAATTtatatatatatataTGAAATGGAAGAGTGGCCGGCCAAACAGCCTCTCaaaaaGGaaaaaTTACATTTTACTTCaaaaaTTTTGCCACATGGAAAGAATTTGGCCGATCCTTAGAGGGCCGCGTCAAC
@M00842:98:000000000-AATBG:1:2104:3930:9037	666	not tested	CG	7	194	CAAGATCTTCTAATTGGCTGTGCA	TAATGCAAGCAGCCTTCCCT	59.635	103	F	CTCCACaaaaaTGAGAATAAGAAGTAAGAATTTCTGGTTCAAGATCTTCTAATTGGCTGTGCATTCATAAAGATGTAATATTCAACTTTTCtttttGGTTGTTGTGTTTGGCTCTAATCtttttCCttttttCTtttctttctttcGCGTGTGCTTTATTTTGTGTgcgcgcgcgcgcgcTTTTGGTGGTATTTACATGGTGGTAGGATTGAAAGGGAAGGCTGCTTGCATTACTTAGAAAGTTTTGTGAAatatatCAAGAATGTCCTT
@M00842:98:000000000-AATBG:1:2105:10933:22122	667	not tested	AT	7	135	ATTGCAGCGGATGGAAATGC	TGAAGAAGAGGCAGAGCAAA	58.4795	32	B	GTTTTGGGAAGCCGAATTGTGCTTAAACTTCATTCGCGCAGCCCaaaaaTTGAAACTCACGGAGAATCTGAAAGAGAATTGCAGCGGATGGAAATGCCCCTACCTCGGGTGtatatataCGTGCGCACAatatatatatatatTTAGGTGAACGGAGCTTCagagagGGAACTTCTTGTTGACGTTTGTCCTTTTGCTCTGCCTCTTCTTCAtctctctcTGGGATTGTGGACTGgagagaAAAagagaggagagaGGCACAGGTGGTGCGGAGAGGGGATATCAA
@M00842:98:000000000-AATBG:1:2105:14704:24284	668	not tested	AT	7	131	AGTGGGATCTGTAATCAATCAATCT	TCTATAGATTTCGGACCACATCAT	57.4675	6	F	TTCGTACAGATGCCAAAttttttttCATAGTGTTCATTTGATACCTTTTATCAAAAGTGGGATCTGTaatcaatcaatcttttttAatatatatatatatCCTTTTGTTCCTTAAGATGAAAGACACGTTTTGGAGTTGCAAATTATATTATATGTTTTATTATGATGTGGTCCGAAATCTATAGAAAGTAAATGTGTTCTCCTGAGATACGCATGTCCC
@M00842:98:000000000-AATBG:1:2105:18167:16554	669	not tested	AC	7	114	GGGCAAAGGTCTGTCAGCT	TGTCCAAGTAACAAGTGACTTCT	58.7865	43	F	GCCaaaaaCAGTGACCGCTTTTCAAAGGGTGAAAGTTGAGGAGGCGAAATTTGCTGATGAGAGGCTTCAAGATAATTCTTATTGGGCAAAGGTCTGTCAGCTTTCCTTGTCTTGttttttGCTTGTATTTCATATTTGGTGGTGCgtgtgtgtgtgtgtGAGTGCACAAATAATAGAAGTCACTTGTTACTTGGACATAATTTCCATAT
@M00842:98:000000000-AATBG:1:2105:7757:16385	670	not tested	AC	7	174	ACCACACTTGAATTTCAGCCAC	GCAGCTAAAGAGACCTTTGTTTGT	59.8005	92	F	GACAAAACCACTCTAAGTAGCaaaaaCTTAATGCtttttAACCAATATTTTCTGCtatataAAGAGATTCTGGCACTTGTAAATCTAGTTCAGTAGTAAAAGTACCAACCACACTTGAATTTCAGCCACTGAAATTTACAAAGATGGCCATCTCTTTAAGGAAAGGCGACTATACACAGGTGTTAGATCACCTCCATTGTGTACCcacacaCCCACCCATCcacacacacacacaGAAATaaaaaaGAGacaaacaaacaaacaaAGGTCTCTTTAGCTGCT
@M00842:98:000000000-AATBG:1:2106:24434:11525	671	not tested	AGC	7	117	TTGTGGACTTGGTATTGTGAGT	CAAGTCCACAGATCCAGGGT	58.291	9	F	TTATACTAtttttGCCACTTATATTAGCATGAAGTCAttttttttttAattattattattAgatgatgatggtggtggtGGtgatgatgatgatgatgaTTTGTGGACTTGGTATTGTGAGTATAAATGTAtgctgctgctgctgctgctgcTTTATGTTTATCAAATCAAtttttttGTAATTGCTTATCAAGTCTACCCTGGATCTGTGGACTTGGTGTTGTGAGTATAGACGCAtgctgctgcAGCAGCA
@M00842:98:000000000-AATBG:1:2107:10530:6736	672	not tested	ATC	7	124	TTTCATCTTCTTCTTCATCGTCATAAT	AGAGGACAACATGTGAAGGTT	57.265	5	F	GTCGTAATAtttttCAtcttcttctTCATCGTCATAATAGTATtcatcatcatcatcatcatcaTAATCGTCAGAGTCGTTGTCACTGCCACTTTTATGTCCATTTGGCAGCAAAACCTTCACATGTTGTCCTCTTAAActctctTGAATCCGGTCCCTAATGGCTGTCCCCTGAGAATCAGAAGTTTAACCTGATCAGATGCAGGGTGATATGTATCCAAGTCTGTAAGACTGGTGCTCACCATTTTGTGACAACGTTCCTCAAACATTTCA
@M00842:98:000000000-AATBG:1:2107:11795:5148	673	not tested	AAC	7	91	CCAACCATGGTCCTCTTAATTAGA	AGCGTGCCGTCAATATTTGT	58.275	13	F	GGGAACCAACCATGGTCCTCTTAATTAGaaaaaaaaaaaTAGaacaacaacaacaacaacaacACGACACTGCAGCACAAATATTGACGGCACGCTTACATTTTGGATGGTTTGTTATTTATTAAATTTCAAGAATAGATACTAAGTATAAATCAATTCCAAATCAAATAtttttATAAAGAATTTGtatataCTTGGTAT
@M00842:98:000000000-AATBG:1:2107:11959:20139	674	not tested	AAT	7	139	TCGGATGTGACATTCCCAACT	AATACAAGCCAAATATAACCACACT	58.2085	71	F	GATGCACGTGGAAGAGTTGAAATTTAAAAGATTCATTCGGATGTGACATTCCCAACttttttttttCCCCATAAAGACTGTATCCTTCTTTAACCCTGaaaaaaaaaaaaaGaaaaaaGaaaaaGTTAtattattattattattattatAAGTGTGGTTATATTTGGCTTGTATTATCGATTATTCGTGCATGAATTATGTGATTCAGT
@M00842:98:000000000-AATBG:1:2107:17698:17353	675	not tested	AT	7	110	AATTGGTGATGGCTGGGTGT	TTTCTTTATTTCTTGTAACCAACCTCT	58.7345	12	A	AATCAAATGAGGTTTAAAATTTGAAATTGGTGATGGCTGGGTGTGGGAAAGGAAAAatatatatatatatTGTACTGCAGGATATAGAAAAGAAGATAGAAAATTATAGAGGTTGGTTACAAGAAATAAAGAAAAGTGaaaaaaaaTgagagaAAATCTTATAATAGACTCGAGCACCGTCTTTATCCAGTTGGcccccACTGTTCATTAGGT
@M00842:98:000000000-AATBG:1:2108:13017:17533	676	not tested	AT	7	141	AAGATCATGAAGCAGCACCT	TTGACCAATGCCTGTGCTCT	58.543	34	F	TAAGGAATTTATGACGAAATGTACCTGCAATTGCAAATTCATTAAGTCTGTTAAAGCTATTTCAGATACAAAGATCATGAAGCAGCACCTATAATaaaaaTTTGACAATCATTCTCATGTAAGAatatatatatatatAATACATATAGAGAAATCCAAACATAGAAATTTGCTGTATGGCGGCTACAGTTAGAGCACAGGCATTGGTCAAAAGGCAAATATGTAAGAAAACTGC
@M00842:98:000000000-AATBG:1:2108:19740:2168	677	not tested	AAT	7	237	GGCAATGCAATTGTGAGCCA	GATCTTGTTCAGGCAAATCTTGT	58.827	113	F	AAGGCAATGCAATTGTGAGCCAAATAGTAGTTTCAGTAATTGCAACAGAATTTGAACTGAATTAAATCATAATCAAACTAAATGGAACTGACAACAAAAGAAAGCAAAATGCAGAATTGTTGCCCAATAttttttttattattattattattattaAAGGAACCACATATAGAACAAAACAACATCAGAGATGAATGAGAACaaaaaTACAAATAAACAAGATTTGCCTGAACAAGATCTTCTTTAGAGAAAAGATACGGTTTAGAA
@M00842:98:000000000-AATBG:1:2108:21774:9903	678	not tested	AT	7	93	GTCTCACACAACTTGGGACCA	ACTTGCTGTACCAATGTCCC	58.967	25	F	GAATTTaaaaaTTAagagagTCTATTCAAcccccTCTTCTAGAGTCTcacacaACTTGGGACCAACACGGACGCACCAGCCCTTTTAACatatatatatatatTTTGAATTTGAAGGGGACATTGGTACAGCAAGTAAGATAGATTCCTTTAATGCatatatCTATAGAATCCAACAAAAGAAGGACAAGGAATCTTGTGTATGAAATCTTTTGCACTGTAACATAAA
@M00842:98:000000000-AATBG:1:2108:6142:20875	679	not tested	AC	7	111	CCAAATGATGGCCAACCCTTC	GGAGGAGCAGTTGGAGAGAG	59.4845	24	F	AAAGGaaaaaTAtttttGCAATCGCaaaaaTTTTCGCGCAACAAatatatTTTTCTGCAGTCAAAAttttttttAGCACTCAAGAACTTTTCTTTTGCGCTATTTTGGTCCAAAGGAGCCACTTTGGCCCAAATGATGGCCAACCCTTCTAAATACATTCAAGGCCAATGGAGacacacacacacacGGTCATAAAGaaaaaGGAAGGGAAGAGGACAtctctctcCAACTGCTCCTCCAAATTCTTGGGGATTTGTCACCCA
@M00842:98:000000000-AATBG:1:2109:10614:12276	680	not tested	AATAT	7	176	TGTCAACATGTGCCAGTTCAC	TTTGGTGTACGGGACTACATATT	58.322	85	F	ATCCAttttttttttCCaaaaaaaaaaaaaaTGTTGGAGTTTCAAATGTCAACATGTGCCAGTTCACAACTTGAATGAAGACATAAATTAGTATAATTCTTATTAGAATTGTGGCATTTGATGTTACAAGATTTAGACTGTTTTCTTCATATatataatataatataatataatataatataatataTATAAATTATAAAATATGTAGTCCCGTACACCaaaaaa
@M00842:98:000000000-AATBG:1:2109:15503:17504	681	not tested	AC	7	112	CAATCTGCAATCCATGGCCA	AGTTGACAGGTATGCTTCGCT	59.304	35	B	TAATAATATTTtatatatatatatacacacacacaTGATACTCCGAATGTTTGTGtatataACACGCTCATGAGTCCTCATAAATATCCTAGTCTACTTTGATTCAATCTGCAATCCATGGCCAATAAATCATTGCGTAATGATtatataGTATATGTAtgtgtgtgtgtgtgGATATTTAGCTATTAGCTTTCAAGCGAAGCATACCTGTCAACTACAACACCTACCaaaaaTTGTAATTCCTCAAATGGATGTTTCACATTCTACATTGTGG
@M00842:98:000000000-AATBG:1:2109:15673:27614	682	not tested	AT	7	190	AACTTCTGAAGCTTATCGTGATCC	TTTCAATGTTCCTTAACCGCGT	59.0035	104	F	TCATTATGAtttttttACTTttattattaTCCAATCTAATGGACTGAAATTGACTAAACTTCTGAAGCTTATCGTGATCCATTTCAAGGACGTAAACTACAACTCATCCATTGTGAATAAAGGCAATGATACATAAGATCTCATAACAATTGTCTTATGCAATAAGGATGCTCTTTGTGTATGAatatatatatatatCGAATAAGTCAAAAGATATGCATTGAACGCGGTTAAGGAACATTGaaaaaa
@M00842:98:000000000-AATBG:1:2109:21643:14922	683	not tested	AC	7	154	GGATGTTCTTTCCGTTCTCTGT	GTGCCCAAATAGCCCGGTAA	59.365	68	F	TAGTAGTATAGAAGAAAATTTTCGGATGTTCTTTCCGTTCTCTGTTAttttttGTGCGTCCTATCtttttGATAAAGTAAATTTCATTATCGACTTAtttttGTGCACAGGCAtgtgtgtgtgtgtgTATATGTAATGATGTCTGCGCATCAACTCATTACCGGGCTATTTGGGCACAACCCAGATAAGTTTTGTAAAGGTTCCTCCGTTTTCTTCAAACttttt
@M00842:98:000000000-AATBG:1:2110:12648:23863	684	not tested	AAT	7	170	GGATGAAGACCATGAATGAGGG	TGACTGGCTATTTGCACAAAGC	59.273	62	A	TTAGTCGTGGTAATGACATTGAAGGACATAATTGGATGAAGACCATGAATGAGGGATTTCAAATTGTAAAAGGAGGCCTCATTTTATTTAGTTTGTAAATTCTATTATTTAGTTTTAattattattattattattattTTTGGAATTGTGGATAAAATAAGAAAGATGGATTATTAATTTTGCTTTGTGCAAATAGCCAGTCAAAGAAGTCTATTTTGTACTCTACGTCTTATTTTATCGTTCCGAACTATAAGATGAAATAGAA
@M00842:98:000000000-AATBG:1:2110:12937:14221	685	not tested	AT	7	101	TGAGGAGCTATAAGGGTGACAGA	TCGAGCTCATTCAAAGTCATATCA	59.0735	39	A	AGGCATGGTCGGGATCACCCAATAATGAAACGGCCACTCTAGGGGACCTTGGAGGAATAAGAAGTTATTGTATAAATGAGTAAATTGAGGAGCTATAAGGGTGACAGATTCACCAAACAATAGTTTAGTCATCATAATCGATTTGCTtatatatatatataTTGATATGACTTTGAATGAGCTCGA
@M00842:98:000000000-AATBG:1:2110:13669:19570	686	not tested	AT	7	244	AGGAATGGTTTAGTTGGTTGAAGA	AGTTTGTCCGTAGAAGCGCG	59.653	177	F	GGCTTCTAATGAAAGGAATGGTTTAGTTGGTTGAAGATATGGATTGAAAAGGCCTAAAATACCTCATAAATGAAAAGGATCGAAACTTGGAAAATTTCACTGAttttttCaaaaaTTTTaaaaaTTaaaaaTCTCTATGAAGGCTAGAACAAACTCTTTGAGAtttttGTATCATTAGCTTTCTTAGCACCTCAGGATTGATATACAAAATGTGtatatatatatataTTAAATGTCCGCGCTTCTACGGACAAACTTGGGC
@M00842:98:000000000-AATBG:1:2110:21446:9704	687	not tested	AAG	7	240	TTTCTGCGTCTTTCTGTTCTTATTCT	CATCCCTGGCCTTCCCTGA	60.1485	126	F	ATTGCAGTTTTATAGTAAtttttCTGCGTCTTTCTGTTCTTATTCTTGCCTGCTGTATTTATGAGATCCCAGATTCCCTTCGCTTGAAATTGGGTCTTCAGTCCTCGATATTCTGTTTTCATCCCAGATTCCCTTCATTTGACATTGGGTCTTCAGTCCTTGATATTCTGTTttcttcttcttcttcttcttcTCTCTTGGGgtgtgtGGTGGGAGACGAAGCCACTGGGAGCGTTGGAACTCAGGGAAGGCCAGGGATG
@M00842:98:000000000-AATBG:1:2110:22349:15502	688	not tested	AC	7	191	TTGTCTCGACATACAAATTTGCACA	AGATTGATCTGTTGTTATGTTGAGTAT	58.5475	45	F	CTTTTAAATTCCAGATTATCtttttGTCTCGACATACAAATTTGCACAAACTTCCTGCAACAAGTGAAAAGAATTACACATTTGAAGAAACATacacacacacacacGAATCATGGATAGAACAAACTTTCTTCTTTTCATCTTATGCTCAATGATATACTTGTTCATTTCTTGTTTAGCCTCAAACATACTCAACATAACAACAGATCAATCTGCACTTGCttttttCAAAT
@M00842:98:000000000-AATBG:1:2110:25277:11990	689	not tested	AAT	7	124	GCTTGTTTGAACTACTACTTTGACCA	TGCTAGAAATATTGATCAATCGTGTGA	59.626	0	F	TTAGTAATACACATATAATGACAATTAAGtaataataaAATTGTCATATTATAATTTGTGATAAAATTTTCACGTAACTGATTCTCAATAATAGtttttGTCACTATTAAGCTTGTTTGAactactactTTGACCAaataataataataataataattttttGCTACTTCTGATGTAAATACTCAGTGGCAATTTTAATATGaaaaaTCACACGATTGATCAATATTTCTAGCAAATAGGGAGT
@M00842:98:000000000-AATBG:1:2110:8133:9337	690	not tested	ACC	7	111	CCACCACCTGCACTATACCC	TGGTTATGGAGGTGGAGGCT	60.0365	33	F	CTGTATCCTccaccaccaTAGTTCCCGCCATCACCATCGTTGCTATAaccaccaccTGCACTATAccccccACCAAAACCACCACTATTGTAACCACCAAAaccaccaccaccaccaccaccAAAATTTCCACCTCTGAAGCCTCCACCTCCATAACCA
@M00842:98:000000000-AATBG:1:2111:18860:10041	691	not tested	AGC	7	181	GGATTTCCGGAAGCACGAGA	GTCAGAATACCACCGCTGCT	60.108	63	F	ATAGGTATTTCATGCCGCCGGAGCCATTGCCTTGGGATCGAAGGGATTTCCGGAAGCACgagagaTCCGGCTCGGACGCACGCCTTGGCGGAGGATTTGGTGGCGGTGGGCCCCACAGATGGCGGGagcagcagcagcagcagcagcACCACCCTCACGCTCCGCCGTCTCACCCGCCGCCTTatcatcatcACCATcagcagcagcagCGGTGGTATTCTGAC
@M00842:98:000000000-AATBG:1:2111:19433:24124	692	not tested	AT	7	108	TGCTGCATCTCCTTCTGTGG	TGACGTCCGTTTCATTAGAATCT	58.984	19	F	CTACGTTTGCTGCATCTCCTTCTGTGGCTGCTGCCTGCATTATTTGatatatatatatatCAATATTAGTCTTTGCCTCAAAACATTGGCATAGATTCTAATGAAACGGACGTCaaaaaGATGAAATTTTGTGTCTGGAGTAGTAATTTCTTTATTCTTTTATGAGTATATTAAGGCTCTATTTGTAagagagTATACTCGTTGTGCTCTCATAGACATGGCTACGACTTGCACAtttttAGGGCGGAGTAATTT
@M00842:98:000000000-AATBG:1:2111:20148:23120	693	not tested	AC	7	198	TGTCATCCAGGATAAGTGCAGT	ATGTGTTTGAGACGACTGGAT	58.2375	70	F	TCAATCAACaaaaaTATGCACCCACTTTAAGTATGTCATCCAGGATAAGTGCAGTTTCAGAAAATGTGGGTATTCTCCTTATTTTAAAACGCTAAATATAATTAAATCACATGAACCaaaaaaaaacacacacacacacGCGCAGTGAGCACAACatatatGTGGAATGCAAGGTTCaaaaaaCAAGCCTCTATAATCTAATAGatatatatCCAGTCGTCTCAAACACAT
@M00842:98:000000000-AATBG:1:2111:23212:23452	694	not tested	AG	7	93	AGTCCGCTTTGTACTACAACA	ACAAGTAATTCCATGTTGTTGTTCCT	58.4685	18	F	AATCAGGTTTGAAATTCAAGCTCttttttAGTCCGCTTTGTACTACAACAAAATATAGCATGAGTGAGgagagagagagagaGGaaaaaaaaaaaGAGGaacaacaacATGGAATTACTTGTCACTAATtatataTGAAAAGTGAGAAAAGATTATAtttttttCCATaaaaaaaTAAATTTAACAAAC
@M00842:98:000000000-AATBG:1:2111:8299:15427	695	not tested	AC	7	142	GTGAATACACCAGGCGGGAG	ACCCTTTCATAGCGGAAGGC	60.2845	71	F	GtttttAATTAGGGTGGTGCGTGGTGCGGTTCAAAATATGGCTGCCTTTCCAGAGTGAATACACCAGGCGGGAGCACaaaaaaCATCACAAATCAGTATTTTggggggATATTAAACTCAAATCCAATCTCTAATCCAGGTAATTacacacacacacacTGATAATGTCTAAATTCGCCTTCCGCTATGAAAGGGTCGACCTCT
@M00842:98:000000000-AATBG:1:2112:13850:5399	696	not tested	AAT	7	139	TGTCGACAAATTCATCATAACCG	AGGATCTCTTGCAAATCGAGT	57.317	19	F	TATACTAAGTTAAAATGTCGACAAATTCATCATAACCGTTAATTTATcccccccAAAaataataataataataataatAAATAAATAAACAAAATTCATCATAATCCTGTCAATACAGTGAAGACTGTAGAATACTCGATTTGCAAGAGATCCTAACCTTGATGAAACTA
@M00842:98:000000000-AATBG:1:2112:18182:17879	697	not tested	AT	7	118	ACATCTTATGTCACAACTTATTCCACA	TGAAGCGATCACAGTTGGCA	59.6835	36	A	ACATCTTATGTCACAACTTATTCCACAATTAATCATATCATATAAATGCAAAATCACGTTACCtatatatatatataTGTATATTTATTCTGCTTATGTGCCAACTGTGATCGCTTCATTCAAAATAGACGATATCTACGtatatataATTATAAAATACTTCAAATATTTTATTTTAATTCATATTTATTAGATACATTTT
@M00842:98:000000000-AATBG:1:2112:20146:17198	698	not tested	AAT	7	91	TCCTACTCCTCCTCCTCCTG	ACTTGGATGGGAAAGCTGGT	58.9965	3	F	TGCTATTAtttttGTACATTTAGCATGATaaaaaaaaaaCTTTAGCCCTCTTACATTGtatataatatatAATATTTCCTActcctcctcctcCTGTTGttattattattattattattaGGGAGAATTGCTTATAAATAATTCTTGACCAGCTTTCCCATCCAAGTATCCAACTTCTCATTTGTttcttcttcttcttccatcatcatcatCGtcatcatcatcaTTTTCttttt
@M00842:98:000000000-AATBG:1:2112:23567:21770	699	not tested	AT	7	138	TGATAAATTTGGGTGCTAACATACAC	GTCAGAGCATTGCCCGACTA	59.0285	0	A	ATATTATTTTGATAAATTTGGGTGCTAACATACACatatatatatatatTTGATTATTGTAAAGTTCGTCTTCTCGAACTTATCTAAGTGTGGGCGAACCAGGGTGGAAGGCCGCCCATCCCGAGATTAGTCGGGCAATGCTCTGACACTTGGTTACCAAACaaaaaaaaaaaaaaaaCTAAGCCTGATCACCATATCCTCGTCTGGGTATCACAGAACAGTAACC
@M00842:98:000000000-AATBG:1:2112:9392:18819	700	not tested	AAAT	7	97	TCTTCAATAATCACAAAGTAACGGAT	CCATTACTTGGCGAGATCTTGC	58.462	12	F	TACACCATAATTAATCTTCAATAATCACAAAGTAACGGAttttttATTTTGTtttatttatttatttatttatttatttatttttgggggCAAGATCTCGCCAAGTAATGGATTAGTGGTCATTACTTGACGGTTGATAAATAATCAAAGACTTAATTTGGAGTGA
@M00842:98:000000000-AATBG:1:2113:16418:10867	701	not tested	AG	7	111	AGTTATTGCAACCATGATGAGACA	TGATTGCAACCCGGTCATTG	58.9285	1	A	AttttttGTGTAATGTATtgtgtgTTTCATGAATTGTATTGGTCATGTGATATCAAAGTCTATATGATAGTTATTGCAACCATGATGAGACATagagagagagagagGTGAAGCTAGTAGTATAGTTAGAACTCCAAGTTCGGAGACACCTAATTCGAACAATGACCGGGTTGCAATCATTAACCAATTAACAAAGCTTATTGAACGACAGTCAGAACAGATCCAATACCTTATACAATagagagACATGGCTGGATAATTAAGAAAAGAAGTG
@M00842:98:000000000-AATBG:1:2113:9774:21296	702	not tested	AT	7	90	TTGATTCATATCCGGCTGCAA	TGATTTGATGATGTTGGCCGG	58.66	19	A	AAGACTAATACATTTCTCACaaaaaTTTTGTTAGTTTTAAAATTAAAATTGaaaaaaaaGGAAAATTGATTCATATCCGGCTGCAAATGCCGGACATAAGGAAAAatatatatatatatAAACATTTATAATGTCCGGCCAACATCATCAAATCATCAAATAATAGTCATCAACGAATACCACTT
@M00842:98:000000000-AATBG:1:2114:15624:8036	703	not tested	AT	7	190	TTTAGTTCACGGGTCTTCATTGT	ATGGATCATCAACTTGTCAACTCA	58.363	91	F	GAAATTGTTTGAGATTTCACTTCCTTTTCCTTCttttttAGTTCACGGGTCTTCATTGtatataCGTAATCAATTCCATTACTATGTAGATAAATTATTTTCTGAAACAATATTGAACCCtttttAatatatacacacATACACATACAAatatatatatatatTTATTTGTATGtgtatgtatgtaTTTAGATAAGTGAACTGAGTTGACAAGTTGATGATCCATTTTGAGAAAACAT
@M00842:98:000000000-AATBG:1:1103:13640:25221	704	not tested	AC	8	169	TCTTAGTCTACAACTCTTCCCTGA	ACACACACGTATTATTTGTAGCTTT	57.8405	71	F	ACCATCTTAGTCTACAACTCTTCCCTGATTATACAATAAAATATGTATGaaaaaTATTTTAATTTGGTTTAATTCTAGtatatatgtgtgAGTGTGAGAgtgtgtgtgtgtgtgtAGAGGTTATAATAAAATTTGGAAGGTGTAAATTAAAGCTACAAATAATACgtgtgtgt
@M00842:98:000000000-AATBG:1:1103:17946:18784	705	not tested	AAT	8	196	AGGTTCCAAGGTCCAAGCAG	TGGTGGCAAACAAGAAACAGC	60.012	85	F	ATCCAGTAGaaaaaaCAGGTTCCAAGGTCCAAGCAGGACAAATAGTTGAATAAAATACCTTGGAAACCACACGGAAAGCAGTTCTGGCCTCACgagagaTCTTTAATTACCttttttATTGtattattattattattattattatTGTCCAATATTAATGTCCagagagGATCACGTGCCATGTTGTCTTAGCTGTTTCTTGTTTGCCACCATTACAAATATAAGGCACCGTATTGTGACtatatataATCATTTCATGAGGTGACAAATTAATGTT
@M00842:98:000000000-AATBG:1:1104:15742:15579	706	not tested	AC	8	125	TCATGTACATGTATAACACACAAAGAA	ACATACACCTAATGCACACAAGT	57.926	32	F	AATGCTAAAATACCATGCTAAGTTGGGATGATACACTATCGAAAATTGATTGCTTTCTTTTCATTGTTATCTGTTAAAAGCAAAGCaaaaaTTCATGTACATGTATAacacacAAAGAATAATATTTATCaaaaaCAAccccccccccccccacacacacacacacaAATCTATCCATATAGTATTGCATGTATACTtgtgtgCATTAGGTGTATGTTAGTTTTCAATACCTATAATATTAAA
@M00842:98:000000000-AATBG:1:1105:13691:27030	707	not tested	AG	8	182	GTTAGAAATTTAAAGCAATGGTCAACC	GTCAAGTAAGAGGATGTTCGCA	58.3525	55	F	GTTAGAAATTTAAAGCAATGGTCAACCAACTTTTGCAAGTTTTCAGGTTGTCAACCTTAGTTTTcacacaaaaaaaTAATTAagagagagagagagagTTAATCTTCACACTCTTAAtttttACAACAGTAtttttACTTCCTGAAAGAACAAAACATCTTGCGAACATCCTCTTACTTGACTTAGAGA
@M00842:98:000000000-AATBG:1:1105:15001:17594	708	not tested	AAG	8	123	GCCTTGCATGAGATGTATACAGA	GGTGTGTAAGTATGTTGGCTTGG	59.087	46	F	AAGCAAGAAGAGGTTCACTCAGGGCCTCAAGCCAGAATTAAGAAAAGCCTTGCATGAGATGTATACAGaaaaaaaaaaaaaaaaaGATTTCACCTTGCAAGAACAACATTTTCTCtcttcttcttcttcttcttcttctACTTCTTCCAAGCCAACATACTTacacacCtatataCATCTACAAACTTACTTTAAGCaaaaaaaaaaaa
@M00842:98:000000000-AATBG:1:1105:17051:24495	709	not tested	AG	8	224	CCGTGCACGCTTAGGTGTAA	ACCTAGTTTCGTGATGCAGGA	59.884	158	F	GGGGTGGTAATGACTCATAGTCTCAGGCCGTGCACGCTTAGGTGTAAGGATGAGATTAGTGTAGTAAAGTTTCAATGGGAAATGACCATCATTGAGGAAATTAAGTATAAAATACAAGTGtgatgatgaCTGATAATATTCCAAAAGtttttATAAATTATCACCATCTTCCATTTGGCCCAAGTGACTTGAGTTAATACATAAAagagagagagagagagCTTACCTTATCCTGCATCACGAAACTAGGTTAAAACCATATCCTTCATTTGATCAACCA
@M00842:98:000000000-AATBG:1:1105:7609:6665	710	not tested	AAT	8	167	CCTTCGTCATTCCTGGCAAT	TGCTTCGACCTTAACAGGAACA	59.071	76	A	TTATAAAACACAAACAGaaaaaaaaaCCTTCGTCATTCCTGGCAATGAATTGAATTTTCTTAATTATATTTGCATTCTTCATGATGAAATGAATTTTCTTAATTATATTTTACAACCAAACAattattattattattattattattAATTTCTTTGCTACGGTAAAATATTTGTTCCTGTTAAGGTCGAAGCATATCAAACGATTACATACAAG
@M00842:98:000000000-AATBG:1:1105:9716:20906	711	not tested	AG	8	100	TCTGTGTCTGCAACCGCTAA	TGTGAGTGTGAGTGTGGGTG	59.7155	43	A	AAAATaaaaaaaCaaaaaaaaGAGAAAGaaaaaGAAAGGAAAAGCCCGTATGATACTGTCACGTGTCGGTGAACTTaaaaaGAAATTTTCTGTGTCTGCAACCGCTAAAAGTAGCGCTTTATAATGCAAAGCCAAGAAAATTCGCTTAAGGtctctctctctctctcACACCCACACTCACACTCACActctctctctGTCTGTTTAGAActctctCAAAgtgtgtGCtttttGCAT
@M00842:98:000000000-AATBG:1:1106:17824:16532	712	not tested	AT	8	101	CCGAATAAAGCACCAACGCC	CCTAGAATGTTCTGGTGCGGA	59.986	31	F	cccccaaaaaaaaaGaaaaaaGAAGGaaaaaaGGAAAAGAACGTATTTGATTCTTTTCTTTCATAAGAAGGAAAGTCTCgagagaAACACCAGAACACCTATATTTTGAGAGCaaaaaGATAATAAATGGTACAACCGAATAAAGCACCAACGCCTATATGTTGAGAGGCCCCATTCAAATTAAAAatatatatatatatatCaaaaaTGTAGTTTCCGCACCAGAACATTCTAGGAATGC
@M00842:98:000000000-AATBG:1:1107:25228:24388	713	not tested	AT	8	109	GGCACTTTCGGCCGGATATA	CATTCGGCAATCCCATGTCC	59.648	3	A	CCAGACATCAAGAATATTATATTTTATGTTCGGCACTTTCGGCCGGATATAAAAatatatatatatatatACATATAATATTCTTGATGTCCGGTGGTAATATGTCCGGTGTTCGATGCCGGACATGGGATTGCCGAATGCATTGAACGTCGGACATCAGTAACATG
@M00842:98:000000000-AATBG:1:1107:26965:13436	714	not tested	AAT	8	156	GGTTGGCTGATGAGAATTCATT	GCATGGGTAATTTATGCAATTCACT	57.86	23	F	GGTTGGCTGATGAGAATTCATTTTCTTTATACCCCTGGGCTATTTttattattattattattattattaTGCTACATCaaaaaGTCTTAGACCTAGCAAGAAGAGCAAAGGCCTTAACCACATAATTATAGAGTGAATTGCATAAATTACCCATGCATTATTTGTAATTGGtatataGCCTCTTATTaaaaaaaaaaaTTGATTCTAACACTGTGtttttAATTTCACTGCAATTAATATCTAAATCGAGGC
@M00842:98:000000000-AATBG:1:1107:4837:18862	715	not tested	AG	8	146	ACTTGGTTGCAGGATTTATTTGCA	TTCATTTCTTTCTTGCACACGC	59.2945	79	A	GTAGACGTGaaaaaaTAATAAAGAGAATCTACTCGTAATTTTATCTGCAAGTTAAAGAAATGGAAAACTTGGTTGCAGGATTTATTTGCAATAGCAATGGATCAACCATTCCGGTTTCCTGCCACTTTTACGTTTGTCCTGAGGGCGTTTTCGACTCTTGAAGGTGATGtctctctctctctctcTTATTGCGTGTGCAAGAAAGAAATGAAAAGTGAAAG
@M00842:98:000000000-AATBG:1:1108:24789:18661	716	not tested	AT	8	90	CGGAGAGGTTTGGGCGAG	CCAGCTTCATCCGCGGTC	60.509	31	F	agagagagagAAAGGGAAGAGGCAGCgagagagagaTAGAagagagagagGAAGAAAAGGGTTTGAAACCCTCTTTTATTCTTCTCCGACACGGGCGCAACCGCGGAGAGGTTTGGGCGAGGTCGCTCCCACTCCAGTAAAttttttttttttatatatatatatataCCTGCGCGACCGCGGATGAAGCTGGGCGCGGTC
@M00842:98:000000000-AATBG:1:1109:6603:10831	717	not tested	AAT	8	138	TTCCTTCATGAATTGCATCTCTG	AGATAGCTCGGTTTCGGACA	57.8495	23	A	CATCGAGTTACGTCACCAAGACAGAGGCTTTTGGAAGGCTTGATTTTCCTTCATGAATTGCATCTCTGCACCAGTAGTGAGAAATTAAGGCtaataataataataataataataaTAGTAATAATTTAATTAAACTTATGCTTTGAATGACTAGGAAATTATTTGTCCGAAACCGAGCTATCTGGTTATATTAGCAATTAAGtttttGAATCAAACTATCTGGTTATAGTAACAATTAAGtttttGAATCCACTTAAC
@M00842:98:000000000-AATBG:1:1109:9683:15559	718	not tested	AG	8	140	AGACCAGCAAGGAACAACGG	ACGGAGCCAACATAACGTCA	60.108	27	A	TAAGACCAGCAAGGAACAACGGATGAAATATTTAGACTTTATTTAGGACagagagagagagagagCCAGAAAAGTTGGAATAATACGGAGATGCGGGAAACAGAGGGAGATTGATATTGAGATGACGTTATGTTGGCTCCGTACTTAACAATCATATGCTACAAAGtttttGCTATTTATTGGttttttCCCTTCTCCTTTTGGGAGAATGCTTCCGTCATCCGGaaaaaCTCGTATTGTCCTGGCTAAATAACTAA
@M00842:98:000000000-AATBG:1:1111:6249:25073	719	not tested	AC	8	171	CTCTCTCCCTTCTTCTTGAAAGA	TGGTAGCATCACTTTCTTAGCACT	58.6415	9	F	TCATTTCACAAGCTGCaaaaaCAAATTtctctcTTTtctctctcCcttcttcttGAAAGAAACTCATGTacacacacacacacacAAATCCACAGGACAAAtttttGTAAAGaaaaaTGGGAAGAGAAAGGTGTAATAGATAAGCTTGAACTCAtctctctcAAGTGATAGTGGTACATTTATAAGTGCTAAGAAAGTGATGCTACCATTTTGTGAAAGTGATTGACTGAAAAGaaaaaGGTTGTCATCATCTAGCTTCAATTTT
@M00842:98:000000000-AATBG:1:1111:6517:7438	720	not tested	AAAT	8	128	CTTCTGGATGCTTACATGTACGT	CGCATACTACAGCAACGCAA	58.9235	48	F	TGTTTTAGTCAAATTACATTGATAGATTTTGACAATTGAAAGATTGTCTTCTGGATGCTTACATGTACGTACATTATGTCTTCAGAAGTATGGTAAGTGCATATAATTCAATTTCCATtttatttatttatttatttatttatttatttatttttttGCGTTGCTGTAGTATGCGCTACATATGTCATGTCTTGAGAAATATGATATCCCTTTCAGCTGGAGTGTAA
@M00842:98:000000000-AATBG:1:1111:8550:7717	721	not tested	AT	8	216	TCATATTCAATCCAATCCATCCCA	TCCAGCCAAATCATAAAGCAAGT	58.347	94	B	GTAAAATACATGGTGAACTATTCATATTCAATCCAATCCATCCCAATTTTATTTTCTCAATAAGTTTGTTATATGTATCATTtatataTGTGTCACatatatGGATATGTATCTTtatatataCACATTTGTATCTTTGtatatatatatatataGATATACATAGTTTCTTTCTTACCTTAGTTGGGAAATGATTCAATGGGATAAGTAATTCACTTGCTTTATGATTTGGCTGGATT
@M00842:98:000000000-AATBG:1:1112:19967:14118	722	not tested	AAG	8	212	AACGGCTTGCCTTCCAGAAT	TGCACCAACGGTTAACTGAC	59.475	109	F	CAAGTCTCCGAAACGGCTTGCCTTCCAGAATAAATTATGCCTTCCAAGACGCCCAGTGGGATTCGAACCTGTGATCCTCCAAAGGCTTTTGAACCTTACCACCTTCTGCTTTACCGTTGCACCATGCCTGGGGACAATTTttcttcttcttcttcttcttcttcTTTCTttcttcttctttttCAATAATTACAGTTCATTTAGTCAGTTAACCGTTGGTGCATCATATAAattattattattattTTAttttttAGTGATTATGTGACT
@M00842:98:000000000-AATBG:1:1113:13638:8010	723	not tested	AT	8	170	AAGTTGATCTTCCAAACTTGAGAAA	GGAGGAGTTTCCCTTCCTTCC	58.5365	58	F	ACACatatatatatatatatatatatatatatatatatatatatatatAAGTTGATCTTCCAAACTTGAGaaaaaTCATAAGaaaaaaGGGaaaaaGGAAGGAAGAGGAACTCCTCCTAAAAGCATTGGTAatatatatatatatatAAAAGTTGATCTTCCAAACTTAAGaaaaaTCATAAGaaaaaaGGGGAAaaggaaggaaggGAAACTCCTCC
@M00842:98:000000000-AATBG:1:1113:4183:18002	724	not tested	AC	8	122	ATATCACATCGAGCAGAGGC	TGCTCGGACACTTCGTTATCA	58.359	13	F	AAAATaaaaaaTaaaaaaaaTTATATCAAtttttCAtttttCAatatatCACATCGAGCAGAGGCTAGTGTATACATAtgtgtgtgtgtgtgtgAATTGATAATTTTAGTaaaaaCATAAAATAAGTATTTTACCttttttttttttGATAACGAAGTGTCCGAGCATTACTCTACTAATCTCGGAATGGGCGGCCTTTcccccT
@M00842:98:000000000-AATBG:1:1114:10383:14608	725	not tested	AT	8	111	AGTCATGTAATTTCTTGTGACGG	CCTACCGTCTCACTGGATGC	58.517	16	B	TTTATGGTAAGAATCAGAGAaataataatTAATTGTGAAGAAAGAAGTCATGTAATTTCTTGTGACGGAATATACTATACATACatatatatatatatatGTAatatatatAACAGCAACTAGGAAGTCAAACAATGCATCCAGTGAGACGGTAGGTgggggAATCTCTTGGAT
@M00842:98:000000000-AATBG:1:2101:28670:18415	726	not tested	AC	8	140	AGAACTCGTTGAAGAATGAAACTGG	AATCTACCTTTGTGGCTGCCC	60.19	7	A	TGTGTCAAAAGAACTCGTTGAAGAATGAAACTGGGCAATCTacacacacacacacacGTAGGCGGGCGGCAATCTTTGGAGATATAATGTAATATAATGTAATTATGCTGAATCGAATTTCAATCTTTGGGCAGCCACAAAGGTAGATTTTGCT
@M00842:98:000000000-AATBG:1:2102:23716:17235	727	not tested	AT	8	115	TTGTGGGACATGGTGAGACG	CGTGATCGTGTAATTGACATTAAGT	58.988	40	F	GAAATTATACTTTTGTTATATTCAAGCCaaaaaTGTGACCATCATCCAAGAGGTGTCCCTTAGTTCATGCCTTACATATGAGTACATATAATATGATaaaaaGAAAATGCCAAAGACCAAATTATTATATTCCATAAATACGGGACCCCATGATTCGTATAGTTGTGGGACATGGTGAGACGTTTCGTCTTTAATCACTTAATAATTTGCAAATTTTGTCACtatatatatatatataGAATGaaaaaTTCCACTTAATGTCAATTACACGATCACG
@M00842:98:000000000-AATBG:1:2102:25059:13406	728	not tested	AG	8	106	CCTGAAGCCGGAGTGATCTG	CATTTCCCAGTCATAGGCCCA	59.982	17	F	GTATGCaaaaatatataCatatatatatgagagagagagagagagagagagagagagagagagagagagagagagagagaTGAGCTCACCTGAAGCCGGAGTGATCTGTGTCTCCACGATTTAGGgagagagagagagagaGTGGCTAAACAGATTGAAGATGAGCAAttttttGGGCCTATGACTGGGAAATGGATCTCAATTATTTCCTTCTTGGTCTGTCAAATGGATTTGGTGT
@M00842:98:000000000-AATBG:1:2102:6053:14440	729	not tested	AT	8	209	AGAGAGTGAAGAAGTGTTAGGTTAT	TCATGCTTTACTCCATTTCCAAGA	57.8235	103	F	TTGTTTTagagagTGAAGAAGTGTTAGGTTATATTTTGGGAGAAATAATTTTGGACTGTAAATATTAAATCAATTATGtttttATCTAAAGAAATTTATTTTAATAatatatTAatatatAATTATAACTATAAAatatatatatatatatGATGTTAAGTTAATGGTTTTACATGATCGTTGTGTATACTTTCTTGGAAATGGAGTAAAGCATGATAAAATTAATATTACTAAGTTCGGTGGGATTTTGTTGGATATTTATCAAAATTGATTTGCCTCTTTGTA
@M00842:98:000000000-AATBG:1:2103:22758:12281	730	not tested	AT	8	99	AGCGAGATACATGAATTAGAGAAAC	ATTCAAACTTGGGTCCGCCT	58.4745	0	F	AGTacacacacTTATTACATATTAATAAACCTaaaaaCTCCCCaaaaaaGGAAGaaaaaGCGAGATACATGAATTAGAGAAACatatatatatatatatGTATGtatatataTTTACTTTGCAGGCTCCATTAGAACAGGCGGACCCAAGTTTGAATAGAAGCAGGAAAGCTGTGATTACTTGGaaaaaCAGTTTCTTCATATCCATGGCGGCCCTGGAATTTCTGTACTATGAAATAGATTCACATTTACCGAGTCACAAAGGAGATTAG
@M00842:98:000000000-AATBG:1:2103:2804:19924	731	not tested	AAT	8	135	ATGAGGCATTGTCCCAAGGA	GGGCGAAATAGGGTGGATGG	59.7675	13	F	AAAGGGAAAAGTCTAATTATATGAGGCATTGTCCCAAGGACACTTAAGTGACCttattattattattattattattatttttttttttAGTAATCAAGTATTCGAGCTTCGCCCGACTAATCTCGAGATGAGCGGCCATCCACCCTATTTCGCCCATTAGGTAAATTCGAATATGAATACAGCCTacacacTTTTATCTTGTAATACTACCC
@M00842:98:000000000-AATBG:1:2104:13266:5593	732	not tested	AT	8	132	TAGGCAGGACAGGGAAATGC	TCGCTAGAGTTGGTTTGTTTGT	59.103	10	F	tatatatataTTGTGAAGATAATAGGCAGGACAGGGAAATGCAGTCCCCGTGatatatatatatatatCATGGTATAAACAAATACATGCaaaaaTATACATACATGCGTAAATATGGCATCTATTATGGTTACAAACAAACCAACTCTAGCGAGtttttttGCGTTAATATTTACTTGatatatatatatatGTATGTaaaaaTCACTTGAGAAGATAATAGGCAGGACAGGGAAATGCAGTCCCCATGAGatatatACatatatatA
@M00842:98:000000000-AATBG:1:2104:13882:8376	733	not tested	AT	8	185	CCTGTTCCTGCTAGAGAACTGG	CCCAACATTTATTTCAACTTTCCACC	59.8335	106	F	AAATGAACTCAAAACTTCACCTGTTCCTGCTAGAGAACTGGAATCAAGAAATAATAAATCCATGCAAGTTAAAATATCTCAGatatatGGGCCAAAACTCAGATTTTGTAACCCTTTGCATGCATAAAGATATTAATGTAATAACCGtatatatatatatataTGTAAAAGTGaaaaaGGTGGAAAGTTGAAATAAATGTTGGGtttttaaaaaaaTAtgtgtgtgtg
@M00842:98:000000000-AATBG:1:2104:23534:11726	734	not tested	AC	8	119	CAAGAAGATTACGGTACAGCCT	TGAGTGGTCTCAATAGTGGGAA	58.179	23	F	CAAGAAGATTACGGTACAGCCTTAGtttttCtttttACAATTTTAgtgtgtgtgtgtgtgtTAGTTTACAATAACACTTCCAATAAATtatataAGGTTCCCACTATTGAGACCACTCATGAATAAATaaaaaTTGAGCAAGCTTGTCATaaaaaGAAAAGGAACAGCTAATTTATACTTATGCCCTCATAAG
@M00842:98:000000000-AATBG:1:2105:21502:7883	735	not tested	AG	8	98	AAGTGGACCAATCAATCCAGTCT	TGCAATTTGAAGACCGGATGG	59.425	0	F	AATAATTAATTCTTTAATTGGACCGGATCAATGTTTATCGaaaaaaaGTGGACCAATCAATCCAGTCTtctctctctctctctcCTGCTCCCctctctCCCCTCCCtttttGAGAGGaaaaaCCATCCGGTCTTCAAATTGCATTTTAACATAAAAGTCAACCAGATGAGAACTCCTACAACAACTTTTCCTTATAAAATTAAATTTGTATTATTTATCCATAATCCATTTTCTTTATTaaaaaaa
@M00842:98:000000000-AATBG:1:2105:23682:22230	736	not tested	AG	8	125	TGGTTAGCTACTTGTGCACAG	TCCAAGCATATCATCAACACCA	58	28	F	GGTAATTTGGTTAGCTACTTGTGCACAGAATTCATTTCTTTGATGTGATATCTGTTtctctctctctctctcTGtttttttttttAATGGaaaaaTATAAACATAAATCTTGGTGTTGATGATATGCTTGGATTTCATTTTCGAGACTAGGGATGCAAACAATCTGAG
@M00842:98:000000000-AATBG:1:2105:4624:15039	737	not tested	AT	8	158	GCAAGACCGCAATATTGACCT	AGCATAAGATAAATTGATGATCATGGA	58.117	89	B	TTGCGTTTTATTACGTAACAAAGACCTAATATCGGAGCAAGACCGCAATATTGACCTGTCAAAACTGATTTAATTAATTAGTTACAGCTTTAATTTGATTTTAGCATATTAGTTGAACTATAACTGAatatatTACTTTAGCAAGAatatatatatatatatGTATATCCATGATCATCAATTTATCTTATGCTTATAAATATTG
@M00842:98:000000000-AATBG:1:2107:23129:22265	738	not tested	AG	8	198	CGTGAAGAATGTAAACTTGGAATCA	ATAGCTGCAGCAGTTTCGGT	59.069	100	F	GCTGACAATCTTCCaaaaaTCGTGAAGAATGTAAACTTGGAATCAACTTTTGATTCACACTTCTTTTCCTTTCAAGTCCATACTTCCTCTTTTAATTCTCTTAGAACTCTAGGCTAAAATAGAGAACTAGGATCTAAGAATCAATagagagagagagagagCAtttttGgagagaAAATGAGAGcacacaAAGTGAAAACCGAAACTGCTGCAGCTATGTATAAGCTCACGGCC
@M00842:98:000000000-AATBG:1:2107:24087:20489	739	not tested	AC	8	209	CTGCCAATCATAAATTATGGGTTCT	ACGTTCTCACATTCAAAGTCACTC	58.599	104	F	CTGCCAATCATAAATTATGGGttctttctttcttttttttttttCAAAGAGAAGTTTACTTCTTATTATTTGATCTTTGAATGTTACTGGAGATTTACTAGTTTATTAGTGTAGCTTGTGTAAATTGGAtgtgtgtgtgtgtgtgTCATATGAAAAGAAATTTATCTTCATaaaaaaTGCAAagagagTGACTTTGAATGTGAGAACGTTTCAATAGATTTAGAAAATTTTAATTTTAAGTTCACTTTATACGAAAA
@M00842:98:000000000-AATBG:1:2108:22946:25126	740	not tested	AC	8	190	AAACACTTTGCATGGTGGCC	ATAAGAACCGTGGCTGAAATACAA	59.3215	26	F	CACTGCTTTGGCAATGAATAAACACTTTGCATGGTGGCCAAAACATATTAAGaaaaaCATTGGGGgtgtgtgtgtgtgtgtATCTCAATGGACATATTTAGATAATTACTAATTTCAAAATATCTGTTCATTGTCGTGTTTTCAAAATGaaaaaCTTTATCAGTCTAAGCATAGACAATTTCTCCTTGTATTTCAGCCACGGTTCTtatataTGAAGGAGCAGTGTTTTCTCACTGTGATACAATATTATCATCCTTTGAT
@M00842:98:000000000-AATBG:1:2108:26096:22052	741	not tested	AG	8	171	CCAGTAGTAACCATGCAGCTGA	TCGACGCCGGAGATATATGA	58.9945	60	F	GTAAAACtatataATAGGACAAAATGGATGCAATCGTCACTTGCACTCTGCATTTCCAGTAGTAACCATGCAGCTGaaaaaGATGCCATAATCTGTCCcttcttcttCCTCCCGCGGTAACTCTGTTTCTGTCTCTGtctctctctctctctcTAAATTCCTAAATCGCTAACATCCAAGAATATTCCTCCATTTTCTCCTCCGTATCatatatCTCCGGCGTCGAtttttGTATTTTACTGGTGATGTTTGTTCAtttttGCAATCTGTTCGGAA
@M00842:98:000000000-AATBG:1:2108:3087:18137	742	not tested	AT	8	192	GGTGATGATAGCAAGCTTCCC	TGAAACTTGAATTCGGAAGGGA	58.341	69	B	CATAATCCTTATGTCTCTTAGCTAAtttttAAGGTGATGATAGCAAGCTTCCCAAATTCAAACAAGTCTTTCTATAAGATTCAAAGTCATTAGatatatTAACTTATTCCACCAAAACCAATtatatatatatatataCACATACatatatCACTGTATAGCTTAAGGTTTGGGCTTACCAAAAGTCCAACCTTATTTCTTTTCCCTTCCGAATTCAAGTTTCAAAGGATCTTAAAATtatataGCTTG
@M00842:98:000000000-AATBG:1:2108:7115:16792	743	not tested	AT	8	141	ATTTCGAGGGTGGTGAGAGG	AATGCGGCCTATCAGACACC	59.637	18	A	TTCGACCTGGGGATAAGAGGTGGAGGGGTgggggTGTACATTTCGAGGGTGGTGAGAGGATATCATTTTGTTTATTTtatatatatatatataAAGCAAAGTAACCAGATACATTATAGATAACTGAAGCAACCATGATAGTAAATCAAAGGACTTAGAGGGTGTCTGATAGGCCGCATTATCCCAATTAGAATAGCCCACATTCCT
@M00842:98:000000000-AATBG:1:2112:28059:20780	744	not tested	AT	8	162	GCGTCTTGTGATGCGAAACT	AGGTAATTCGTGCATTGTAGGAG	59.022	57	F	GCGTCTTGTGATGCGAAACtttttAAtttttAGGTTGCACTGTCCATTTTATCTCTAAATGTCTCTATGCCTTGCCAatatatatatatatatAAATTCaaaaaaaaaaaaaTTCTTGTGCTATaaaaaTTGACaaaaaCTCCTACAATGCACGAATTACCTATCAACAAATATTGAAATTGGTAAGaaaaaTT
@M00842:98:000000000-AATBG:1:2112:4586:23102	745	not tested	AAT	8	158	AGTGACAGACTAGTATCGATATTTGTG	TGGGATACACTTTCATGGTATGA	57.8435	4	A	CAAATATCATTAATTAATAATAGTGACAGACTAGTATCGATATTTGTGAAAGttattattattattattattattaTATATGACAAAATGAAAATTTATTTTCACAAAATAATTCCTTGTGCTTTAAAAGCTAGACCTAACTTCCACAAAACAAAATCATACCATGAAAGTGTATCCCATTTTAAGGAAAATTTCATTACGAAACGTCTTTATTGAGTATATTATTTTGtttttATTCTTTAAGGATC
@M00842:98:000000000-AATBG:1:2113:12606:26042	746	not tested	AT	8	203	AACGATTACGAATGCAAACAGT	TGTTTATTAGTTTGCAGTATGTGAGT	57.321	110	F	TTAAACGGATACAAATAAtttttAGTATAAACGATTACGAATGCAAACAGTAATCGAATTTTCAAATATGCATTGACAGCCCTAATAGTTTCtatataaaaaaaaTATTACTTTGTAATCTAAGAGATGTTCCTACAGATGGATATCATGTAAAAGGAAAAatatatatatatatatTATAAGTGCCATTACTGTCATATAACAATACTCACATACTGCAAACTAATAAACATTTATCCGTAATACATATCACATATTCCATTTCAGT
@M00842:98:000000000-AATBG:1:2113:15212:21495	747	not tested	AT	8	99	ACCACATATGTTAAGAGCTCAATCA	GGGCCATGTCTTTCTGCTTG	58.909	25	F	AGTACCaaaaaTGAtttttttCCTATTTCAATAGTAGTCAATATGTCAAGACTCAAAATAATGATACCACATATGTTAAGAGCTCAATCATATGGTATCaaaaaTAttttttttCtatatatatatatataTCTCAAACCAGTACAAGCAGAAAGACATGGCCCCaaaaaCATAACTGaaaaaCATGAAATGTTTTATAAGTTTGCTTGTATTCACAAATTAGAAATTATTATAGA
@M00842:98:000000000-AATBG:1:2113:7915:6948	748	not tested	AAAT	8	240	TTTAAGAAGTTTACAAGCTCAAACAAA	TCTCGGACAGCTAAGCACATT	58.2665	128	F	TATCCAATATTTTAAGAAGTTTACAAGCTCAAACAAATATTCTCTAGTGAATTTTATTATTCCTTTCCCAAGaaaaaaaaaTTATGCTTCGAGTGTTTATCTAAATTTTAAGCGCGAGACGAAATTAATTTTGGCCCATTTGATTAATATCTTAGCATATGTAATtttatttatttatttatttatttatttatttaTTGTGGCTCTTTCATGTTCTTGTTTAGCCGTCAATGTGCTTAGCTGTCCGAGATTAATGGGGAAATAATTATCTGTAATGCAAA
@M00842:98:000000000-AATBG:1:2114:14029:27242	749	not tested	AT	8	203	TCTGAAAGTTTACAGCAACACATG	GTCAAGGTGAGGCTCGAACT	58.9305	1	F	TTCTGAAAGTTTACAGCAACACATGCatatatatatatatatGTATTTATCGCTTGATGTTTCTTAAACTAATTAACTAATAACTCAATaaaaaTAATTAAAAGAATATGAGTTTACCTTTCAATCATCTTATTATACCTTGTGTTAATATAATTTAAATAGACAAACATACTACTATCTCTATAGTTCGAGCCTCACCTTGACTGATCCGTCTTGC
@M00842:98:000000000-AATBG:1:2114:16397:23655	750	not tested	AG	8	116	GGAAACGTGAGGTACATGACTGA	CCCGTTTCCGTCTCTGTCTC	60.2075	39	A	TATGtatataTGCATTTGCATACGTAAAGaaaaaaGAGAAAGGAAACGTGAGGTACATGACTGATTTACGCAAAAGCTCCTGATTTTCAGACACAACACCCACagagagagagagagagAAACAAAGAAAACTGAATGAGACAGAGACGGAAACGGGATCGtttttttCttttttATAT
@M00842:98:000000000-AATBG:1:2114:19807:26690	751	not tested	AT	8	140	TTACAATAATATACTCCCTCCCAAGT	GATTCCGGCTATATGTGACGC	58.0995	49	A	CAAACGCTAATGTATTCTACTGATAATTTATTTCAGACAATATTACAATAATATACTCCCTCCCAAGTAAGATAATAGTAAAAGAAATCCATTTTCAATGCTCAAACCAGGCCACTAatatatatatatatatCCAACTGATACTTCTACCAAGTATGAAAGCGTCACATATAGCCGGAATCAAAGATTCTTAACAAACACAATC
@M00842:98:000000000-AATBG:1:2114:9576:9210	752	not tested	AAT	8	158	GCAGACCGGTGACCCTTAC	TCTATGCAAAGTCATTGATGGCT	59.2745	59	F	TCTATATTGGTGCAAAGTTCATTACCATCGAACTTATGAATCGTGTTCCCAAGCTCAATAGCGCAGACCGGTGACCCTTACGGAAGTGACATCCTTTGGCTATCCAGATAACATTGAGGAAAATCCCTACAAAAGCCAAAaataataataataataataataataaaaaGAAAAGGTTATGATTCGTATTGGCTTTTAGCCATCAATGACTTTGCATAGAAATTAAAGTGATCGTAATATCTTAATGATGTCTAAACTTATAA
@M00842:98:000000000-AATBG:1:1101:7941:23093	753	not tested	AT	9	123	GCCAAAGCTTCTGGTTGTATAGC	TGGCAAGATGACCTGCTTGA	59.89	27	B	ATCAGCCAAAGCTTCTGGTTGTATAGCAATTCAAGAATATACATGTACATATACatatatatatatatatatTATAATcacacaCTGTTAAAGCGCATTGAAATAACTCAAGCAGGTCATCTTGCCATGAAATGTGATATCATAGTACTGTGTATAAGAATTTATGTAGTTATGACCATGTCAAAATGGTGAAACTGAATGATCCTTGCACGATTCTGACATATGGGCAAT
@M00842:98:000000000-AATBG:1:1102:6624:24180	754	not tested	AT	9	98	AGAATTCAAAGCCCAACCCA	TAAGGTTGCGTTGACCGAGC	59.275	25	F	TATTTTGATTCaaaaaaCCTATTTTAGCCCAAATTTGTGTCCaaaaaGAATTCAAAGCCCAACCCaaaaaTTTGaaaaaaTGaaaaaaaaaatatatatatatatatatGTGGATACatatatAGCTCGGTCAACGCAACCTTAAAATGGGGTATATTTTCCACTTTTATATTACAAAATAATTTCATCCAAGTAATTGTTCATGTGAGGGaaaaaTTCCTGCATCCATCGATGTTTGACACCTCTTCAAGCCCTAAAGtttttGTTATTGCaaaaaG
@M00842:98:000000000-AATBG:1:1103:5248:23199	755	not tested	AG	9	189	TTTCTTCAACTTTGGAGTGGTTT	CCTTCCAAATGATCATGTCATGGAG	58.498	32	F	AATGCAAGAATCCAATTTTCTTCAACTTTGGAGTGGTTTTGCTActctctcttttttCTTCtttttttttttctctctctctctctctcACGTTTTGTGCCTCAAGGATGCAGCAAAAtttttttCTAACTTTTCTTAATTAGTTAAATTAATCCATGATTAATCCAAGGGTCAAAATTTCTCCATGACATGATCATTTGGAAGGTTGAGATTAATCCATATTGTTTAGAATGAT
@M00842:98:000000000-AATBG:1:1104:11626:15746	756	not tested	AG	9	122	CCAAATTACAACTGTTGCACAACC	TGTGTATAAATATCTATGCGTTGGAC	58.6005	50	F	GTGGAAACTCAAACACTTAATTTGAAAAGTAAATTTCCAAATTACAACTGTTGCACAACCATaaaaaGCATAGATTGAAATGTCAAACACAGAGACATCAAACACATATTagagagagagagagagagGAATGTCCAACGCATAGATATTTATACACaaaaaa
@M00842:98:000000000-AATBG:1:1104:18042:8160	757	not tested	AT	9	140	CTTTGGAAGCGTCACTTTGCA	ACATAACCTTATTAAGCATGGCATT	58.6665	42	A	TATCAAAATCAGTGCACAGATATCAGATATGATTGATTATGTTGTGCCAACCAACTTTAAAATCAAATTTGAAATATTTTCACATGCTTTGGAAGCGTCACTTTGCAAGTTTAGAATGATTGGATACGTGAACATGAAAATGACTGCCAatatatatatatatatatGTAGGTGTATGTTATGTGCCATTTTCTCTTTGAAAATGCCATGCTTAATAAGGTTATGTAATATTtatataTTTCACTATAAAtttttATATCTATAGAATTATtatataTGCATTTA
@M00842:98:000000000-AATBG:1:1105:12101:7580	758	not tested	AAT	9	154	AGTCGCAGGATGGAACCATG	CGTTGGGCTGTACTGATGCT	60.25	25	F	AGCAATTTAATTCGGATCCTACATTTTCTGAAATTTCAGAGTTGAAAAGATGATGCATATCTTGTCCTAAAGTCGCAGGATGGAACCATGTATGAGAGCATTGCAAATAATGGGTttattattattattattattattattaTTGGTTATCCTGGCCAAATACCCTTTaaaaaTAAATAATACGGTTTAGGTCCAACTCCTGATAGCATCAGTACAGCCCAACGGA
@M00842:98:000000000-AATBG:1:1105:13048:12761	759	not tested	AT	9	169	GCTTTCACCCAGTACATCTCGA	ACCTGGCCTCTCAGTATCCA	59.877	89	F	AAATTTTCAAGTACTACTATGAACAAATACTTAAAAGCATATTACTGATGCTTTCACCCAGTACATCTCGAAGTTCAAAATTAAATTCCATTAAATGTGAAtttttCttttttCtttttAATTTgagagaTTGTGAATTTGAAAATTAGAGTAAATTTTAatatatatatatatatatGATTATCCATGAATTAATAATGGATACTGAGAGGCCAGGTaaaaaaGGTGATGGGAAAACTTAatatatatat
@M00842:98:000000000-AATBG:1:1106:8175:22614	760	not tested	AT	9	190	GGGTGACTTGAGGACGAATG	TCTCCAATCATTGATTTATACCACTTT	57.787	52	F	TATTCATGAGATTTAGTAAGTGTGGATTTATAACCTAAGTAGGGGTGACTTGAGGACGAATGAGGCTTGCACTATATTTGCTAATAGATCGAACATGAATTCAAGTTAAGAAAAatatatatatatatatatACTTGAAGTAACAAAGTTCTTTTCCTTTTAACAGGaaaaaaaaaaaaGCAAAACAAAATAAACAAGCAACATTAAAGTGGTATAAATCAATGATTGGAGATATaaaaaaTTGACAGCTTATTCTCTTATTTAGaaaaaGAAAATAT
@M00842:98:000000000-AATBG:1:1108:15960:17753	761	not tested	AT	9	178	ACTAATGAAACATTCAGGTTTACGA	TCAATCTTGCTTGTGCTGGC	58.2135	81	F	TACTAATGAAACATTCAGGTTTACGAAAatatatTTGTTAAAacacacTGAAATTAAATcacacaTCCCTaaaaaTTTCAAGCGGGCAGTACAGTAAAGTTGATGTAatatatatatatatatatAACAAGATCTTTCTTTCCCTTTTGTTTTAACCCGGCCAGCACAAGCAAGATTGATTAGAACAGTTGC
@M00842:98:000000000-AATBG:1:1108:20707:26974	762	not tested	AT	9	213	TGGTCAACCATTATTACAGCCTT	TGTGTAGTGGACAGAAGCGG	58.877	92	F	aaaaaTGGTCAACCATTATTACAGCCTTACTGTCttttttATAGAATATTCTAAAAtttttAAAATTTAATAGACTTCTAATTTTATTAGAAGCCTCATTCCAtttttttttttGGTCTAatatatatatatatatatACACGATGTCTCCTAAtttttAGGACCCTAGGCGGTCGCCttttttGCCTAAAGATTAAACCGCTTCTGTCCACTACACATAATGG
@M00842:98:000000000-AATBG:1:1108:26691:12417	763	not tested	AG	9	230	CCTCCAGCGAGTCCGTTAAA	TGGGATTTGGTGGGCGTATC	59.9305	148	B	CCCTCCAGCGAGTCCGTTAAATAAGCAAGCAAAGCCAATCCCGTGATTCTTATGGATTTCTTGACTGGAGAATGTTTAATGTGGTGATTAGAAGCAGCTATGGGGCCCGTCGATTAGAGGAAAGTTGGGCTTTCTAAAGGGCCTACATTATTAATATtatataAATACAtctctctctctctctctcCAAGAACTACTGATGATTCCAATCGATACGCCCACCAAATCCCA
@M00842:98:000000000-AATBG:1:1108:27536:17007	764	not tested	AC	9	207	TCCTGGACCACCATACTCTGT	ACAAGTTCTAATTCGGATCACTCA	58.9415	104	F	CAATGAAAGGCATCACCAATAATGTTCCTGGACCACCATACTCTGTATGCAAGAAATCACTAAATATCTGTTGAAAGTAAAATAtttttAGTAGAACTTAGTAGTTGCCCGCATAATATCGAGTTAATTCATACTTTGTATTGGGAAAATacacacacacacacacacGTGTGAGGGATAGAAAAGAAAATACATACTTCAACCCTTTTGAGTGATCCGAATTAGAACTTGTCTATTTTaaaaaTT
@M00842:98:000000000-AATBG:1:1108:7853:14887	765	not tested	AAT	9	155	GGATGGTGCGGTTCGTTCTA	CAAAGCTGAGAAATCAATGTAACAAT	58.678	61	F	CAGAATCTATGGATGGTGCGGTTCGTTCTATTGTGGTTCCTCATTTCTTTTCCATCCTTGGTTCTTCtttttCTTCCTTCTGTGttttttAtattattattattattattattattatTTTGGTGGTTTCTTGGGCAAAATTGTTACATTGATTTCTCAGCTTTG
@M00842:98:000000000-AATBG:1:1109:15459:17472	766	not tested	AG	9	192	AGAGTTACAAATACAAGACATTGGTGA	GCAACATTCTGAAGTTTCTTGACC	59.042	12	A	ATTTGAAGAACAAAACAAAGAATGTCAGTATTTTCTCAAAAGATTAAAGAACTGTTATTCCAAGAGTTACAAATACAAGACATTGGTGAGTGCGGACGCGCgagagagagagagagagaGGGACCTTGGGATTCTCAGACTGTAGTGACTGCCATATTTTGCATGAAGACAGACAGAACGATCAGCACAAAGAAATGCAATCTTTGAGTAGTCATCATCTAATACCTATTGGTCAAGAAACTTCAGAATGTTGCTA
@M00842:98:000000000-AATBG:1:1109:15850:23118	767	not tested	AT	9	139	ATGACATAGAAGCTAGGTTGAGAA	TGGCCTCCGGATTTGAATC	57.3535	0	F	AGACACATACACATTTATCTTATGACATAGAAGCTAGGTTGAGAAatatatatatatatatatTTATACCACATGTGGaaaaaaaCTTGGTGATCAAttttttGTGAATaaaaaaaTGAAAACAttttttCCAtttttGGGGATTCAAATCCGGAGGCCATACCTTACAAATCTCCttttttaaaaaaaaaTAAAATTGAAGAGTTGGGCTTATTTATTGGG
@M00842:98:000000000-AATBG:1:1109:27593:15959	768	not tested	AT	9	178	CGAGTTCGTAACAGTTTAAATCAATT	TGTTCGATTGTAGCAACTCAGAT	57.625	34	F	GTTGAAGACGAGTTCGTAACAGTTTAAATCAATTATTTTaaaaaaaTAATTGTATTATCACATAATCCatatatatatatatatatAATGAGTCATAATGACATACACATATGTAATACAATCAATCAAGTATACAACAAATATGTTTAAAATCGAAGTATTAATCTGAGTTGCTACAATCGAACATTGTATTATATCACTATCAGACTAAGTGAAAATTAACAGTCCAAGACTACACTTAAATTGGACTTCTTCAATAATTC
@M00842:98:000000000-AATBG:1:1112:17997:7020	769	not tested	AT	9	100	AGAAAGGACATCTATATGTTGACTCCA	CGCCCAGGCCTGATACTATG	59.8455	29	F	TGTGCAAGTACGGGTACGGCTGCACCATAAAATTAAAatatatTAGGAGCACTATTAAATATTCTACAAGATCCTAAAATCCTGTCACTTCAATATAGAAAGGACATCTATATGTTGACTCCAAAACATGAACCATaaaaaTTACATGAACCatatatatatatatatatAAGTGGCATAGTATCAGGCCTGGGCGCTGGATCTTACAGGAGGCTCTTCATGGTGCTGATGACCCTTGGATAAGTTATAGATagagagagTAGTGCATGTTGCTAT
@M00842:98:000000000-AATBG:1:1112:22625:12227	770	not tested	AT	9	192	AGGCTTGGAAGATAAGATGCTCT	AGTCCTTAGCTTCAAAGTAGTGGT	59.345	82	A	TACAAAGaaaaaGGGGAAAGGCTTGGAAGATAAGATGCTCTCACTAGGTCTTAACTTCGGTAAGCATAGAATACTTGTTTAAAAGACACATAAAGATATGAAGCTAAATGAAAATGTTTCTTAatatatatatatatatatGATTTTGATTTTAATAGGTGTTATAGCTTGAGATCTTGGACATCAACCACTACTTTGAAGCTAAGGACTAAAAGTAAGAATTATGGCTACTCTTTTACCTTGATGATATTGAACTTGAAT
@M00842:98:000000000-AATBG:1:1113:10020:22580	771	not tested	AT	9	194	AACGGCTGGCATGTCACTAA	AGTACACTCCTTCACAATGTCA	58.504	65	F	ACAAAGCtcatcatcatcaACATGAAGATCGTAGGACAACGGCTGGCATGTCACTAAATTCACTAATTAATAAAATTGCATTTGTCTGTTTGTTTAGAATTTATTTTCTCTAATTAAAATACatatatatatatatatatACACATCTTGCatatatTTtatataTtgtgtgtgGAttttttCTTTTATTCTGCTATTGTATTTGTCTATGACATTGTGAAGGAGTGTACTTATAAATTAAGCATCCTTTTAGAAGACTTGAACTTT
@M00842:98:000000000-AATBG:1:1113:7660:11522	772	not tested	AT	9	90	CTTAAACCTTAAGTCGCAGAGCA	ATGAATATCCGTTCCTTTGTGCG	59.347	26	A	ATTTAATTGAATTTTGAGATTTGATATTTCAAAATGATATGAACGATAGGAGTATAATAATTCTTAAACCTTAAGTCGCAGAGCATAAGTGTCTTATATGTGTCTTGTGTAatatatatatatatatatCGCACAAAGGAACGGATATTCATATTGTATTAATTAATATTTATACTTCACTTTATGATAATTGACAAAATTGTCTACTAGTTTAAGAAtttttttAATTATTTTGATTACGATAAAATCCtttttCAATCCTCTCGATTTTCTCttttt
@M00842:98:000000000-AATBG:1:1114:10699:18778	773	not tested	AC	9	201	TGATCTGCGTGATGATTTGTATAGT	GCCCACTTTCTGAAACACCC	58.905	32	B	ATGGCGGCTTTTGATCTGCGTGATGATTTGTATAGTTTTGGGAACTTTGGCTTCCAAGATTCCATCTTtgtgtgtgtgtgtgtgtgTTTTGGGTGTGATATGTGGGATATAATATAAatatatGtatatataGAAGGAGATGTGGAAATATTTGCATGGGGAATTTCCATGACGTTTCATATGAGGTTTCAAGGGTGTTTCAGAAAGTGGGCTT
@M00842:98:000000000-AATBG:1:2102:20286:4842	774	not tested	AG	9	154	GAACCTCTTCACATTCCTTCACA	AGGTGTCAAGAAAGAATGCCT	58.0475	49	F	ATGAACCTCTTCACATTCCTTCACATTTAtttttAATTATGTATATTCTTTTCtttttttCAATAATATGTCGTtctctctctctctctctcTTGATTTAAAACATGTTATTATGAATCCATGATATTTAAGAAAAGGCATTCTTTCTTGACACCTTTTCAAAGCAAGTCATGATCTCA
@M00842:98:000000000-AATBG:1:2103:15488:24747	775	not tested	AT	9	173	AGTCTCGCTTGATTTGATCCA	GTAACGGACTCTCCTGCACA	58.3905	57	F	TTTAAGTTGCTTATTAGTCTCGCTTGATTTGATCCAAATCCAAACTTGAtttttttGCACTCATTCAACATAGACATTAGCCCCtttttCTTCatatatatatatatatatAACTTGTGGAAAACGATAAATTGAAGACTTGAAagagagGTGATAgggggAATTTCCTGTGCAGGAGAGTCCGTTACTTGGGGATTTCTGACTATGTTTAATTTTCTTGT
@M00842:98:000000000-AATBG:1:2103:17527:2750	776	not tested	AT	9	194	ACGAAACAAACTACTTTATGAGCAA	AGCCAGTAACAATCAAATAAGTACTT	57.441	79	F	GTGAGTGGCTACAGGTGCTTCTTCAATGTCAAAGTTGAAAATCACTTGCCTTCAAATTAGTTTGaaaaaCGAAACAAACTACTTTATGAGCAAAAGCTTATCTAGTTCAATTTAGTAAATACTAGCATTCAATGTATATTCGATACTTGTGCATAAAATAATTAATATACATtatatatatatatatataTTAAATGTAATCAGAAATTTAGATAGTATTTATAACTGATTATGAAAAGTACTTATTTGATTGTTACTGGCT
@M00842:98:000000000-AATBG:1:2103:21507:13479	777	not tested	AAT	9	152	AGGCCTTTACGTCATATGATGCA	CGTCAATGCAAAGTTTAATGGCA	59.597	31	B	GTTAAATATTTCTTGAGACAGACCaaaaaTATTTGAGGCCTTTACGTCATATGATGCATTACCTACGTCCTTTATAATGAAACATTACCaataataataataataataataataatAACAaacaacaacaacAATAACAACCTGAACCTTTAATTAGCTAAAAGTGCCATTAAACTTTGCATTGACGAACTAAAACTATTCATACaaaaaaCTATGTATGTTTATACAAATGATATTTGATTTAATACATGAATTA
@M00842:98:000000000-AATBG:1:2103:8857:21971	778	not tested	AT	9	95	CCTGAGTAGACACGTGGATGT	GGAGTTCCAAGGGTTCATATGC	59.1145	17	A	CACTAAGCATTCATGATATCAACCATTCCTGAGTAGACACGTGGATGTCAAAATATTCTCATATCatatatatatatatatatAATATTAATATTAATATGCATATGAACCCTTGGAACTCCAAGTACAATGataataataCTTGGCAGAATACAACTGGAGTCTCATGAAGAGTGAAAAatatatatatatGTTTGGAAAACaaaaaTCTTGTTTCAATTATTA
@M00842:98:000000000-AATBG:1:2104:11451:15889	779	not tested	AT	9	240	AGGGATCAATTCTGCTCGCG	TGTTCCAATAATATGTTTGGTTTCGA	59.21	151	F	ATTTATGACTGGATGCTAATGAAGAATAGGGATCAATTCTGCTCGCGAGTCTGATGAGTTAGCTCaaaaaaTGTTTGAATTTGAGCAAAATTCGAACTTGATTTGCATAAGTGTTTAGTTGAACTCGTACCAACTAATTCTCATTCGTAGATTTGCAAGCCAAATCGTGAGCCGtttttttAGAGTAAAATTATGTTTtatatatatatatatataTTATAAATAATTAAAATTTTCAAGCTCGAAACCAAACATATTATTGGAACA
@M00842:98:000000000-AATBG:1:2105:20366:24612	780	not tested	AC	9	100	CAATCTGATTATTGCCTTCGGG	TGTGGGACTCAATTTCATGTGAGA	58.854	26	F	ATGTTATCAATTGGCTGCAATCTGATTATTGCCTTCGGGGTCCTATATCCCATGtttttCCCTTTacacacacacacacacacATAATGtttttCTCACATGAAATTGAGTCCCACATTTTCCAGCTTAGTTCACTTTCACTTTGTAAAACAAAAGCGTGATGCCATATGTTATTTCACTTTCACAATTTGAAGTGTCATCTAAGTATTTAAATATCACCTTGTAAGTATTTGGCGCG
@M00842:98:000000000-AATBG:1:2105:24795:23176	781	not tested	AG	9	203	GCCAAATCTTGCGGAATAATGGT	TTAAAGGGCGGTGGTTCCTC	60.072	120	F	AAGAATAATGAAGCAATAATTATAGCCAAATCTTGCGGAATAATGGtttttATTGCAAATGATAAAATTGAAATTTAGTATCCAGATTATAAGAAGAAAAGGaaaaaGaaaaaTGGCTTTTATAATAGTATGGTATAGAATTGAGGaaaaaaaaaaaaaaaaGAAACagagagagagagagagagGGAGACTTTGACGCCAATAAAAGAGGAACCACCGCCCTTTAAATTCCAAAGCCCACATTTAATTTCGTGTTTAAATTCT
@M00842:98:000000000-AATBG:1:2107:18725:10543	782	not tested	AT	9	137	TGGACTCAGAGCAGCTACCA	ACCTTGATTTCGTGAAGCCA	58.991	39	F	TTATGGACTCAGAGCAGCTACCAGACATCCtatataTGAAAATTTCCGAGCGAAGGTCAGTAatatatatatatatatatTCGtttttATATAATTTTACAGTCCTGTGTCAATGATTCTTGGCTTCACGAAATCAAGGTAAATGTACATATGCTGGATTTAGAAAatatatTGGTTCTATGTGACTACAGGCCTTCAAAGCGCT
@M00842:98:000000000-AATBG:1:2107:22884:16489	783	not tested	AT	9	225	ACTTGGGATGGGAGTTGCTG	GCGCGGCTAGTTTCAAGAAC	60.07	126	F	CTTCTGGTAAtgtgtgATCAAACACTTGGGATGGGAGTTGCTGCATGGTCGTGTCAATTATGATATCATGAGACCGAATATCAGTGATTTAATGGTAATGGTCCCTCCTTGTTTGCTTGGGCGGTACGACAATCCaaaaaGCCATTCGAGCATAATTTCACTTGAACAAatatatatatatatatatGTATATGTATGTATCTATCtatataATCTCAATCATTCTGGGTTCTTGAAACTAGCCGCGCCCATGGAT
@M00842:98:000000000-AATBG:1:2108:24251:21323	784	not tested	AG	9	166	CGTCGCCCGCAGTAGGTA	AACCATACAAATGCAAGAATCTTATCT	59.659	0	B	AATGCCTACGGCAGTGCAACAAGAAGCAGTACCGGTTACTCAGACGCCACCGACGCTGCCACCTTTTGCTCCGCCGGCGCAGGCGGAGCCGCTCACCATGCCtttttCTCAGCCGTCGCCCGCAGTAGGTActctctctctctctctctCACTGGATCCCATCCATCTCATTAAACAACATAAAATATGCATtatataTCCTTAATGACGTATTTGTTGAGACTGTTGACATCAAGTTCTAatatatatGCAAGATAAGATTCTTGCATTTGTATGGTTG
@M00842:98:000000000-AATBG:1:2109:12328:12791	785	not tested	AAT	9	224	ATGCTCAACTCAACTCGTCA	TCACTGGTGGAGGGAGCATT	59.011	37	F	ATATGCTCAACTCAACTCGTCATTTTCACAATATTCTTGTTTATACTAGGCTAGCTCATataataataataataataataataataATTGTATTTTATTAATtatataTTTGCAACaaaaaaCTTCTACGTCATATTCTCCAAACATTGCTGTTCTCATCTATAAATAGAATAATCAAAATaaaaaaCAAGCTATGAAATTATCATAATGCTCCCTCCACCAGTGACCCTACCCCGGACTC
@M00842:98:000000000-AATBG:1:2110:10856:22311	786	not tested	AT	9	91	CACATTGGCGTCTATCTTCACC	TGAAGTGTGGCGATTTAGAGACA	59.6925	13	B	ATTGCaaaaaaaGTCACATTGGCGTCTATCTTCACCAGTTATATTCATCtatatatatatatatataTTGCATTACatatatTGTCTCTAAATCGCCACACTTCAATTTATTGTATCAtttttttGGTgggggggAgggggATGAAGTAAAATTGAGAATTCAACACTTGCAAAAGAAAACAAATGAGGAAATAAatatatGTACACAACATAAATACA
@M00842:98:000000000-AATBG:1:2110:16994:26844	787	not tested	AAT	9	90	TTTCATGCTTAAACTACGAGAGAACC	AAACTGAAATTCAACCAAGAATTCGA	59.072	2	F	TTTGTATCCTTAGCAAGATTAAGGAATTTTCATGCTTAAACTACgagagaACCATttattattattattattattattattaTTTTGtttttCGAATTCTTGGTTGAATTTCAGTTTATAAtttttATTACTGCTTCTTTCATTATAAttttttCTTTTCTGGTAAAtttttATTGCTGCTTCtttttATTACTGCTCATTCT
@M00842:98:000000000-AATBG:1:2110:25583:8041	788	not tested	AC	9	197	AGAGGTGGGTGAATGGCAAT	ACTGGTGAAACTGTTTGTGTTT	58.2145	126	F	GAAGTTGATTGAGTGAGAGGACTTAAAGAAGGCGCTGACATTGAAGAATTAAagagagGTGGGTGAATGGCAATTAAGTTGATACATATCTGCACATATTCGCGATCAAAATCATCATTGCCTCcacctgcacctgcacctgCACTTGCTGCTCAATATGTATACATacacacacATATCTGCATTAGATTTATATCTTTacacacacacacacacacGCACAAACaaaaaaCACAAACAGTTTCACCAGTAT
@M00842:98:000000000-AATBG:1:2111:26885:20798	789	not tested	AG	9	100	CCGGTGTCTCTCCGTTTCTC	ATTCACACGACAGACGCACT	60.0385	1	F	TGCCCCTCCCCGGTGtctctcCGTTTCTCCctctctctctctctctctATCTGTCTCTGTATCTACCTCTTTTCTCTGGCTATTGGATGAGTGCGTCTGTCGTGTGAATGTTTCAGCTTTAGCTTTAACATGGGTCAAATATGGGCGAGAGGAATGCATACATAAACATAGATAATtatataTGTACATTTACATTACAGATAAGAGCGAgggggggAAATGCATACGGATAAAGAGAAGCGGGAAGTTTAATCTTTAATGATTCATATT
@M00842:98:000000000-AATBG:1:2111:8932:11692	790	not tested	AC	9	240	ACATGCGCTAGCTTATAAATATTGAGG	TTCCAAAGTAGCATGTTGAGGA	58.7845	153	F	ATTTATTACATGCGCTAGCTTATAAATATTGAGGGTTTTCATTGTAATACCTTATGGtttttAATAtttttttCGTATTAAAACTCATTAGGCTACCACTTTGTGCACAATCGTATTAGCAAAACATTGACAAGTTGACTTTAAAGTACAAAACCCCTTTGTAGCTACCCAAATTTACATGTGATCTcacacacacacacacacaAAAGCATTCTAAGTGAAGTTTCCTCAACATGCTACTTTGGAAAAGATGatatatACatatatatGTATGTAT
@M00842:98:000000000-AATBG:1:2112:17118:22966	791	not tested	AT	9	131	CAGTGACCACCCACGACAAA	CTGCTGAATAAAGCGTGACACA	59.9915	11	F	GAAAATGAGTATGaaaaaGGGAGCGGGTCCCAAACATTTATGAAATGTCATGTCCTACCCCTCGTTGTTGACCAGTGACCACCCACGACaaaaaCATACATACatatatatatatatatatGTATATCTATTTCTCATAAACAGaaaaaaTAAAACTTGCAGCATTAATTTCTTGCTTATTTGTGTCACGCTTTATTCAGCAGTT
@M00842:98:000000000-AATBG:1:2113:12718:2626	792	not tested	AG	9	196	TGGACCAACGAACCTTATCCT	GCAAATACAAATGCTGGAAGTATTC	58.141	87	F	AATCTAGATGCATGAGTCGGATTCTtatataTCTGGTACTAATTTTATGGACCAACGAACCTTATCCTATTATCtttttATCCTATCCTATCTGTTGAGCTCGATGTTTTGTCCTCGATCTCATCCACAATGAATTAGCATTTTCCTTGAGGGGTagagagagagagagagagATTTGTTGTATGTGAAATTATTACAAGCAATAGATAATTTTACTTGAATACTTCCAGCATTTGTATTTGCTTaaaaaaaC
@M00842:98:000000000-AATBG:1:2113:15504:24610	793	not tested	AG	9	104	TCTCTCTTGTGTGACCAGGA	AAATTCTTCGAGAAATCCCAAACA	57.4845	32	F	CtttttttttATTAAAGtttttttCTTTTCATCAGCACTAACCTATCTCAATTTTGGGGATACGAATTtctctcTtgtgtgACCAGGAttttttGGGAGTGAATGTCTTAtttttttttActctctctctctctctctGCCTGCtttttGTTTGGGATTTCTCGAAGAAtttttttAATTTGtttttGATAAGTTTTC
@M00842:98:000000000-AATBG:1:2113:6461:15190	794	not tested	AT	9	154	GTGCTATCAAACAAGACATTTAGCC	CTTTGGTGCCTGATGATGCG	59.435	21	F	TAATCAATATGAGTAATAAAGAGTGCTATCAAACAAGACATTTAGCCAaagaagaagaaaaaaCTTAAatatatatatatatatatTAAACTTTtgtgtgCTGGCTTCCTCaaaaaGATCATTGTAGGACTCGTCATTGAGAGGAATGACTCATACCGCATCATCAGGCACCAAAGATCACaaaaaaGCAGTTTTAATTCACGGTCACATGACAAATGTAAGTTC
@M00842:98:000000000-AATBG:1:1101:20877:15554	795	not tested	AT	10	120	TGAAACTCGACATATTAGATGCAAG	TTCGTAGGTCCACAAGCTGG	58.6055	28	F	TGAAACTCGACATATTAGATGCAAGTATTTTAAGTTAATTATTTATAATTAGCtatatatatatatatatataTTTTACAGaaaaaGATGGCCTCGTGAGCCAGCTTGTGGACCTACGAACAAGAATATTTGGCTTGAATTCAGTGCGAATTCTACTCAATTTAGGCTCAAATTTGAGTTCTTTGATCTTGAGCG
@M00842:98:000000000-AATBG:1:1104:20403:6793	796	not tested	AT	10	169	AATACGCATTCTCGATAACTTACAG	TAATGGTGCACGTGCTTCCT	58.6695	0	F	CCGTAATAATACGCATTCTCGATAACTTACAGatatatatatatatatatatTATTTGGCTCAATTAGACCAAAGTGCTTTGATGGACtatataaaaaaaTaaaaaaaaaaaaaaaaaaaaaaaaTaaaaaTCACAGACGCAAATAACGCGTTTTGAGGAAGCACGTGCACCATTaaaaaaaTAAagagagagagagagAAAGGAAAG
@M00842:98:000000000-AATBG:1:1104:8658:21321	797	not tested	AT	10	192	ACATGTTCAATTGATTCAACCAGT	GGTGCGAACTGGTATGAACC	58.253	83	F	GGAATAAAATAAATGACCTTATTAATTACATGTTCAATTGATTCAACCAGTTTAAAATATTCAAAATACTAACTAAAGTAATTAAAATTAAGTGaaaaaaGTTaaaaaaTACAAAATTTAAGTaaaaaaTATACatatatatatatatatatatTTaaaaaaCTGGGTAAGTCAGTGACCAAGTTTCCCAATTTTGATTGGTTCATACCAGTTCGCACCAAtttttATAGTAACTAAttttttCTATCTAATccccccAAAGAGTTCACTAGTTTTCAATTAAA
@M00842:98:000000000-AATBG:1:1105:19442:20893	798	not tested	AG	10	146	TTCCGATGAAGACGCCAGAG	AGGTACTTTCAAACATCACTTCACA	59.3535	45	B	aaaaaaGGTAATTTTGGGTCCTCTGTTTCCGATGAAGACGCCAGAGGCCTGCTTAGCGTTCAGTTGCTTAatatatGAGAACAAATGAAGGctctctctctctctctctctGATTTGGGTTTGAACGGAGGATGAATTGAAATGTATTGTGAAGTGATGTTTGAAAGTACCTTCTTC
@M00842:98:000000000-AATBG:1:1105:8262:22270	799	not tested	AT	10	254	CTCTATCCACATTCAAAGACCAAAT	TGGTGGCAAAGAACCATTAACT	57.896	33	B	CTCTATCCACATTCAAAGACCAAATTAAATTTCTGCTTACCATAAATTGACCATGACCatatatatatatatatatatAAAAGTTTTGAAGAGAACATATGTGTAACGCATTGGTGTAAatatatatTTGCGTGTAAAGAATTTATTTAGAACAAAGAGGAGAAATAGCAATGAGGTCTTTTCTTAACGTTCTTTTACTTCAACTTCCTTTGTTATTGTGCATTGTAATGATAGTTAATGGTTCTTTGCCACCAAAAGTCTTTGATGTGGTCAAGTAT
@M00842:98:000000000-AATBG:1:1107:9774:16724	800	not tested	AG	10	142	AGCCCTCTATGAAGAGCCCA	CAGACAGTGCAACAAGAACCG	60.0175	54	F	CCTTTCGATCCTTCAAATCCATTCTGACCAATGACATGGAAGAAATAGATCCGACAAACCTTAGCCACAAGTCTAGATACGCTGCGTCACACGAGTCTGAATTTCAGCCCTCTATGAAGAGCCCATCACGTGGGAGTGGGTcccccACCTCCTCCACTTGCACATCCTCTCCCGCTCTCctctctctctctctctctctACCATTTTCCCCTTTCTGTCGAAATCTCGGTTCTTGTTGCACTGTCTGCT
@M00842:98:000000000-AATBG:1:1108:23226:13596	801	not tested	AG	10	239	TCTCTGCAATCGGTTCACCA	CCCACCGACGTCGTTTAAAC	59.4035	141	F	ACACGctctctGCAATCGGTTCACCAATGATATCAAGTTCTCCATAACTTTAACTCAACTCCGAGTCAATGATCTGCGAGTTGACCCGGCACCACCGCGAACTATAATTGCGTATAAAATGAGAGGAACAAAAGGAATCACCGGATACTGTTCGATCTGAATTTGGGgagagagagagagagagagaGGAATAAATTGAATTTGaaaaaTGAATGACTggggggggTTTAAACGACGTCggtgggtgggtgACGGTGGCTGGG
@M00842:98:000000000-AATBG:1:1108:8400:11495	802	not tested	AAT	10	117	CGAATTTCTCAGTGCTACTTAGACG	TGGGACCAGTAATGTTTAGTTGT	58.7295	0	A	AATCGAATTTCTCAGTGCTACTTAGACGataataataataataataataataataataATTAAGTCCACATGCACATTTTCACCTTTCATGTAAAATACAACTAAACATTACTGGTCCCAAAAGAGTATTTTCCACCTATCATCCAAAACGCAAACATTCAACACATTCTCTAATTTCCTACTTTCA
@M00842:98:000000000-AATBG:1:1109:26008:11093	803	not tested	AG	10	163	AGTGGCAAATAGTTGGAGGG	TGTCCGCTTAATTAAATTAACAAAGGT	57.954	71	B	atatatatatatTGATGCTTTGCTATTTCTAAGAATCCAAGTGGCAAATAGTTGGAGGGGATAATACTTAAATTTATTTTAGTGATCctctctctTGGGGCGGATGATAGTTAAATTTATTCTAGTGATCctctctctctctctctctctTAATAAATTGCCAAAACATGGATGAACCTTTGTTAATTTAATTAAGCGGACACctctctctATTTCTT
@M00842:98:000000000-AATBG:1:1109:27574:8961	804	not tested	AAT	10	198	TAACGCGACGAGAGAGGTTG	CAGACGACGCTCACTGAAGT	59.9365	60	F	GGGGAATAATGGTTATTGAgggggAAGATGCGTTACTGAGATTTATAACGCGACgagagaGGTTGGGGAGGTggggggTTTCCAAAGTGTGAACGTTTGGATGTTTACGTGGTTAAATTTGGCAGaataataataataataataataataataatAAAATGCTGCTTCTCCGTTGAAATAATCTGTGCGGGGAGTACTGAGATCACTTATCTAATTTATTAGAACTTCAGTGAGCGTCGTCTGAAGTTATGATGTTGGCAATTTTCCTAATTTAG
@M00842:98:000000000-AATBG:1:1110:4397:16820	805	not tested	AC	10	204	GGGATTTCCTTGAGATTGGTAAGC	CGTAAGCATCGGCAATGAGA	59.0445	116	F	TTTGTTTGGGATTTCCTTGAGATTGGTAAGCTTTAATTTGAAGCATTATTTTATCATTTAAAATTTTATATCAATACaaaaaTATTAGGTTTAATGGCACATTTGAAGCTTTAATTTGtttttttttCCCTCATGTGAATTGttttttgtgtgtgtgtgtgtgtgtgttttttttttttttCATTTTCTTTTCTCATTGCCGATGCTTACGCTTTGAGAAATTGTTCATAACCATG
@M00842:98:000000000-AATBG:1:1111:17518:19800	806	not tested	AT	10	139	GGACTCACAAACAACACTTATGT	CGAACCATATTGTTAGTGCTACTT	57.1725	50	A	ATTGATAtgtgtgtgACACATACATAGACTTGACGTCACATTGATGTATATGTGACACAAACATGGACTCACAAACAACACTTATGTAAAGAAATTTAACAATTAAATTATAAATTTAATAATTACATTATAAATCAatatatatatatatatatatGCATGTCGATTTTGAAACTATAAAGTAGCACTAACAATATGGTTCGATACGGAAAAGaaaaaaaaaTGATTGAATGTC
@M00842:98:000000000-AATBG:1:1113:27179:16005	807	not tested	AAT	10	122	ACTTCCTATCATTACATGTGGAGT	GCAAAGCTGAACAGGTGGGA	59.004	20	F	TGCATAGGAAAATATCTGGAATACTTCCTATCATTACATGTGGAGTAAAATTTTCAAGaaaaaCCTataataataataataataataataataataATTTCTtatataCTATGtttttCTAGTTTCCCACCTGTTCAGCTTTGCCTCAGGCCCAAATCCTTGTACATTCACAATTTTAGTGTCTAAGTGATGATAAAGAttttttttttttttttttgagagaTGAGCGATTATATTTAATTATTACATGAATATCATTATATGAatatatTAT
@M00842:98:000000000-AATBG:1:1114:27362:9796	808	not tested	AC	10	108	TGTGTGTGTATGTGTGTCTGGA	AGCCCAGCATTCTTTCTAACT	58.4195	5	F	TAATTTAATCCttattattaAAACAAAATATCAAGCTtgtgtgtgTAtgtgtgTCTGGATTGAAtgtgtgtgtgtgtgtgtgtgtttttatatatAAATTTGGACTTTTGTTTCATAATACAATAGTTAGAAAGAATGCTGGGCTTTAGTAAGATTAGGCCAAAATTTTGGGTTAAAATTTAAAGTA
@M00842:98:000000000-AATBG:1:1114:9554:26949	809	not tested	AAT	10	157	CATGCCCGTGACAAATGCAA	CAGGAGGTAGAGACAAAGTCGA	59.4775	31	A	AAACTTTTCAGCAATCCATGCCCGTGACAAATGCAAAGAATATCTGTCACGAAACATCTCAATGCTCataataataataataataataataataataAAGCGGCTCTTTGTTAACCTATGGTTTCAATATTAATTAAGGAGAATAAAATCTTCGACTTTGTCTCTACCTCCTGATTTtatataTTTTAAAGAAAGAATCAAGTAACAAGAGATCGACAATTATTTTATTATTTGTAGGCCGGCAAAAGATACACGaaaaaGAATTAAATTTAGCGTA
@M00842:98:000000000-AATBG:1:2101:11871:8951	810	not tested	AT	10	190	ACTTGATGTTGTGTGTGGGTCT	AGATGTCTGATCATTGAGGGTAAT	58.666	97	F	GGTACAATGCTACTTGATGTtgtgtgtgGGTCTATCCTTACTTTAATGAGTTCCACCCTATTTCCTTCCttttttttttATTTTGGTAATTCAGATACTGTCATTGGATGAGATACTGATGTACCCTACAatatatatatatatatatatAAAGTACCGCATAAACTCGGTTTTATAATTACCCTCAATGATCAGACATCTATTTTCTAAtttttttCtttttATTTTCGTATCATCTTCTGCAGTTTTCTATCTAACGAATTTATATTCAAGTTGGAAAT
@M00842:98:000000000-AATBG:1:2101:22653:18032	811	not tested	AC	10	166	GCTCTTATCTGTTCCCTCTCCC	GAGACACACACATACACACATAC	58.435	98	F	TTCAAATTGCTCTTATCTGTTCCCTCTCCCTTATGATTGAGAGCACAACTGTTCACATTTGAGAATATGCAATGTTAGACCATCCCTGAGCTTCTATACGGACTAACATTATTGCatatatGTATGTAtgtgtgtgtgtgtgtgtgtgTATGTAtgtgtgTAtgtgtgtgTCTCtgtgtgTgcgcgcgcgcgcGTGGGTGTATAATTC
@M00842:98:000000000-AATBG:1:2103:12849:18072	812	not tested	AG	10	198	CCAACCTGACCCACCCAAAT	AACAACAAGAAACAAAGTTGACCA	59.1655	68	F	TCCGAAATaaaaaTTAGATAACCTGTAACCCAAATTTAACCCGATCCAACCTGACCCACCCAAATaaaaaaaaTTaaaaaCCCTATCTCCAACTCCCACACCTCTATTTCCAtttttACTCACCATCCTAAAActctctctctctctctctctTGGGGCCGGTACCCTCACTGCACAGCTGCACAGTGCACTGTTGAAAGGAAGTCTTTGTTTCTTTCTTGGTCAACTTTGTTTCTTGTTGTTCttttttATTTA
@M00842:98:000000000-AATBG:1:2103:13366:19407	813	not tested	AT	10	239	GACGCGTGGCCTGTAGCT	GGACAAGAGCTTGAGGTAAGT	59.875	1	F	GACGTGACCGTGCCCAAGCTCGGCCTCGGACGCGTGGCCTGTAGCTGtatatatatatatatatataTTTTCTTAGGTTCGAAGGTACCCACGGTGCAATAGCTAAAGTGACTGTCTGGGAATCACATGATCCAAAAGCTCAAGTAAGGAAGAATACGAATTGTGTTCAAGTGCACTATGATCACATAGAACAAAATATTGAGCCCAAATCCAAGaaaaaaCTATTCAACTAAAGAATGCCATAATACTTACCTCAAGCTCTTGTCCCAAATTTGCAGT
@M00842:98:000000000-AATBG:1:2103:8903:16863	814	not tested	AC	10	192	TGGCCCTAAATGTTGACAATAAC	AGCTCACTTTAACCAACTTGCA	58.03	23	F	AATTATTTCCACAACCTATCATAAGTTCTTTTGACTTTTGGCCCTAAATGTTGACAATAACTATGAAATATAAAGGAGGAAAAGacacacacacacacacacacATATAATTATAAACGAGGGGaaaaaGAATGAACAAGGCCTAGTTTACTTCAATAGTTGACCATGGTTTTGGTCATCATGCACCAATCTTTTAACTTGTTTACTTTGCAAGTTGGTTAAAGTGAGCTTAACCTTTAAGCCTATGaaaaaaGCTG
@M00842:98:000000000-AATBG:1:2104:15050:12528	815	not tested	AAG	10	124	TCAGAGATATAAGAACAACAACTACCA	ACGATGCTGGTAATTTATGATCGG	58.6385	28	F	CGTGGAACACTCTTGCTTTTGCTTTGTGTTTCTTCCCATCAGCATGAAGAAGCAAGGTTTGCTTACTTGTGGCCTTGGTGTCACATAGATTGCACAAATGTCAATAAAATACTAAATTCTGATATCCATGATTAAGAAGAAAATGAGAAAATTCAGAGATATAAGaacaacaacTACCATAAAGTACTAAAATAACCTTAATTGAAAaagaagaagaagaagaagaagaagaagaagAATCCATATGCTTTTCCGATCATAAATTACCAGCATCGTGAAA
@M00842:98:000000000-AATBG:1:2105:19033:11823	816	not tested	AT	10	231	GCCATGCCAATCTAAGATATTCCT	TGGCTGGCTAGTAAATGCACA	59.368	75	B	GTGGCCATGCCAATCTAAGATATTCCTTATAATACCTAAAATTAGCATATGTTAACAAGACTTTTAAGATGCTCTAGTGAatatatGAACATATCAACGTTTtatatatatatatatatataTCCTTTACTTTGCAAAATCCTGAACGTCATCACAATTCATGAGCACAGGTAATTTGGCAGCATTAACCTCTATATCATGCAAGTATCTAGTTGTGCATTTACTAGCCAGCCACCCAGGTTGATTAAATACGGATTGAGTATGTGGAGTTT
@M00842:98:000000000-AATBG:1:2105:20002:3724	817	not tested	AT	10	192	TCTAAACATTGCTCTGTACGTCT	ATGGCTATCTTGTGGATTGGT	57.327	6	A	GAATTCGAACTATAAAAGAGTGTATTAAAATATTCTAAACATTGCTCTGTACGTCTAAATTAatatatatatatatatatatGCTCATGCATTTAATATCAATATTCACGATAAGATGACAAGATTGTTTTATGAAAAGATTGGATTCGATTCAAACCATAATAAATTTAATAATAGTACCATCAAAATAAATTTAATGATAGTACCAATCCACAAGATAGCCATAAATATGGGAC
@M00842:98:000000000-AATBG:1:2105:28544:14789	818	not tested	AC	10	98	ATTCTTGCTGAGCTGGCAGT	TCCCTGAAGATATCCGGCAA	59.0805	16	F	atatattatataGCAATACTATATGATTTCAAACCCCATTCTTGCTGAGCTGGCAGTGTAAGAAGTCTGGAGAacacacacacacacacacacaaaaaCCTCTTAAATTTGTAGTTTGCCGGATATCTTCAGGGATATAAATCATCCAACATCAGTTGGAAATTCCAACACATGCAAAGATTAAATTATGGAAGAAAACCAAGAGCTGGAGTAGTAGAATTTAT
@M00842:98:000000000-AATBG:1:2107:21265:9233	819	not tested	AT	10	239	CGTAAACTGCTGGTCCTGGA	GCCTGGTGGAAGCTCAACAA	60.2515	146	B	GACTCTATCGTCTTCTTGAGCGTAAACTGCTGGTCCTGGAACCATGTCATTACTGGTCACCATGTCATTGGTTTTGCATATCTTTGTGATTCTTTTGATTTGCACCTATTGATCACAATAGTTAACAATAAGATTtatataTTTATGAAAGGTAAACTTAACTACtatataCATAAGAAGAAAGTGatatatatatatatatatatGCATGTATGTGTTTACCTTGAAGTCATAGAATCTTGTTGAGCTTCCACCAGGCCATCTTTTGATTC
@M00842:98:000000000-AATBG:1:2108:14291:20921	820	not tested	AC	10	142	TGAACTGATGGATGGTGCTCC	GCAAGTGCTCATCAAGTGAAT	58.61	41	F	GATCAAGATaaaaaaTATGGATCTCGAGATTAGGCGCAGAGAATCAACGGGGTCAGGATCCAACACCCATGTTGAGACAGAGACACTTGCAAAGTTTGAACTGATGGATGGTGCTCCAGTCAGAGGTATGCCTACtttttAGTACCAAGTGCCATGGTtgtgtgtgtgtgtgtgtgtgGTCAGTTGCTAGTGTTAGTGTTATTTGATCAATAAGATTATTCACTTGATGAGCACTTGCTT
@M00842:98:000000000-AATBG:1:2112:23080:14622	821	not tested	AG	10	187	TTCTGGGTAGCAGCAAGAGC	CACTCAAGTTATTTGTGATATGGTCA	58.884	49	F	TTCTGGGTAGCAGCAAGAGCTTACCACTGATCTGATTTTAACATTGCATTATTCAAAATAAAAGAGGACagagagagagagagagagagTGCATATTAGTACTTGATAGGCATACCAGCTAAAATGTGGTCAAGatatatatTTGACATGTCTTTaaaaaaTGACCATATCACAAATAACTTGAGTGAGTCTTTTAACCATTTGGTGGGTGATCTTAGCAGCAAGTCTGTTCTAAGTT
@M00842:98:000000000-AATBG:1:2112:25785:11147	822	not tested	AT	10	107	TCGGTGTATATATGTATCGGAATTACA	ACAGCTACTTCTGCCCTTGA	58.236	17	F	AATGGTTAATTTTGTCACTTGATATTTCCATAaataataatATCTGGTACATATGtatataTGtatataTCGGTGtatataTGTATCGGAATTACATATACGTATACACGTACatatatatatatatatatatGAAGTTCAGATAGAGTATTGAGATCAAGGGCAGAAGTAGCTGTTTTGTCTTCTACGCGAAATTCATTTATAGGCGTTTtctctctcTTACATGtatataCAGTATACTAC
@M00842:98:000000000-AATBG:1:2113:11526:13781	823	not tested	ATC	10	116	CCTTGAAGTCTGGCTGGCAT	GTGACAGACGACTAAATGATGAAGG	60.0165	36	B	TTTCAATGCCAGCAATGGAAACTGTTACTGGCAACCTTGAAGTCTGGCTGGCATCtcatcatcatcaTATCATATCTGCTTCATGATGAAcatcatcatcatcatcatcatcatcatcatCAATTCCTTCATCATTTAGTCGTCTGTCACTTTCATTATTTCTCAACCATACATACATGAAAATAAGAAA
@M00842:98:000000000-AATBG:1:2113:25339:9441	824	not tested	AC	10	143	ACAGCCGCCATGATAGCAAT	TCAGATACAGTAGACGACGAATCA	59.5325	46	A	CAGAAGACATCAACATCCATCAATTTGATGCATTGTCGGGGACAAGGGACAGCCGCCATGATAGCAATAAGAGCCTTATTTGATGAATGACGTCTCAACAAACTGAAAATGATAtgtgtgtgtgtgtgtgtgtgTTCCTCTGTATTCCTTTTACACCAATTCTTCCGTGATTCGTCGTCTACTGTATCTGAATTGATCGTTTCATTTATTGTTGCATGTGGATTGTAAttttttACCC
@M00842:98:000000000-AATBG:1:2113:29048:17914	825	not tested	AT	10	157	GCCCAAATATCGGCCTCCAA	TCCCAGTGGGTATATATATGTGTAC	58.7505	92	F	ACTGCGTTGTGTAAATCACGAGCCCAAATATCGGCCTCCAATGACTTATATCTTGGAAATTCTTGAAAATCTTCCCTcacacaAAAATCATTAACTTTAAATCAAATACTAATTACTGTTCATATTAATTTAGatatatatatatatatatatGTACACatatatatACCCACTGGGAtttttGCAGATAAAGGTTCttttttttGGTCGTTGCCCCTGCT
@M00842:98:000000000-AATBG:1:2114:14703:10317	826	not tested	AT	10	184	GGAACACGGTTGAGGTTATGT	TATTGGTTCCAGTAGCGCCC	59.023	7	F	CTTCACTCAGATAACCCCTTTACTGAGAAAATTGTTTCttttttCCTTTTCaaaaaaTAGGAACACGGTTGAGGTTATGTAATGGAAatatatatatatatatatatGTTTGACAtttttGCTTTTCCAGACGACCTTCAATGCTCCAGATGGCAATGAGCCCTTAGCTTTAGATATGAATGCGATGAGTAAAGGTCAAGTGTGGATAAATGGTCAAAGCATCGGGCGCTACTGGAACCAATACAAAGCATTGGGCAACTGTGGTGCCTGCAATTATGCTGG
@M00842:98:000000000-AATBG:1:2114:22005:27296	827	not tested	ACC	10	90	TCATAAACGTCAGGATGGGTGA	AAGACACATCAAAGACTTGACCC	59.0135	14	A	TAACACGTACTTGTGATTCtttttCTTTCTCtatataTCATTCCCTTTTGGTTTTCATCATATTGCGACAAAATTGTAACTCCATAATAAGAATATTACAAAGTTTAACATAATATTACAAATTCATAAACGTCAGGATGGGTGAGAGCGCTGCCACCAaccaccaccaccaccaccaccaccaccaccAGGGTCAAGTCTTTGATGTGTCTTTTGATATACC
@M00842:98:000000000-AATBG:1:1101:21444:8453	828	not tested	AT	11	152	TTTGGTGGTGGAACCGTTCT	TGCTTAGTTGCGAAGGAAGC	59.2935	53	F	CACCTGTGCTGTGttttttGTTGTAAGCATTTATGTGTAGTAAGCAATTTtggtggtggAACCGTTCTGTGTAAAGGGATTTGCttttttGATGGAATGTTTAATTTCttttttttttttGatatatatatatatatatatatGAAAATGTTAAAttttttttttATGAAGGATAAAACAGCTTCCTTCGCAACTAAGCAAC
@M00842:98:000000000-AATBG:1:1102:8004:16464	829	not tested	AT	11	213	TCCCTCACCAAATCCTTCCAC	TGGAAGGTCTATATAGATCAGTTCAAC	58.8925	40	F	CTTTCCCTCACCAAATCCTTCCACCAAACATAATCTTGGTATCCAGTGGTTGGGAAATAAATAAatatatatatatatatatatatCGAGAAAATCGTGCAAATATTAAAGGGCATAGAAGTTAGTGGACGCTGTGAATGTCCAACCTATTTAATTTAAAGATAGTTGTTGCTTAATAATTATCCCATAGTTGAACTGATCtatataGACCTTCCAAATAtttttATTCAATCAATT
@M00842:98:000000000-AATBG:1:1103:11532:12356	830	not tested	AT	11	90	ATTATAAGCAATCGTCAGCAGCA	TTTCTCCCTCTCTCTAGAGTGT	57.966	23	F	GAGTTGCTGGGCTTGGATTTGAACATGCTAGGCCAGTGTCTGTTTGATGAAGCCATGATTATGACAATGCAACCAGAATTATAAACTCTtatataACCTGTATTCAGTTTAATTATAAGCAATCGTCAGCAGCAAAGAAACAATCTTCTTGGTAGAGatatatatatatatatatatatACACTCTagagagagGGAGAAA
@M00842:98:000000000-AATBG:1:1104:12778:3423	831	not tested	AG	11	145	GATTGTCAACTTGTGTGCCCA	GCATCACTTTGGGCTTGGTT	59.319	17	F	AAGATTGTCAACTtgtgtgCCCACAGGAGTAATACCCTGTagagagagagagagagagagagACGAtttttAGAGAAATAAATATCACTGCTTTGATCtttttCAATAAAATCATTACTCAGTGATCAACCAAGCCCAAAGTGATGCctctctctctTTTAAGTTTACTTACTACAGTACCATAGTGAATATGATCTCCACCAGGTTCAAATATTTAGTCTATATCAGGAAGAAGGAAAAGGAGGAAGGGAAACCTTGGTAGGATAACC
@M00842:98:000000000-AATBG:1:1104:28344:16395	832	not tested	AAT	11	130	TCACGGATGAGCTTGCTGTA	GACAGTGCTACGTGGTCGAG	59.78	2	F	TGTGCTTTCAAGTTTAGGTGAACAGTTCGCTAGTTGTTAGGACCAGCGTCCTCGCTTGCGTCACGGATGAGCTTGCTGTATTataataataataataataataataataataataATTTaaaaaGaaaaaaGACAATGACAACTTCTAAACATGATATGGCAAAACAATACTCGACCACGTAGCACTGTCCTACTGGACGATCAGGTGCCGTGGACCCCATCGAACCCAAGATTC
@M00842:98:000000000-AATBG:1:1105:13451:14859	833	not tested	AG	11	127	CCCTAAAGGTTGGAAGTTGTCT	TGGGATGGAGTGTCAAGTATGT	58.3595	58	F	AGCGCTCAACGCTTGTTCGTaaaaaTTATCAGGCAAAATTTAGAAGACCCTAAAGGTTGGAAGTTGTCTATATTTTGTTCTAtttttcccccTGTCCTTATTTATACTACCACCCCTTAAAATTTGTtctctctctctctctctctctcTAAACATACTTGACACTCCATCCCAAAtttttATAAATCTCACCCATAAGATCCACCTATATTTATGGATTTAttttttCtttttttttttAGGATAAATGTGGGAGACACCCTTTT
@M00842:98:000000000-AATBG:1:1107:19126:15964	834	not tested	AT	11	126	CTGCACCTATCCTCGTATCGA	TGTAATTTCTATGCATAAGAAGACACA	58.091	53	A	TATTTATCCATCtttttATTGaaaaaaCCACCttttttttAATAATTTTCACTTCTTACTGCACCTATCCTCGTATCGATCAAATTCAAATTTAATTTGCATAAAGTATCAAGTCTTATTCCAAAACAATTAatatatatatatatatatatatAAATGTGTCTTCTTATGCATAGAAATTACAGATTTAATTACTTTGTGTTtatatatataCTACTTCACGTTTTCAAACAAATCAATAACGACtttttCAAATATTAGAGGTCGTGaaaaaTCaaaaaT
@M00842:98:000000000-AATBG:1:1108:18840:12865	835	not tested	AG	11	156	TGGTGGAAAGGAGCATTGCA	TCCTGTGAGGCCCAAGCTAT	60.4005	6	F	TGTAGTTTGAGCTAGGAAATTAGATAAGCACAGAAATAGAATTGATCATGAGGTATTCGAGTTCTATGCTAGCAGGCAACCTAATTTGGTGGAAAGGAGCATTGCAAGATTTtctctctctctctctctctctcTTACCACAttttttCGCTTGAGCTTCTATTTTCAAATTTTAGTTGTAAAATAATTCCTTATTAGAAAGAATAGGAAGGTTAAATGTTCATAGCTTGGGCCTCACAGGATGCATGATTCATTTTGATGCTGCCAGGTTTTAGAATTCAT
@M00842:98:000000000-AATBG:1:1109:19537:26844	836	not tested	AAG	11	120	TCCCAAGACTCAGTACCTCAGT	GCACAGAGAGAGGAATCCGG	59.893	15	F	ATCCCAAGACTCAGTACCTCAGTAAtttttttCCTCTGtcttcttcttcttcttcttcttcttcttcttctATCTTTTCGTTTATCCGGTCCCGTACCTAACCGGATTCctctctctGTGCGACTCTGTGCgtgtgtgtTCttttttCCTTTCTTCAATGAATGTGTTGATTTTCTAATTATTTCTATATCGCTGAATTCTTGAAtttttGGCATTAGCATTGTGCACTTTATTTGAGTGCGCACTATATGGTT
@M00842:98:000000000-AATBG:1:1109:23037:17416	837	not tested	AG	11	137	TCTGCATTGAGTTCCTCCTCT	GCAGTTTGCAAATGCTTGAGT	58.489	52	F	CGAAAGAAAGATATTTCTCTGCATTGAGTTCCTCCTCTAATGTACACAGAAAGAGTCAAAAGGATTCACaaaaaCGTTCCCAAGTTACACgagagagagagagagagagagaGTCAAGTTACAAGaaaaaGAAACTCAAGCATTTGCAAACTGCATGACATTAAAATATTACCGACTCCCAA
@M00842:98:000000000-AATBG:1:1109:6367:18874	838	not tested	AT	11	190	AGCTTTATAATACTTGCACTCACGC	GAATTTAGCGAGCAAGAACCTCC	59.9645	53	F	TTGATAGCAGaaaaaaTTGATTATAGTTTAAAACACAATAAACATCATTTGCCAATACTTAAATACaaaaaTTGGGAATAAAGTTGTAAGCTTTATAATACTTGCACTCACGCCTCAAATTTAATGCCaaaaaTAGGACTCTTCAATATAAGAATATCGTGGATCAatatatatatatatatatatatTATAAGAATGTCATCTAACTTATTTAGAAATATTTTATAAAATTTCAATGTTTATGCTTTATATTTTGGAGGTTCTTGCTCGCTAAATTCA
@M00842:98:000000000-AATBG:1:1110:11959:18742	839	not tested	AT	11	183	GGATGCCAGCATTGCCAAAT	AGATGTTTGATTCAGGTGGGAT	58.6115	35	F	GGGGATGCCAGCATTGCCAAATGCTTATTTAAAGTGCATTTCTATATTTAAATATACatatatatatatatatatatatGAGTAGCACAATTTTATAAACTCATAAAGTTGAAAGACAAGATATTGaaaaaCAAAATTACGTGTTAAATGAGTATTCTCTAATATCCCACCTGAATCAAACATCTATGTGTAAGTGAAAtttttCGCAAAATCTAGATAGTAAAGTGTGACaaaaaaaTA
@M00842:98:000000000-AATBG:1:1110:25271:12513	840	not tested	AT	11	189	GATGGGCTGGGCTACTTGG	TGGAGCAAGATTTACCATGTGC	59.699	62	F	AATTTCCACAGACAGGAACTATTGTAGCCCTGCACAACATTATGTTTGGTAACCGGATTAGGCTATCACATGGACAGGGCCATTCTTTCTGATGGGCTGGGCTACTTGGAGACAATGCTATAGTTCCACGGTAAGcccccACCAAATGCCCTACAATCTTTTGCCATATTCatatatatatatatatatatatACTCCACAAACACATAAATGTCCACACTTTTGTAATTTAATGGTTGATGTCATTAATAatatatGCACATGGTAAATCTTGCTCCACATTA
@M00842:98:000000000-AATBG:1:1111:20399:15504	841	not tested	AG	11	176	AAGATCTTGATATTGTGGTCAAACC	ATGGTATTATGGAGCGGGCC	58.6375	62	F	TACAGGGTAAAAGATCTTGATATTGTGGTCAAACCAATAGCCTTTTGCATTATTGGGAAAACATTAGCTGGtttttGTGTACTTGAAAGGAACTGATgagagagagagagagagagagaGGGAGGGAGAGGTAGATCCAATCATATGCAAGAATTTAATCATTAGAGGCCCGCTCCATAATACCATTCCCTCCAtttttGCAAAACTCTTGATACCAATATAGTG
@M00842:98:000000000-AATBG:1:1111:27906:16719	842	not tested	AAT	11	127	GAGTCGAACCAACTTACATAGATTT	CCCGGTAAGTGACAATCTTGC	58.2165	24	A	GAGTCGAACCAACTTACATAGATTTACTAGGAGAAATGAGTTATTAAATataataataataataataataataataataataATTAAACTTCATAGTCTGTTCTTGGCAAGATTGTCACTTACCGGGATGAATAAATTAGATTACGAGCAACTTATGTACTGCTCCAACTCTTGGTATTGTTTGCAAACGAGAGTACTTAGTGTGATTACTCATGTAGTATGTTATCCTCGGTATTACAATAATATTTTACGAA
@M00842:98:000000000-AATBG:1:1112:10418:25884	843	not tested	AC	11	179	TCGTTCTCTAACTGAACATATGGG	TGCAAATCCTATGTCCACGTG	58.371	85	F	GTTCGTTCTCTAACTGAACATATGGGGTGGCCCaaaaaTGAGTTATATTATACGCCATTATTGAACCACAGGGTCACCAGACAGAGTGACTCTTGCTCCGaaaaaTACATAtgtgtgtgtgtgtgtgtgtgtgGTGACCAGCTAATATCATGaaaaaGAACACGTGGACATAGGATTTGCAAGTTTGCAACTATTCAATGCTTAATAAATATGCTACAGCAATCG
@M00842:98:000000000-AATBG:1:1112:21290:15916	844	not tested	AG	11	133	CGAATCTAGTGGCTCCGCTC	AAATCAGAATTTCAATCCGGGAAA	58.857	50	F	CATTCCGTCTTTAATCCCCTCTTCCCTTGTTTTACAGATGGTAATAATAGCAAGAATAGCAGAGAAAACGATCTCGAGTCCGAATCTAGTGGCTCCGCTCTGGTTCCCCTATTGAGAAACAAAActctctCGAAGGCTCGTTTTCTTCTGctctctctctctctctctctctGtttttttttttttttttttCCCGGATTGAAATTCTGATTTTCCTATGGCTCAATCAGAAATTGAGAATATGTAGTCTTTCTGTTT
@M00842:98:000000000-AATBG:1:1112:25658:11305	845	not tested	AAG	11	210	TTGGACAATTGAGATGCGCC	ACAAGCCTTTAAGTAATACGCCC	59.123	101	F	GATTTATTAAAATTAGATTCATTTCTTTGATGATTTGAAAGttttttttttttGGACAATTGAGATGCGCCCGCCATGGGCATGTCCACTATGGGCCTTGCGCCTAtttttCCTTTTGtttttCCATGCCCATCATGGGCGTGACTCATGAACTCCTTCCTCTTCTTTCTCTttcttcttcttcttcttcttcttcttcttcttctttttttctctctTGATTGATACGCCCCTTCTTGGGCGTATTACTTAAAGGCTTGTGCCCGCGC
@M00842:98:000000000-AATBG:1:1114:18237:8936	846	not tested	AC	11	247	CAGCCTCTCTTACCTTGATTACA	TGCCTAATCTGGAGATATTGGAGA	58.1245	87	F	AGTAAAtgttgttgtCAGTACTCTAAAATCAGCctctctTACCTTGATTACATCTGTTCAGTGACAGCATTTAAATCTTAATTGCCaaaaaCGCTGCTCCATTTTGCCTAAATAATTTGCTACGTCTCCTCAATTTGTTtgtgtgtgtgtgtgtgtgtgtgATTGATCTTTGTTTTATAGGCCCATTTGTTTCttttttttCCTTTCttttttttCCtttttCtttttttAATCTTTGCAATCTGTGAATAATCTCCAATATCTCCAGATTAGGCaaaaa
@M00842:98:000000000-AATBG:1:2103:11468:22989	847	not tested	AT	11	191	TGCTTTATGTGTAAACTTGTACTCCT	ATTGCTTCATTCTGGCAGCC	58.9785	94	F	TGGCATTTATTTGCACATCATGcacacaTTGCTTTATGTGTAAACTTGTACTCCTTGAAACACATTTGtttttCAACAAAACATGCAGCAAGAATCCTTGTGTACAACAGATGGAAACAACTATTATGTGGAATTCTGGATGATACATAatatatatatatatatatatatGTAACAACCAATTCAATAAAGCTTCATCTGGCTGCCAGAATGAAGCAATATGCACATACTCTGTTCAAAGCTGAATATTTGGGGATCTGTTCTCATG
@M00842:98:000000000-AATBG:1:2104:21739:20447	848	not tested	AT	11	206	ACTTACATTAACATCACAATTAGACCC	TTGGATTGGGAGTGGGTTCG	58.894	83	F	CAAAACTTACATTAACATCACAATTAGACCCCATaaaaaTTCCAACATATGAACTGAAGGAAAActctctGATTAATCTGACATGCTTAAGAATTCaaaaaGATCTAATTGTAAatatatatatatatatatatatTTAAAtttttCCGCAGAGAATTATCTAGAACctctctAAATACTCCCATGACCTCGAACCCACTCCCAATCCAA
@M00842:98:000000000-AATBG:1:2105:12696:9011	849	not tested	AT	11	272	CCATGATTGTTCGCTGAAGAGT	ACCGCCGCCCAAGTTATG	59.716	58	F	CAAGGAGTATCCATGATTGTTCGCTGAAGAGTATTTATGATTATACTAAATTTTCGTCAATGTCCGAAATAATGTaaaaaTGCGAAAATAatatatatatatatatatatatAATTaaaaaTaaaaaTTAAAGaaaaaaTAatatatatTAAGGCCGGAAATTTAATAGAAGTCCGGCAATAGTGGCGGAAATCCATAAATGGTCAGCCAACAACGGGCAGACCTCCCaaaaaaaaaaaaaaCaaaaaCaaaaaaTAAATTTTCCATAACTTGGGCGGCGGTGAG
@M00842:98:000000000-AATBG:1:2105:16878:25698	850	not tested	AAG	11	145	TTCTTGCTTGCCTTCGTTGG	ACTTTCCACATTATTGCTGAGCA	59.1255	38	A	TTTTATCACCAAATCAAAATCTGCCCCAAAACTCACCCTCTTTGGATTCTACTTCTTGCTTGCCTTCGTTGGCGCCGCAAGTAAGTTTCTATGGATTTCTTACCACTGGAttcttcttcttcttcttcttcttcttcttcttcTTTTAATGAATATTCTTGCTGTTTGATTTGATGCTCAGCAATAATGTGGAAAGTTTCCGTGAT
@M00842:98:000000000-AATBG:1:2105:5434:10590	851	not tested	AAT	11	113	AAACTCTACACGAATAGATTTATCCG	GAGGAGGAGAGTCATGTATCCA	57.681	0	F	CAAGAATTAAAACTCTACACGAATAGATTTATCCGattattattattattattattattattattattCAGAAAACAGAAAAGAATAGTAACAAGGATTTTGGATACATGACTctcctcctcTCttttttttttttttttttttttttttGTGCTTTTCGCATATA
@M00842:98:000000000-AATBG:1:2106:11313:23082	852	not tested	AG	11	240	TGATGAGGGTTTCATTTCTTTCTCC	GATGTGCTTCCATTAATTCTTCCCA	59.4635	50	F	GTGATGAGGGTTTCATTTCTTTCTCCTACGGTGGAAGTTGCTAGCTAATAGAGTGTTTGTGAATTGGGGAATCGGAtctctctctctctctctctctcGGTGTGGATGTTTCTGCACTATTCtttttCTGATCATGAATACGCAGTGGGAATCATGGTACATCGTGAATTGTTACATTTCAACTGAAATaaaaaGCGAAGGATAGATAATGTGACGTGGGAAGAATTAATGGAAGCACATCAG
@M00842:98:000000000-AATBG:1:2106:12307:13522	853	not tested	AT	11	108	TCCAATGTGTCAAGGCCTAAA	TGTGTGTGTACAGTTGATCGC	58.1755	43	F	CCCAGTGAACATTTCATTAatatatTTAACGAAAGTATGttttttGTTaaaaaTTGTATTTCAATATTATCCAATGTGTCAAGGCCTAAAATAATAGTACCACATATGTTACCAAAAGTGAtttttttttCCCtatatatatatatatatatataTGCGATCAACTGTacacacacAGTtatatatataATATCTTAATTCGAT
@M00842:98:000000000-AATBG:1:2107:16554:25917	854	not tested	AG	11	178	GGAATATATCATACCTATTGGCTGCA	CGCAGAGCTCTCAAATCAAGC	59.3275	97	F	tatataTGTCAACTTGGAatatatCATACCTATTGGCTGCatatatTAATTAATAAAGACGATAAAGTGTATAttttttAATAATTAAAGTGCAGGTaaaaaCAAATTCACCCAATAAAacacacacAAATTAAAGCCctctctctctctctctctctctccccccATGAAAGCTTGATTTGAGAGCTCTGCGATAtctctctctcGcacacaTTTTAACGCTCTCAAAGGGAATAAGAGCATCAGAGGAA
@M00842:98:000000000-AATBG:1:2107:22602:21570	855	not tested	AT	11	202	ACATGGGTAACTCGAGAGGT	GTGAATCCCAATCCATTAAGCCA	58.4035	53	F	TTACATGGGTAACTCGAGAGGTTCATGATGATTAAACTATGTCGGCATGATCGGaaaaaTAATCTAATATAACTAatatatatatatatatatatatTTGTAAAAGTGAAATGTTGTTTATTTATTATAATTAAGTGAATTTAATGGAACTCAATCGAAGGTATATTAAgggggAAATTCTTGGCTTAATGGATTGGGATTCAC
@M00842:98:000000000-AATBG:1:2107:5318:9811	856	not tested	AT	11	137	GTCGGATGTTCGCAATGACG	CCGAAAGTGGGTGGACATCA	59.9695	9	A	TCCGTCGGATGTTCGCAATGACGTCCGGCAAAatatatatatatatatatatatTTATGTCCGGCGCATTTCACCGGACATAACCGGGGAGATCCATCACCCCTTGATGGATCTCCCATATGATGTCCACCCACTTTCGGCGAACATCCCCTTTCCAAATAAAATTCTTTATTCCGTATACTGAAAATAGaaaaaTTTACCTCGTTTTCGGATGATATTCGATAGTAATCTGATTCGCTCATTT
@M00842:98:000000000-AATBG:1:2107:6332:24197	857	not tested	AG	11	179	GTGTTTCAGATCACTGGCAAGA	TGTCAAACACTTTCCAAATCAACT	58.2895	100	F	AtttttGTTGAAGCTACCAAATAAGAAATAGAAGCTTAAAGATaaaaaTTGAGTGTTGTATAGTGTTTCAGATCACTGGCAAGAATTGTAAATGCAAAAGGAATTAtttttGCAGATGAttttttAGTTTTACTCCTCtttttCCTTGTAGATTTATCACCATCTAATGCTACGAACTCTGTTTagagagagagagagagagagagaaaaaaGAAGAAGTTGATTTGGAAAGTGTTTGACATTACTTTTGCTATT
@M00842:98:000000000-AATBG:1:2108:13420:26552	858	not tested	AC	11	152	ACAAGAGCCAAATCCAATGTCC	AGCAAGGTGGCCATCTACAT	59.125	80	F	GGCCCAAtttttACAAGAGCCAAATCCAATGTCCTTGATAATTATGaaaaaCCACAAAAGaaaaaTTTTAAACTcacacaAACAAAATTCGGCCATACAGACCTCCCACCGAATacacacacacacacacacacacAAATACACATGTAGATGGCCACCTTGCTTAATTAGGGGAGATATTAATCAAATTGGAGATAAAC
@M00842:98:000000000-AATBG:1:2108:15179:12263	859	not tested	ATC	11	216	TGCGTTGCAACATTTAATCGA	TTGGCCGCGTATGGATTATT	57.596	33	F	AGAGAAATGCGTTGCAACATTTAATCGATGTATAAATACATGAATACAATTAAAGATCAGTatgatgatgatgatgatgatgatgatgatgatgATTCTTAGCAAATATAAATAACAATCAAATATTAGTATAATAATGTTaaaaaaTCTGTAACTATCTTTTATAAAATGGaaaaaTCTTTAAACTCATCACATAATAGaaaaaTAATCCATACGCGGCCaaaaaCAAAACACATGAACAAAGTGtcatcatcaTGAATTaaaaaaaGAGaaaaaaGAA
@M00842:98:000000000-AATBG:1:2108:22353:6987	860	not tested	AC	11	188	TCACTGTGTCTGAAGTTCCC	TCCTACAGGGAGCAAAGTATACA	57.736	103	F	AAACAGATTACAAATTTCATGTCTGATATTGCCGATGAATTCAAAATTGTTGTGGTAGATGCAATCAGATCACTGTGTCTGAAGTTcccccTCAAATACAGATCTCTGTGAGTAGTCTAGAGTTTCTCCTGGAAACATaaaaaTAATAATCTTTTATCTACAGTATTTTGATACTGCTGTTTCCTTTTATGAgtgtgtgtgtgtgtgtgtgtgtTATGAAAATGTCTAATGATATGTATACTTTGCTCCCTGTAGGATGAATTTCTTAAGCAGTATCTT
@M00842:98:000000000-AATBG:1:2109:24918:4830	861	not tested	AT	11	92	AGGGAAAGGGAAAGTACGGT	TGATCATCTCTAACTCCTAAACCC	57.7645	20	A	CTTTAATTCAAAGGGAAAGGGAAAGTACGGTTGAACTACCAGGTAAGCTTCatatatatatatatatatatatAGATAAGGGTTTAGGAGTTAGAGATGATCATTTTAATAATTTTGATTGTTATAGGATTAGCTTGAGAAAGTTCAAAATTTGCTACCATCTTTGAGAtttttGCTAGATAGATAAGAATTATGATTGATTCTTGATTTTCATGAGTTTCTATTTTAT
@M00842:98:000000000-AATBG:1:2110:17461:10875	862	not tested	AT	11	139	ATGTAGAGTTCCACTCCTTGTG	CCATCGGAAGCAGCTAGTGG	58.994	16	B	TTGTTTGGTCTTTTCCAAGTTAATGTTAAATGTAGAGTTCCACTCCTTGTGATGTTCATATACATACatatatatatatatatatatatTATATTATATCTATAtgtgtgCATGTATGTGTTAAGATATtctctcTTAATTATTTAATCCACTAGCTGCTTCCGATGGTGTTTGCTCATTGTCACTGGTTTGTTAATCAACATTGGGCATCCGCAGGACTGATAATGCTATaaaaaaTCACTGGAATTGCTCGGTGaaaaaGAGGCTCGATGTGAACTTGCT
@M00842:98:000000000-AATBG:1:2110:6357:14706	863	not tested	AG	11	158	GGGAAGGGTTTATGTGTTTCGTG	ATCTGAGGTTGCAAAGGACA	58.5505	75	F	CATCCTTCTAgtgtgtgtatatatatTGCCATACTTACAATTTCAAGACTACTTGaaaaaCATAGTTAAACTTTAGGGGAAGGGTTTATGTGTTTCGTGTACATTATTTTAGCAAAAGATGTATTATGGTAAttttttttCTTTCTTTCTTCTTTTCtttttCTTGGCCCCTCTagagagagagagagagagagagATTAAATTAATGGTTAAATGTCCTTTGCAACCTCAGATTTTATACACCGGGTCTCAT
@M00842:98:000000000-AATBG:1:2112:18887:12852	864	not tested	AT	11	112	TGGAAACAAGAAAGGAAGGGA	TTTGGAACGATTTATCAAGTGTAGT	57.032	5	F	TCATTGTTGCATTGATTCTTTTAAGAGGTCTAGAATTAAACCATGTTGCAGTTTTGCAGATGGAAACAAGAAAGGAAGGGAAATGAatatatatatatatatatatatACACTACAAGaaaaaTGACATTTTGTTACGAAtttttttACTACACTTGATAAATCGTTCCAAAAGGTAtttttttACTACAAAATCATAGTGTAGCAAAAGAAGTATTAAAACTACGTCGTTTTATGtttttACTACGCCTAGAAAGTGTAACGAATATGCttttttGCTACA
@M00842:98:000000000-AATBG:1:2114:23614:17009	865	not tested	AT	11	98	ACTGTCGGTTCAAGTGCACT	TGACCATGCACATCAAGTTTCAC	59.9085	25	A	ATACTGAAAGAAGAAATtctctcTTCATTGAAGCTAATCCTTCTGTTGTTTAAATTcccccccGCCGcccccGCCTCCCggggggCACCCtttttAGGTCGTTATTGAGAAGGCTCaaaaaaGTGAAGTTCCTGCCACTGATaaaaaGAAGTAAGTTGCTTCAAACCAAACTGTCGGTTCAAGTGCACTTTTAATATAATCAAACTTCTCTTTGatatatatatatatatatatatAACACTCTGTGAAACTTGATGTGCATGGTCA
@M00842:98:000000000-AATBG:1:1101:28651:13481	866	not tested	AG	12	136	ACCACTTCTTCCTCACTTTCTCT	CAGAGTAAAGGCCTGGACCC	59.388	17	F	ACCACTTCTTCCTCACTTtctctctcTAGAAATTTCTGTActctctctctctctctctctctctAGTTTTCTCTGCGGAGAATAATCTAAACACGAGCAAAGATGGTGTTTGTGAAGGGTCCAGGCCTTTACTCTGACATTGGCAAGAAAGCCAGAGGCAAGTAGTCTTGTGGTCTTTTGTATGTATCTATAATTGTATGTACTTCTGTGTTTATTATAAtttttttttGTGAATATTATGTTGGTTTAGGTGATTTAAATGAGAAT
@M00842:98:000000000-AATBG:1:1104:8611:23821	867	not tested	AG	12	185	CGAGCGTGAACAGTAGGAGG	CCCAAACCCAGCAAGAGGAT	60.0695	50	F	AACCATGGCGAGTTCGAGCGTGAACAGTAGGAGGAAGAGAAGGGTAGAGGCAGGTGGGTTTCGGTTTCTTCAAAGGGGAAGAACgagagagagagagagagagagagaGTGACCAAGTTCAACCATAATACCTGCTAGGTTTCTTCAAAGGGaaaaaaCGAGAAACCAAAACACAGATCATCCTCTTGCTGGGTTTGGGTTACTTGCATATGTGCTTATGCTTGATGGGTTTGGATTGCTTGCATTTGTACTTTATGATGCATATGTTGATTCAAATTAGC
@M00842:98:000000000-AATBG:1:1106:11222:20194	868	not tested	AT	12	103	GGCATCCTCGTCGTCCAATT	ACTTGCACATGAAATGAAGGTGT	59.912	36	A	GGGGACAAACTTTGCGTTATATTGGGGATGAATTTTGGGCTATTTTGGCATTGGGCTGTTGCAACTAGCCAATTTtatataTTCTAGCTAGAAATGAATGAtttttCGTTCTGGCATCCTCGTCGTCCAATTTGTACTCTTTTGCATGATTTAGGTGGGTTAACCATAatatatatatatatatatatatatACACCTTCATTTCATGTGCAAGTTTGACAG
@M00842:98:000000000-AATBG:1:1106:13227:10479	869	not tested	AT	12	132	TGTTTGACCCAATACCTCACA	TGTGTAAACATTTGCTTATTAACGATT	57.116	50	A	GGAAGTGAATTAATTACTTAACGAGTAGTATATCCTAGGTCTACCATACTTCAAGTAGAAATTTCGGCAAAGTTTTCCCTAAAGTTGTTTGACCCAATACCTCACAAAATAACAAAGATAATCCAAACTACTTTTCATTTAAAAGAAACTGCACAAatatatatatatatatatatatatACATACCATAAATCGTTAATAAGCAAATGTTTACACATATCAGCAGAGAATGAAACATAAAACCCATTATAAC
@M00842:98:000000000-AATBG:1:1107:10173:10825	870	not tested	AT	12	132	CCCAAAGTAAGATCTAAGGAGAGT	TCCTTCTTGCAACCAACTCCA	58.493	60	A	ATTGTTGCTTACCCAAAGTAAGATCTAAGGAGAGTATGTAATCTCCCAAGTCTTTTCCCCTATTTTGTTTGTAATATTAGAGGTTAGAAAGATACatatatatatatatatatatatatTTATGGAGTTGGTTGCAAGAAGGAtgtgtgTATATGTAGTGCACGAGCGAAATGTTGT
@M00842:98:000000000-AATBG:1:1108:21510:21171	871	not tested	AT	12	226	ACACCATGCATGACAAGATGA	ATCAGCTAACTTTCCGACGAT	57.5605	131	F	AATTTACACCATGCATGACAAGATGAATTCTGTTAAAACAAAAGGAAAAGGAAGGTTCTTTTGTTCTGAGGAATAATCCATTAGCCttttttCTGTATACTATAATACATAATTGAATTAATTAACTTCTTTTATTAATAAAATGTTATTACATAAAatatatatatatatatatatatatCATGACATAAAAGTTTTGTTGAAGTTAAAATCGTCGGAAAGTTAGCTGATAAAATCTGCTACAACTG
@M00842:98:000000000-AATBG:1:1108:22092:10579	872	not tested	AT	12	139	TGATGTTGATGTGGATGTCTAGTG	GGATGCGTGTGTGGGTACTA	59.0225	21	F	TGATGTTGATGTGGATGTCTAGTGATATTAATACTATCATTATACatatatatatatatatatatatatAAAGTTGTAATAATTTTCAttttttATGATAATACTACTTAATAACTTTATAGTACCcacacaCGCATCCACCCACGCACACCCCGACACGTCGCTATGAAAAC
@M00842:98:000000000-AATBG:1:1108:4521:12387	873	not tested	AT	12	159	GTGCTACTTGAAATAGTTAAGGTTGT	AAAGTCGACGGGCATGGAAC	59.429	60	F	TATTACATCaaaaaGAGTAATTCTGaaaaaaTCGAAGTATGTGCTACTTGAAATAGTTAAGGTTGTATAATTCATTTCATATTCTAtttttAATTTTACAATATAGACAAACAAAAGTGAAATACCtatatatatatatatatatatataCTAGaaaaaGGTTAACCGCGCTACCCGCGGTTCCATGCCCGTCGACttttttCCAGTGCCA
@M00842:98:000000000-AATBG:1:1111:8404:10535	874	not tested	AT	12	146	TGGACACACAAGCAGATGGA	GGTTTAGACCAGGTGCAAGA	58.3375	49	F	GCttttttAACCTCTAACAAATTATTTTCTCCTGTTTGGacacacAAGCAGATGGATTTGCAATAACAGATCTCCACAACCACTTAGGTAGGGTTGGTGATTATAatatatatatatatatatatatatGCTTATTTCTCTTTTGTTTGGCTAATTTACTATTCTTGCACCTGGTCTAAACcacacaTAttttttAGTTA
@M00842:98:000000000-AATBG:1:1112:17937:4773	875	not tested	AT	12	177	TTTGCCCAATTAACATTACCACTT	AAAGATACAGGGCATGAATTATAAAGT	57.463	16	F	TTTTGCCCAATTAACATTACCACTTTATTAATTCATAATACatatatatatatatatatatatatGGCACGAGaaaaaGTAATTATTCGAGAAAATTACCAtttttGCCCTGTAACTATATCACATTTTATTTAATAACCTGTATCtttttACTTTATAATTCATGCCCTGTATCTTTAC
@M00842:98:000000000-AATBG:1:1113:18307:24130	876	not tested	AG	12	193	CGACAATCCCTCGGCGTAAT	TATGGCCCAGTAGATGCAGC	59.9255	97	F	TAAGCAACATTTCTCGACAATCCCTCGGCGTAATTGCTATGACTCTTCACTTCTAGAATCCTCCTATAtctttctttcttTTTCtttttCtttttttttttAAAGGTTTTCGCTTTCCAcccccGCCCCGGtctctctctctctctctctctctcCGGtttttGCCGCGAAAGGTCCTTGACAATGAGCTGCATCTACTGGGCCATAAAAGTATTCTATCGCTTTGGCGC
@M00842:98:000000000-AATBG:1:1113:22939:4077	877	not tested	AC	12	105	ACACATATGTCCTCTTGAAGGTT	TCACTTGTTGGTCATTCACTCCT	58.6795	33	F	ATGCTTTGTATTTTGTTTGATATAATACATtatataATATTCCTGAATGAAATTACACATATGTCCTCTTGAAGGTTTTACAttttttGTTACAAtttttttCCTCTGCAtgtgtgtgtgtgtgtgtgtgtgtgAAAGGAGTGAATGACCAACAAGTGAAGCAAAAGTGTCAGTTGTTCTAAACCAGTTTCAAACT
@M00842:98:000000000-AATBG:1:1114:10394:3823	878	not tested	AC	12	116	AGGAGGAGTTGAGGGCATTT	TGTGTCTACACTCTCCCAATCA	58.5585	34	F	GAAGatatatGTGTGCGTTTTGCAAGTGAAGATATAGAAGAAAATAGTCACAAGACAAGTATCATATTTATAGGAGGAGTTGAGGGCAtttttGTAAAGTTGCTTAGACATGGATacacacAAATacacacacacacacacacacacacATATGATATAGAAGTTTGATTGGGAGAGTGTAGacacacacAGAGatatatatAGTtatatatatatatacacacacaTACATacacacacATacacacATACATCTATCTATAGCACATGTAG
@M00842:98:000000000-AATBG:1:1114:5763:11777	879	not tested	AT	12	225	CACGTCGGCATTTCTAACGAC	ACCAAATTATCTAACATTTGCATCCCT	59.798	134	F	GACACGTCGGCATTTCTAACGACATGTCAGTATTTTCGATCAAAATCAGATaaaaaTGTaaaaaTTTaaaaaTTAGAGGACTTATTTTAATAACTCTAAATTTACAGAACTTTAATCGaaaaaGTGAATACTTATAGGATCGAATTTGTAATTTTCCatatatatatatatatatatatatAGtttttATAtttttCTTAAGGGATGCAAATGTTAGATAATTTGGTagagagagAATCCAAATTTGTAGGGATAATTGCCTTAATC
@M00842:98:000000000-AATBG:1:2101:19076:16531	880	not tested	AT	12	196	TTCATAAATGAGAAAGACGCGAAGG	CTGTTGGGTCCCTCTTCCC	59.6255	47	F	CCttttttttttttttttAAATTCATAAATGAGAAAGACGCGAAgggggAATAACATAGAAAGGCGCAAAgggggAATAACATATCTTGTTTTtatatatatatatatatatatataTGTATGtatataTTCTAGATGAAgggggACGATATTCTGGTagaagaagaagaCAAAAGGATAGGCAAAAGCAGGAAGCAGGGGAAGAGGGACCCAACAG
@M00842:98:000000000-AATBG:1:2101:24093:19927	881	not tested	AG	12	133	GGAGGATGCCACAAATGAGC	AAAGGCCACTTGCTTTCTGT	58.738	58	F	GGAGAGTGTTGCTTGGACAATGGACAAACATAATAATGGAAAACTCATTTCTTGCTTCACTTGGAGGATGCCACAAATGAGCTATAtttttGCTTTTAATTTCTTTTATAGGTTTGTAAAGGAAGAATAAATAAAGAGCAagagagagagagagagagagagagAATATTAGTTTACAGAAAGCAAGTGGCCTTTTGCATTGTTG
@M00842:98:000000000-AATBG:1:2101:28935:16815	882	not tested	AT	12	190	TGAAATGACACATACACTCATAACGT	TAAGGAAGAATGCCTATATAGAGGACG	59.3945	97	F	ATCTATATGAAATGACACATACACTCATAACGTGTCATGTAATtatatataAGtatataATTAATTGTGCATATGTTGAAAATAAAATATAAACATCTATTCATACATATGacacacATATGTACAAATCatatatatatatatatatatatatGACATGAAAGAAGGCCCGTCCTCtatataGGCATTCTTCCTTAC
@M00842:98:000000000-AATBG:1:2102:22893:22045	883	not tested	AG	12	176	ACGGATTGACAACTAAAGGCCA	AAACCTAACCGAAGCGACCT	59.771	20	F	TGCATAAATTCGTCAACGGATTGACAACTAAAGGCCAAAATTATAACACCATGATTCctctctctctctctctctctctctCGGTACAAtttttttCAtttttttAAAATGTACTCTTTAATTATGTTCTAAATTTAGCCATTTTAGCTCTGAAATAAAGGGCaaaaaCAAAGGTCGCTTCGGTTAGGTTTTAGATGAAATAATTTGAACAAAGCGTCT
@M00842:98:000000000-AATBG:1:2103:9991:14897	884	not tested	AT	12	186	CGGTATGGTAGTCCTTGTCCA	CACATTATTGCAGTAGATATCCTATCC	58.1775	113	F	GTGAGAATGTTTGTCTACGGTATGGTAGTCCTTGTCCATCAAATGGTACATAGTTTAAATTATTTGAATTGTATTTAGTCatatatTCAGtttttAAAATAAATTCTTACAATGATATTAATGTATAATCAAATGTAATCGCTACTCTCAAatatatatatatatatatatatatAGGATAGGATATCTACTGCAATAATGTGAATTAATTTCATCAAAAGTCTTAAATTAAccccccAAAAGTTAAGATGACAATGACaattaattaattaattA
@M00842:98:000000000-AATBG:1:2104:8773:26485	885	not tested	AT	12	141	ACAATTTAAAGCTAGTGTCCATACTT	GGATTGGCTAAACTTTCTCAAGACA	58.331	15	F	GAACAATTTAAAGCTAGTGTCCATACttttttCATGTAAATTAatatatatatatatatatatatatCTCATTCTTACCCAAATGTGCCCATAATTCGAGTTGAAACATGAGTGTAGTTGTCTTGAGAAAGTTTAGCCAATCCAAAATCAGCAACCTACATTATTGA
@M00842:98:000000000-AATBG:1:2105:16718:12772	886	not tested	AC	12	116	GTCCTTTGTAGGCATTGCAAT	AAGAGCTTTGAGAAGGGCTC	57.319	18	B	TATCATGTTTTGGATATTCGCTTTTCtttttGTCCTTTGTAGGCATTGCAATACAGTACTCTAAGTGAATacacacacacacacacacacacacATATTTATATGtatataTTGCGAAAAGATTGTCGAGCCCTTCTCAAAGCTCTTTTAGACTTCTAGCATAATGCATATGAACATTGCGTGACATGTTTGATAAGCGAGAATTGATGTGAGATGTTTTATTTTCATTGTATCATACTGCAGTCGAAATATGTGAAGAACAATGT
@M00842:98:000000000-AATBG:1:2106:7255:17618	887	not tested	AG	12	156	TTGTCCATTTCAAGAGCCTAGT	TTTGCAGTGGGAGGTGTTT	57.3765	24	F	CTTGTCCATTTCAAGAGCCTAGTACAATTGGAAATCCACCAAAATATgagagagagagagagagagagagaGTTGAGCCACATCAAATGTTGAAGGCATAAATACTTCAACACCCCTTAAGATTTGTCATAAACACaaaaaCACCTCCCACTGCaaaaaGCAGAATACAGAT
@M00842:98:000000000-AATBG:1:2111:10966:14713	888	not tested	AT	12	140	ATCGTTCGCATCCGTATTCGA	TTAGATGCGGATACTGCTTTATTCA	59.2405	36	F	AATCGTTCGCATCCGTATTCGAAATTGACAAATATTATCTATATTaaaaaaaaaTTGAatatatatatatatatatatatatCTGTATCCGTACTCATTACCTAAAATTCTAGACATGAATAAAGCAGTATCCGCATCTaaaaaTTATTCGCATTTGCaaaaaaTTTTAGATATAATTAATtatataATAATATAATTTATAGtttttAAATtatatataAATATTAAAACTTTAGATGATCCTCTAATATTTAAAGTGATTTTAA
@M00842:98:000000000-AATBG:1:2112:13149:25798	889	not tested	AG	12	191	ACGCATACCTGTGGACAAGC	AAGTTATTGCTGCAGCCTGC	60.0725	6	B	GAATTAACAAACATCATTATTATACAGAGTAGAATTTAATACCGCGTACAGATACGTTTGTTGTTTCTACGCATACCTGTGGACAAGCAAAGTCctctctctctctctctctctctctCGGACGCACTTCctctctctAGTATTTCGCTTCGTAGTGCGTGCATTATACACAGTGCTAAATCGCGCAGTAAAGTCTGCTCCTCACGGGATTGTCTGCAGCTGATGTTCCAACATTCCTTGCAGGCTGCAGCAATAACTTGaaaaaGTCATCACCGAGGT
@M00842:98:000000000-AATBG:1:2112:22300:20984	890	not tested	AT	12	243	TGTGCACCTTGTATCCAGTT	AAGGTTATCTTTGGAAACTAATGCTT	57.314	46	F	TTATTGTGCACCTTGTATCCAGTTTATCTTATGCGTACAAGTTTGTCAAATATAGTACTTAAAAGTCCCAatatatatatatatatatatatatTTCGCGTGAAAACACCAAATGGGGTATGGATTTGTGCAACATAAGCCACACTGCCAACGCAGACCAATTTTCATCATTTGGTGTTTCCATACCCTGTGCATATaaaaaCTTTCCTAGGTTTCtttttAAGCATTAGTTTCCAAAGATAACCTTTAATTAAAGTCATGTATAATCCtatatataCTCA
@M00842:98:000000000-AATBG:1:2112:25780:10168	891	not tested	AT	12	103	GGACATTTGGCAATGACATCCT	TTCAAGTAACCACAATTAGAAATGGA	58.2695	31	A	CGCATGAGATGGAGCAGAAGATGATACATCTATTAGAATAGCAGATCCAAAATGACCAAAACACCCCTACATCAGGACATTTGGCAATGACATCCTAATTCGTATGACAGAAGATATTAAACAAATTtatatatatatatatatatatataTCCATTTCTAATTGTGGTTACTTGAAAACTGAATTCTAGTATGAtttttCAAatatatTGTAATTATTTGAATACCCGAATCTGCTAATCACGGAACAGAA
@M00842:98:000000000-AATBG:1:2112:4024:19393	892	not tested	AT	12	187	TTTGCCCTTCTTGGTATGCA	TGGTCCAAACGATTAGAACCCT	58.529	28	F	AATTAATTTAAGTCAtttttGCCCTTCTTGGTATGCAATTGGTGAGaaaaaGCACAAAACATTCAatatatatatatatatatatatatGAAAGaaaaaaaTTTCCTTTCTTTGCTTTTGACGATGAGTTATGATGCATGAATTTTATAAAAGACGTTGAGAAGTTAAGATTGATAGGATTTAGGGTTCTAATCGTTTGGACCAGTAACTATTCAAATT
@M00842:98:000000000-AATBG:1:2113:15415:13471	893	not tested	AT	12	139	GCTTGGCGGTCTAGTGCAT	ACCATAGGCAATAGTTAGTTCAATCA	59.438	70	A	CTTTATGTCATCTAGAGATGTTATTTCCTCCTTCAtttttCACCGTCATGGTGCACTTGACGATTCATTTGGTTGATGAGGTAAAGCTTGGCGGTCTAGTGCATTATAGATGGATGTATTCTATTGAAAGGTAAGTAATTCTACCTTTGCATTATCAATTAGATTCTTGTTGGTtatatatatatatatatatatataTGATTGAACTAACTATTGCCTATGGTACTTATAGATATTTAGACTATTTAA
@M00842:98:000000000-AATBG:1:2113:15876:3289	894	not tested	AC	12	121	GGAAACCAGAGTTTGATAGCCTG	ACACATCTATAATTCTTGCGTCCCT	59.7355	21	F	AGCATTTGAAGAACACATAACCACAGACAAGAACACGAGAATCAGACaaaaaTTGCTCTGATTAATTACATCCATgggggAAACCAGAGTTTGATAGCCTGATTCTAGTTGTCTGATTTCTTtgtgtgtgtgtgtgtgtgtgtgtgTATGTATAGACTGATTATAGaaaaaaGAAGGGACGCAAGAATTATAGATGTGTCagagagagATTGAAACTGAAATGCAGTGAAACTGAGAAG
@M00842:98:000000000-AATBG:1:2113:26784:20986	895	not tested	AAG	12	168	TTCATAATACCGAGCACACCC	GATTTCCTCTCCGGCAGTCC	58.9955	0	F	GCTCCATATTTTCATAATACCGAGCACACCCtcttcttcttcttcttcttcttcttcttcttcttctATAACATGGAACAAAATTTACAAGTAGTCACCTTTAGTtctctcAAAATCTCTTGTATTGAAAAGCTGTTGTCAtttttttttATACTGTTGGACTGCCGGAGAGGAAATCTTTTGTTAGCAAGGGaaaaaTTTgggggAATACATTTGATCAGCTTTCGTACACtttttCGCTATGGAAGAATGGAT
@M00842:98:000000000-AATBG:1:2114:19560:10771	896	not tested	AT	12	166	AGTTCACCCAGACACTCTCT	TCAAGTGGGAAGAGGAGAACT	57.816	40	F	AACATTTCATAATAATTTATAAGCTCTTAAACATCTTGTAAAATATTTTGAAGAGCTTATAAGTTCACCCAGACActctctAAGTATTGGAGTATTTTGTACTAAATAGATTTCAAAACGTtatatatatatatatatatatataGTTGAAAAGGCTAGCATATAACTTTtgtgtgGCTTGTAAATTGCAAAAGGACAtttttATTAGTTCTCCTCTTCCCACTTGaaaaaTCCATCTTAtttttATTTT
@M00842:98:000000000-AATBG:1:1102:2211:15743	897	not tested	AT	13	248	AGACTGCCATTGTACAAATATTAACA	AGGAGGTCTATTTATAAGCTTTCGA	57.4135	37	B	GAGACTGCCATTGTACAAATATTAACATAGCatatatCAAAGTCAGTAAGTCTAAACCTAATACatatatatatatatatatatatatatTCCAAGTCATGTCACATGATATAATGAAATGATTTCCTCAACACCTCCTCAAATTTAGTATGATTACCAAAATACCTCTTGAGATTTAAATAATTATTCTTACACCCCTGATATCTAGATAGTTATCTGAAAATTCGAAAGCTTATAAATAGACCTCCT
@M00842:98:000000000-AATBG:1:1102:23099:7992	898	not tested	AT	13	163	TCAACAGGAGTCTAGGCTTGA	CAAGAGTTCCAATCTTACTCCACT	58.1555	62	F	TCATACTTTGATTGGACGaaaaaaaTTAATCGTCTACAAATGCCTCGTACTTCAAAGCTTGACGAAGGATACATAAAATATCAACAGGAGTCTAGGCTTGAAGTACTCAAGGATTTCCTTCCTCAttttttttCtttttttttttttGAATACTTGAGCATTAatatatatatatatatatatatatattttttttGTGCAAGCTTTCTTGAAATTCATAGTGGAGTAAGATTGGAACTCTTG
@M00842:98:000000000-AATBG:1:1103:4089:12242	899	not tested	AG	13	139	TGAAATTACTCATATGCCCTCCTCA	TCAAAGTCAACAGACAACGATGT	59.2215	47	A	TTGGGATATTTTCCTGTATGTGAAATTACTCATATGCCCTCCTCAATAATTTTCAGAAGCAATTTATTTATTATGATTCACATAAACTTAATagagagagagagagagagagagagagTATTTTGCCCTTAATACGACATCGTTGTCTGTTGACTTTGACAATGaaaaaaCAAGACGAGTGAAAATGATACGAAAttttttATTTAAGAGCAATCCAGTTCattattattTAAATTAAATGTTAAATGATTTATTATATCtttttGTAATATT
@M00842:98:000000000-AATBG:1:1104:11519:22857	900	not tested	AT	13	181	TCTCTAATTGTGAACCTCATATGGG	CGCCGAATAAATAGCGTAGGT	58.25	2	F	GTTAGTATCTCTAATTGTGAACCTCATATGGGGAatatatatatatatatatatatatatGGTTTTGTTTAAATTAAatatatatGCACTTGTTGTTACTTTTACCTTTCATTTAAAATTTTCCAGAAGTCTCTTTTCTCTTTATACCTACACaaaaaTaaaaaTCTACCTACGCTATTTATTCGGCGAATTAAAGTCATGTTTATTTTAGCATTTTGGATGACTAGGGTTTGGTTT
@M00842:98:000000000-AATBG:1:1104:20193:23996	901	not tested	AAT	13	141	GTTGAGATGCGACGCGAATG	CAACGGACATGATAAGTCATCTCA	59.482	29	F	ACATAATTATAACTACAGTTGAGATGCGACGCGAATGTGAATGTAATAACATGACATGAAGTCAAGtaataataataataataataataataataataataataaAGaaaaaTATACTTTTAGTCCTTTCTTTATGAGATGACTTATCATGTCCGTTGAATATTTATAGGAGGTGGGAAAATCA
@M00842:98:000000000-AATBG:1:1105:19289:17907	902	not tested	AG	13	179	CTGCACCGAATCAGTTTCCC	TGCCAAGCACAAATTGTAGCA	59.2545	94	F	AGCGCTTGTACCTCGATTTCAACGGCTTTCAGTGTTTTCTACTGCACCGAATCAGTTTCCCCAGACCTCTACTTTATCGCTTGATTTCTACTTCATTTCTCCCCTAGTaaaaaTCTCCGATCTTTCCAAAGATCGTCGTTTTGGGATCACCTACCctctctctctctctctctctctctctGGGtttttCCTTATAGAATGCTACAATTTGTGCTTGGCATTTTGAATTTGAATTCTAACTGCAGTTAAAATTCTAATCTACGTTTCGCGG
@M00842:98:000000000-AATBG:1:1106:27382:20024	903	not tested	AG	13	91	ATGCTTGCGCGTACACATAC	TCACCTTGAGGACTCCTGGT	59.579	22	B	GCCTTGGGTTGCCCTCTtatataTTACAGCCTAAGGCATGtatatatatgtgtgtgtgtgtgtgtgtgtgtgtgtgtgtgtgtgtgtgTATACATATGCTTGCGCGTACACATACAAACTTGTGTCtgtgtgTACCCgagagagagagagagagagagagagaGTCACCAGGAGTCCTCAAGGTGAAAGC
@M00842:98:000000000-AATBG:1:1107:13368:4956	904	not tested	AG	13	100	AATTGTCATTACTTCCATTGCCA	CACTTACAGCGGCAGCCATT	59.1545	0	A	CTCTCCTCCACCCAATTGTCATCTTCTTTCCCcttcttcttCTGCACCAttttttCTCCCTCACTTAATTGTCATTACTTCCATTGCCAtctctctctctctctctctctctctcTGAATCTGTCTGATTCTTGACTTCGTAACAAAATGGCTGCCGCTGTAAGTGCTGCAGtctctcTGCCTTCCTCCAAGTCCTCT
@M00842:98:000000000-AATBG:1:1107:20495:6173	905	not tested	AT	13	188	CCATGTCAATATCACTTCATGAATGT	ACCGGTCTCTATACATTTAATGGG	57.976	1	F	GAAGGATGGTCCTATTCCTCATCCATCAATATCCATGTCAATATCACTTCATGAATGTTtatatatatatatatatatatatataTTGATTAAGCTAATTTCTATATTATTTTCATCCACGTTCGAAATCGAACGTTATTGTATTTATAAAATAAAATAAtttttAGAAAATTAAATGTGACAATGAAATTTGTcccccATTAAATGTATAGAGACCGGTAAGGAGGATTTGCACAAAtttttCATGTGGTGCAACTT
@M00842:98:000000000-AATBG:1:1107:21571:21663	906	not tested	AT	13	223	CCACTTTAATGGCCACTTGTTTCT	ACACCATCGCTAGCCTGTTA	59.3845	17	F	CcacacacacacaTGCATGTTCAAGTTTGACTAGCCACTTTAATGGCCACTTGTTTCTTACTTGATTTTACATACatatatatatatatatatatatatatACGCCCATGCACGGCATCTCCTTTGGTTTGAATTAACTATGCAAATTTTGGTAGAAATCATATTTcacacacaCTTTTATATGTTTAAACGGTACTTTTCaaaaaTTCTAATTCTTCTCCGTTTGTATTCGTACTTTAACAGGCTAGCGATGGTGTATTTTAAAGATATTTCGCCATTTCC
@M00842:98:000000000-AATBG:1:1108:4415:17720	907	not tested	AT	13	240	AGTTAAACACTCAGGTTGTTGTTGC	TATGCTGTTCTATTAATTGTAACCCG	59.124	127	F	AGTTAAACACTCAGgttgttgttGCTGTGTTGCTTGTTATGCTGAACAGACATAAACTGTAACTAATGCATGTCGAAatatatAGAGGATCCGAAGTGCTATTTTACTCTAGAAGTCTAAGTGTTtatataTGAAAACATTGCTGTGCTTGCatatatatatatatatatatatatatGCAATCTTGATGAAAATTGATCAATCTCGAAATTCTCGGGTTACAATTAATAGAACAGCatatatatTA
@M00842:98:000000000-AATBG:1:1109:8536:5222	908	not tested	AG	13	178	GCAAGTGACAATCATAGTCTCCC	TGTGAGTAATGTTTGACTTGTTATGGT	59.3125	25	A	GTAATTATGTGCAAGTGACAATCATAGTCTCCCACTAAATCCTTAACCGTTTCAATAActctctctctctctctctctctctctCAAGAGTTGAACTTATTACGATATAGATTTTATAATTATTTAGTACATATAAAATCTTTGCATAATTTCATTTACATACCATAACAAGTCAAACATTACTCACATTC
@M00842:98:000000000-AATBG:1:1110:8401:10025	909	not tested	AT	13	141	CCCGCGAGTGAAATACAATTAACC	AACTGCAAGGGAGTTCTTGT	58.879	29	A	TCATCTATTGAAACCCCGCGAGTGAAATACAATTAACCTCCCCATAAAGTTCCTCTTCTAAAATTACatatatatatatatatatatatatatGAATGTATAATTATCTCAATATCCTTGAACTTTAGCCTAATTACAAGAACTCCCTTGCAGTTaaaaaTTATCCAAAATACAATTATACCACTATACATTACAATTGACC
@M00842:98:000000000-AATBG:1:2101:10732:21485	910	not tested	AT	13	178	ACCAACTCTTAGTGTTGAGATTCT	GTTGATTTATTTATTAAGTTTGGCCGA	57.4985	9	F	TATGTGCTTTTcccccccTTTTCTCTACCCCATTGAGCTGAATGGGTCTTTATACAAATGATAGTTTGAAAtttttttCTACCAACTCTTAGTGTTGAGATTCTTACTTATTAatatatatatatatatatatatatatTAGATATTTGAatatatTGAAATATTGATTAGATATAATCGTTTCTCCaaaaaaaaaaaaaaaaTCTTTCTAAATAGAAACTAAAGCTATTTTCGGCCAAACTTAATAAATAAATCAACAAATGGCTGTT
@M00842:98:000000000-AATBG:1:2103:21747:17591	911	not tested	AT	13	167	GCCTGTGCCCTATCAACGAA	TCTTAGCATTGAGTGATAATTGGATT	58.7035	76	F	AATACATAGAATAAACACGGTACAAAAGCCTGTGCCCTATCAACGAAAATCGAACCTACActctctACAAGAAAAGGAAGGTGCTGTCTaaaaaCTCACATTATAATACATTGTACTTTGTTGatatatatatatatatatatatatatGTTATCGTTATGAAATATTAATCCAATTATCACTCAATGCTAAGAAAATATCAAGCTTGCAATTATA
@M00842:98:000000000-AATBG:1:2104:16144:21170	912	not tested	AG	13	163	CACAGTTTGCGAAAGACCCA	CATGACTTCCAAGATGGCCC	58.791	97	F	TGGATTGTCAGAGGAGGATGCATTGCAGGGTCCTTTCTAATTATTCACAGTTTGCGAAAGACCCAAGAAACAGCAGAAATATTTGCCTTCaaaaaGTGCATCGTTTTGACATGATGCTTCCTTCAATAATTAACAAGCAACCACTTCTTTCCAAATTCCACGctctctctctctctctctctctctctGGGCCATCTTGGAAGTCATGTCACTTTTCTATAATATCACaaaaaTTTACTTTTCATTTACAATATTCCGGTAAATA
@M00842:98:000000000-AATBG:1:2104:18591:11061	913	not tested	AT	13	140	ACGAAATACGAAATGAAACACCG	ATCTCTCCCAAGATACTCCGT	57.846	25	F	GGATACAGAACAAATGTAAGGCATTAATCATAACCTGTATCTTAAATATTTATTAtttttCTTAGTATTTAATATACGAAATACGAAATGAAACACCGTTTTAAAATTTATTACTTTACCCTAatatatatatatatatatatatatatACTCACttttttGGAATAAAGAATCTTAAATGCCTaaaaaTTGGTACGGAGTATCTTGGgagagaTAATTACCTCAAATCACTATtatatataCTCTTTACTGTAT
@M00842:98:000000000-AATBG:1:2105:10999:11943	914	not tested	AT	13	117	GGAAGAAAGTAGGGTTGGACTCT	AGCTCCTAAACCCTAGATACAGA	58.5055	36	A	AGGAAGAAAGTAGGGTTGGACTCTTGATAAGTTTCAAATATTAAGTATATGATGTTATACatatatatatatatatatatatatatGTATACACATCTGTATCTAGGGTTTAGGAGCTTAGATGATAATTTTAATGATTTTGATTGTTATAGGATTGACTTAAGAAAGTCaaaaaTTTGCTACCATATTTAGAAATTTGCTagagagATAAGAATTATAATTTACTATTGACTTCAATGAG
@M00842:98:000000000-AATBG:1:2105:28499:17472	915	not tested	AT	13	140	ACCTTCTTCTCTACTAACCCTCT	AAGGAAGAGAAAGATTGGAATTTAAGC	57.9665	38	F	atatatACCTTCTTCTCTACTAACCCTCTTTAAGAATGTAAAAGGCTTGTTATTTCTTCTTTGTTTGatatatatatatatatatatatatatTACTTTCCTTTTCTTTTATcccccAAGCTTAAATTCCAATCTTTCTCTTCCTTTAATTTTAGTGTTACAAAGTAGTCGGGGCATCAATTATGTCTAATTTGTAGTAGATCTATAGCGGTACAATtatataGATCTATAGTTCACAATCGAAATTATTGTAGCTGAATTTGAAGCAAATATCCT
@M00842:98:000000000-AATBG:1:2106:7219:20959	916	not tested	AG	13	90	CGGAGCACCATCAAATGAACG	GTCTCTTTCTTCTCTCACTCCTCA	59.7185	3	F	AACGGAGCACCATCAAATGAACGAATgagagagagagagagagagagagagaTATGGAAATGaaaaaTTGAGGAGTgagagaAGAAAGAGACAACTTGGTATTCTAATTTCTAGGTCCAACTTCTTTTAATTAACCTTTAATTACTATTATATTTAATTATATGTGatatatatatatatatatatatatatCATTAAAATTAAAGATGTGAATATCAATTTTGGATATAATGTCATTAAAATTAAAGATGTGAATATCAATTTTGGATATA
@M00842:98:000000000-AATBG:1:2106:9980:2825	917	not tested	AT	13	127	TCAACATTTCCATCCCGCCA	ATTAGAACAAGCGCGCATGC	60.1045	7	F	TCAACATTTCCATCCCGCCAAAGCTACatatatatatatatatatatatatatGTGCGTGTCAgcgcgcGTAtgtgtgTAGGTTTCAACGGATTTATAACAACCCATGCATgcgcgcTTGTTCTAATCAGAATTCTAGTGTGCTGAATAAATTAAGAATTGAGATGCATGCATGGTAGCAGGCGACTTATAAAGTAAGACATGCAGTAATAACCCTCCAGCGAGTCCGTTAAATGAGCAAGCAAAGCCAA
@M00842:98:000000000-AATBG:1:2108:23726:12656	918	not tested	AAT	13	167	GTGCATGCTCAACGAATAACCA	TACACAGCAGCAGTCCACTC	59.7605	48	F	attattattattAtgtgtgCgtgtgtgtgtatatatAAACAAATGTTAAATGTGCATGCTCAACGAATAACCATTTAGAGGATAAGTGTTTTACTCttttttATAAGTAATATTTAAAGTAtattattattattattattattattattattattattatAAATGATGACGATATAATGGTGGGTTTCtttttGTGCAGAGTGGActgctgctgTGTATGAAATtaataataaTATATCTTATGGATataataataTA
@M00842:98:000000000-AATBG:1:2108:2884:13724	919	not tested	AC	13	126	TGCAGCGGAAATTAACAGAAACT	AGCAGCCCTAGATACTACGTG	59.1	33	F	AACCATTAAATACGTGATTAAATTCAAAATTTTATTTAAACGAAGACTGTTTTACGAAAAGAGAAATCTTGATCATGATACTTGAATaaaaaCGTGGATACAtattattatGCAGCGGAAATTAACAGAAACTGTGACATATACTCACGTACACATAGACAGACAGacacacacacacacacacacacacacATCTCGATATAGATATGGACAGACACGTAGTATCTAGGGCTGCTTCTTG
@M00842:98:000000000-AATBG:1:2111:12405:9280	920	not tested	AT	13	93	CGGTAATTATCTCTTGTAAAGTGAAGT	TGTTGAAGAAGAGAATCAATGTCTAAC	57.82	11	A	ATCGACATAAAATCACCGTATTTCTGTAATTTAACTAAATCTCAAGAATGTTACGGTAATTATCTCTTGTAAAGTGAAGTTGCTACATATAatatatatatatatatatatatatatTAGTTAGACATTGATTCTCTTCTTCAACATAAATAGAAATTAAAGATTGTCCTTA
@M00842:98:000000000-AATBG:1:2111:24220:21548	921	not tested	AG	13	98	GGGAAGCCATTGATGAGAGC	TCACTAATTTCGCTGGGCTCT	59.064	2	F	AGTCCCTTTGGGAGATTGAAGAGTGGGAGAAGGTCGTGTACATCgggggCTGAGAAAGAGTGGGCTGAagagagGaaaaagagagagaTTATGGCCAAAGTGCATTGTAGATTTTGAGGGGAAGCCATTGATGAGAGCTTgagagagagagagagagagagagagaTTGTCGATGGAATTTATGTACGGAGaaaaaGAGCCCAGCGAAATTAGTGAGAGG
@M00842:98:000000000-AATBG:1:2112:13043:24911	922	not tested	AG	13	135	TCGACTATAGATGGCAAGAACTT	AGAAAGTGTCCTATGCAAGGG	57.3945	64	F	AATCCTTTATTCTAAATCAATGTTTCATATGGTATTTCATATCAGATAAATCCCAAGAATGAAGTTTCTGAGCAGTGACGACATACTCACAACAAATTCGACTATAGATGGCAAGAACTTAAAATTTTCAATATTGCAAGACTaaaaaCAAAAGaaaaaaaaGAGGAATAAGAAAGGAAAAGGGgagagagagagagagagagagagagaGCCCTTGCATAGGACACTTTCTACA
@M00842:98:000000000-AATBG:1:2112:18906:23248	923	not tested	AG	13	213	TCTGTGCTCGTCTTTCCACG	ACTGTGAGAGGATAAGGCCC	59.4085	54	F	TATCTGTGCTCGTCTTTCCACGCATTTCTTGTGCGGTCAAGAAGTAAAGAAATTATTATGTGGGGAACAGTTGAAAtctctctctctctctctctctctctcTTCTCtttttGATAAATTAATTGTATTCCTCCTTGAAGAAACCTTAGCTGGCACGTTTGTTTTCACTTCTCCAGACAATCAATTGCGTCTCAGGGGCCTTATCCTCTCACAGTACCCTTCACTTCCTTTGACCTCTTTCCTATCATACAATGGGaaaaaaCTTT
@M00842:98:000000000-AATBG:1:2112:20613:23113	924	not tested	AG	13	143	CTTCACTCAATCAAACTTAGATGTAGA	TCTCCATGCTTTGAAATGCATC	57.487	68	F	TCTTGGCTTATCATATAGATTGTTATCTTCACTCAATCAAACTTAGATGTAGATAGtttttttcttttcttttcttttttttttttttttGAGGATAAATCATAGACAGTTCACtttttGCctctctctctctctctctctctctctGATGCATTTCAAAGCATGGAGAAATTTACATGTCCAATT
@M00842:98:000000000-AATBG:1:2112:22371:12548	925	not tested	AT	13	240	GAGAATTTGTGTCACAAGGAAACCT	AAGCACATATTCACAACCCATCT	59.1645	105	F	ATTTGCAATTTTAATTATTGTGAGAATTTGTGTCACAAGGAAACCTTGTTTTCAAAAGTTCTAAACTTGTTGAGGAAGATTTAGTACATGCAGTTGGTCAGACAATTCCACACTATGAGGGATAGTGGCCTAtttttGTGTCtatataTGAatatatatatatatatatatatatatAGATTCATTTGtttatttatttatttttttGAATTTGTAAGGTTGGGTTTAAAATGGCATAAGATGGGTTGTGAATATGTGCTTTTGAAGTATTATAGAACATCTCTT
@M00842:98:000000000-AATBG:1:2114:23920:14031	926	not tested	AG	13	138	TGCTGCAATGTCCAAATTTCACT	AGTTAGATATGTGCTTCTGAAGGG	59.0035	63	F	CCTCTTGTGTTATTTCAAAATATCATGAAAGCACCTGCGTTATTTTAACTAGTATTTTGACCTCTGTAtttttCAAAATATTGTATACGTGCTGCAATGTCCAAATTTCACTTTATAATATTTTAtttttCACTATTATCCTTGTCAGCAAAACACCCTATTCTCAGCTTCTTCActctctctctctctctctctctctctTCCCCTTCAGAAGCACATATCTAACTTCAGAAG
@M00842:98:000000000-AATBG:1:1102:4671:21622	927	not tested	AT	14	158	AGACCTTATTATTAGTTTCGCAGTTT	AGTCGCTAACTCAATTCAAACACG	58.6485	9	F	AGACCttattattaGTTTCGCAGTTTAATTTCATTtatatatatatatatatatatatatataTTTTCAAAGTTaaaaaTGaaaaaTTATTTTCTTATTGGGTTTTAGTTTCTTAAGaaaaaTGAAAATGCAAACGTGTTTGAATTGAGTTAGCGACTTAGAATATTGTCTTTTCTGAATCTAAAGACTTTTATGAATTTaaaaaaC
@M00842:98:000000000-AATBG:1:1103:20237:28296	928	not tested	AT	14	178	TCAGGTGACAGCCATACACTG	CTGTTCTGGTGGCCGAGAAT	59.88	38	F	ACAAACAGtatataGTTTCTCAGGTGACAGCCATACACTGATCATACACCCCTTTGCTTTTCGAAACTACttttttCCatatatatatatatatatatatatatatAAGAGCTATATTTATAAGCTATACTAGTCCTCCCTCCTCTACTCTTTGAATGTCtcttcttctCTTCTTCAATTCTCGGCCACCAGAACAGCTAATTAATGAGAAGAGGATGAGATAATTTCTTCTGAATGGAATGATTAATATAA
@M00842:98:000000000-AATBG:1:1103:6291:11411	929	not tested	AT	14	138	GGCTGATTGAAATATGGTCAGTCC	AGAAGAAGCCGACTTTGCGA	59.8445	32	F	TTTTAAGTTCTAGATCTGATACTAACATTTTGTATATCCCTAATGAatatatatGGGCTGATTGAAATATGGTCAGTCCATACAAAATTGTTTATGaaaaaaGGGTTATATtatatatatatatatatatatatatataTGTTTACACTCGTCTGTTAGGGCTCTATTCCCCTTCGCAAAGTCGGCTTCTTCTGTTCATCTTCAATCTACTAGTGTTTGTGCTTTCCTTGGGTGAACTAAAATG
@M00842:98:000000000-AATBG:1:1105:9847:22674	930	not tested	AT	14	107	CCTTCTCATACCGCTCGCAA	ACTACACGAGAGCATCATATGTT	58.8285	1	F	TTATAACTCTTTCCTTCTCATACCGCTCGCAAGatatatatatatatatatatatatatatACACATTTTGTCTATATGAAGATTGTAATATTaaaaaCATATGATGCTCTCGTGTAGTAGATTTTGTCTAtttttttAATTCTTCTTTGCTCGTAAATACTTTATCTGTCATGAAATAATCGCTATAATCTACTTCTTCAAATATTTTCAAATTCT
@M00842:98:000000000-AATBG:1:1106:14931:21689	931	not tested	AG	14	100	TGATTTAAGAACACCAAGAGTTAATCA	GCTTGAAGCTATGGGTGCTC	58.206	1	B	ATCGGTGCCTAAGTGCCCATAGGGTTGCAGAAACAAGGAAATCCAAAAGGGaaaaaCACATACAGAATTACAATTATGATTTAAGAACACCAAGAGTTAATCACagagagagagagagagagagagagagagGTGGTGGGGTGACAGACagagagTGAGCACCCATAGCTTCAAGCAAGTACACTCATTCATGCAAGAAAACACCAtgtgtgCTCActctctTCT
@M00842:98:000000000-AATBG:1:1107:9885:11858	932	not tested	AG	14	158	TGAGATTCCTAACAGTTGCCCA	AGGACAACCTAGAAGTACATACTGC	59.6155	61	F	CAAAAGACAAAACCACATACTTAATTACATTTCTGTTACTATAATAAAAGATGTGAGATTCCTAACAGTTGCCCAAGTAAAAGTAGTTTTGAtttttCTCTAGAAATGGTCAAAGAAatatatAACAATCTGGGAAagagagagagagagagagagagagagagTATTATTTTCTCTTTGACTAGTGCAGTATGTACTTCTAGGTTGTCCTATTTCATCAAGAAATATCACAACACATAGAAGGGCATAATATACGATGAGGAGT
@M00842:98:000000000-AATBG:1:1108:24160:19788	933	not tested	AT	14	189	GCCATGTTGCCAGGATATTATGAA	TGTGTCCCGGATATATTTAGACAGT	59.3195	62	F	ATTGGGATaaaaaaaaaaaaaCAAAGAGTGAAATACCATGTTTGGCCATGTTGCCAGGATATTATGAAAATTTTCATCGTTCAATAGTGAAAATTTGaaaaaGATTCGGCGAAAATTGCCAGACTTAGAAatatatatatatatatatatatatatatGGGACAAAatatatatCTAAatatatCTAATTATCTTGAGCCTAGTaaaaaCTGTCTAAatatatCCGGGACACAATTTTCTAATTAT
@M00842:98:000000000-AATBG:1:1112:14241:5737	934	not tested	AT	14	106	TGAGTGCGAATAAATGCGAGAA	GCATTGTACGACTTGTAAATTATAGGT	58.459	22	A	GAACTTATGCTTTGATACCACCTGTAGTGTCTCAGGGCATCACGACGTTCGTCCCAAGGTCCCACCGCACTACCTGTGGatatatGGATCAAATAGCAATGCGAATAACAAATCTAACGTAAATAATGAGTGCGAATAAATGCGAGAATAAAGAAATGGTCTGAATATTCatatatatatatatatatatatatatatGTATATCACCTATAATTTACAAGTCGTACAATGC
@M00842:98:000000000-AATBG:1:1112:6117:11207	935	not tested	AAG	14	108	TCTTGCTCTTTCTCTTCGAAGA	CCCAGCAAGTCCCATTTCCT	58.552	10	F	CTCATTCCtcttcttctTGCTCTTTCTCTTCGAAGAAAGATTCACTttcttcttcttcttcttcttcttcttcttcttcttcttcttcAGCAGATTCTTCTTAGGAAATGGGACTTGCTGGGGAACTCGTTGTTATCCCATGATCACCAAGTTTGACTAACGGTGATGACATGATTGCATTGAACATAGTATATCCATTGTCCTCCTTCGGTAAGTAGTTGTCTCCA
@M00842:98:000000000-AATBG:1:1113:5736:10703	936	not tested	AAT	14	169	TCAACATCATAACATTTGGCCTGA	GCTTACGTATAACAAATTAACTGAGAC	58.0435	4	B	AAAACGCACCTAGCGCACGGAATTTGCAAGAAAATAGCAAAGGGATAATTACTTCAACATCATAACATTTGGCCTGATTACataataataataataataataataataataataataataataATTAATTGAAATAATTTGAGAAATTataataataTATCCTATCTTTGTATTAATAGAAGGTATATTTGTAATGTCTCAGTTAATTTGTTATACGTAAGCAAGATACT
@M00842:98:000000000-AATBG:1:2101:26020:19190	937	not tested	AT	14	162	GGGTGGCAATTTCTAAGACTACAC	CAGGTCATTGTCCAACCCGA	59.7845	41	F	AATACAGGTCAGTGCAATGattattattTTTCCTAGAAATTTTCTTTCGATCTCATTTTATACTAGGGGTGGCAATTTCTAAGACTACACAATAACCCAACACTAATTTGACAGaaaaaTAACTAGCAAACatatatatatatatatatatatatatatGAAATTGGGTTAAGttttttAGGTtatataGATAATCCGAAATATAATTTCGGGTTGGACAATGACCTGAGGCCATC
@M00842:98:000000000-AATBG:1:2102:17323:18768	938	not tested	AT	14	190	TGAAGCTACATTAGGAGACGAC	GAACTAGCTTGATACATAATGATGTCA	57.4425	47	F	TATTGAATAATTAATACGAAGTTTCTCATAGTAATTTAAAATTGAAGCTACATTAGGAGACGACTTTCTTTTGATATAGGAATATTGGTTCACTAGGAAGCAATGACAGGCatatatatatatatatatatatatatatGGCTACCTATAAGCTTATTTACATAGTTATCTTATTACCaaaaaCTTATATTTGCATGCTACTAATTGACATCATTATGTATCAAGCTAGTTCTATACTAATACCCcacacacacacacacacaTTTTAGTAttttttGGGATAAA
@M00842:98:000000000-AATBG:1:2103:26409:22124	939	not tested	AAT	14	217	GGGAATGTGATGGTGGTATTGAA	AAACAAGTCCAGTCGCCCAA	59.415	125	F	AAATAGGTAGGGGAATGTGATGGTGGTATTGaaaaaTATAATGGATATTTGTTTAtttttAGAATGGTAGGTATAAATTGTTTTAATGAGTAAAGTTATACTTGGTTATATTTTGaaaaaaTACTTTTCttttttCtttttATCCGTAGATCAAATTAattattattattattattattattattattattattattattTGTTTTATTGGGCGACTGGACTTGTTTGAAATTTGGAAAAGGTTGGCAAAATAGTTAATGAGGGCAT
@M00842:98:000000000-AATBG:1:2104:19227:26717	940	not tested	AT	14	129	TGGATCGAATTTGACATAAAGTACTT	AAAGAAGGCGCCTATTTGGA	57.353	52	F	AAGTTCaaaaaCTCttttttttttAAAGGaaaaaaaaTAGGACCAAAGATTACTATTTCAttttttAATTATTTCCCTATCTAAATTGGATCGAATTTGACATAAAGTACTTATTTAGGACAAAATAATTAAAATATACATGTACTTTCaaaaaGATATGTCCTtatatatatatatatatatatatatataAAATCCAAATAGGCGCCTTCTTTTCATGTCCACACCTAACAACTCAACATTT
@M00842:98:000000000-AATBG:1:2105:18833:8474	941	not tested	AC	14	172	ATGGTGTAGGCTTTGTTCCCA	CCCTCCTTAATTGCAGGGCA	59.803	68	B	GATTGTTAACACGAACAATTCATTAATGGTGTAGGCTTTGTTCCCAAATGTGATTGCTAGAATTagagagAAAATTATAAACCAAATACGCGAGAAAATATGATTTGATAGGGGacacacacacacacacacacacacacacAAAAGAAGGCATACATGTTCTACGTTATAACTGATTGCCCTGCAATTAAGGAGGGGTAACGTTACTGAATTTACTACTATAACCTTAGAATCTAATATGACatatatCATAGTGAT
@M00842:98:000000000-AATBG:1:2106:28552:19144	942	not tested	AAG	14	132	TGCAGACCACAGTACTCCAAA	TTCCTACTTTCTGTGGATCTCAG	58.283	46	A	GGATTGTAAAGAGTCATCTCAATCCCCGTAAGAACGAAGAAAAGGAGTAGAAAAGGTGGGTTGAATGAGTACCAACTTTTGCAGACCACAGTACTCCAAATACGTACCAGATTTCCTCCATAAATTCTCGGATCCAAATAGACCCAttcttcttcttcttcttcttcttcttcttcttcttcttcttcCTGAGATCCACAGAAAGTAGGAAAATGGACAGACAAAATAAGGTCATGCAAGaaaaaaaaaGGTGaaaaaTGATTA
@M00842:98:000000000-AATBG:1:2111:15892:25928	943	not tested	AT	14	157	AACTTAAGCCCAAATTTCACCAA	GGTGTGTGCGTGTATTCGAC	58.4705	58	F	CaaaaaGAAATTTTACTTCACATTTTAGCTCAAAACTTAAGCCCAAATTTCACCAAAACCCAATCTAAtttttCCAACCATTAAATTGTGAAATAAAAGACATAAAAGTATACTtatatatatatatatatatatatatataTGTATCAGTCGCCACACTTGTGCATAAAGTCGAATACACGcacacaCCCcacacaCTCTTAAGGATATTTGTTATCTTAAGATAAGATTGAAtttttGACC
@M00842:98:000000000-AATBG:1:2113:26576:12946	944	not tested	AC	14	192	CGGTTAACGTTACTGTTTCTTACTGA	GTAGCGCCGAGAAAGGTTGA	59.9855	9	A	CTTCACAAGTCTTACGGTTAACGTTACTGTTTCTTACTGATGTGAACGAacacacacacacacacacacacacacacTAGTATAATAGCATGGATTGGACAAGGAACCCCTTTGGTCTTCCAAAAGCGTTTCGGCTCTTTTCAGTGCTGTGGAAAGTGGGGTACAGTCCCAAGATTAATGGACGTTTCAACCTTTCTCGGCGCTACGGCAAGTA
@M00842:98:000000000-AATBG:1:1101:14234:8344	945	not tested	AT	15	230	AGGGCCTTAAACATCTTCAAACTT	GCTTCTGCACACCGTTTCG	59.4675	133	F	AGAACTAATAAGTTTGTTGGATTATAAAGaaaaaGGGCCTTAAACATCTTCAAACTTATGCAAAACAAAAGATTaaaaaTTTTATCAAtttttCCTCAAAACTTaaaaaTTaaaaaTCTTAATGAATAAACTAATCCTAttttttCATGGTTTGCCTCATGCCATCATAAGTAGTaaaaaaaaaaaGAAAatatatatatatatatatatatatatatatTACCTTTGGATGTGCATCAGTGCCCGAAACGGTGTGCAGAAGcccccAGA
@M00842:98:000000000-AATBG:1:1104:12128:23871	946	not tested	AT	15	173	CTGGGACATCTCGGCATCAA	GGTAGTTCTATCGCAACTTCGT	59.027	67	A	GAGCAAATAAATACCTGTGAGTAAATTCTACGGGCCGCTTCCAACTGGGACATCTCGGCATCAAATGTATTTACCAGTTCCAAAACTTCAGGTGTACTTACAAATCTTACAAACCTGGAAATAACAATACAatatatatatatatatatatatatatatatTAGTTGTATACTAGTGTGAACGACTAAATTTCTTACGAAGTTGCGATAGAACTACC
@M00842:98:000000000-AATBG:1:1106:19846:22894	947	not tested	AT	15	240	AAACATAAGAGTAGCATCACATTCC	CCCAACAAGTCAAGTTGTGCT	58.3445	12	F	CTTCATTTCATTAATaaaaaCATAAGAGTAGCATCACATTCCATTGTACCCAAAatatatatatatatatatatatatatatatAAAATTTaaaaaaaaaaaGTATCACATAAAAtttttCAAAGTTTGATCATTTGCCAAGAAGCTTAAACTCTGATAATTTACAACTATATTCGATCATTGCAAGTTTGCCACAAGGTTAAACTCAGTTACGAAAACACATATCTAAGAGaaaaaGCACAACTTGACTTGTTGGG
@M00842:98:000000000-AATBG:1:1107:15919:17649	948	not tested	AG	15	123	GGATAACGGGAAGCCACCTC	ATAACGACGTCATCTGGGCC	60.0375	1	B	GAAATTCGAGTGGATAACGGGAAGCCACCTCCctctctctctctctctctctctctctctctCAGAGacacacCCCATGAAGAACACTTGAgctgctgctGTTGCTAATACGGTGGCCCAGATGACGTCGTTATAAGCTTTCTTTTACCGGCCATGAGTTTGAGTGTGAGCTCAGACTCTTCTTCGtcttcttctCCCG
@M00842:98:000000000-AATBG:1:1108:10520:25078	949	not tested	AT	15	105	GGTTGTCAACTAGGCATTGACTG	CCTATACATTCTGGATGGAAAGCA	59.0935	27	A	GGTTGTCAACTAGGCATTGACTGCTAATGAAACGTGTTCATCCCGTTTTCtatatatatatatatatatatatatatataTTGCTTTCCATCCAGAATGTATAGGTTTTCGaaaaaGTCAATATTTTgggggTTTTGTATGTCAAATTAATTCATCAATTTCTAAAGCTGCAGGTTGCAATTGCTGTAAACATGTACATTATATGTTAATCAAATTCTGCAGAA
@M00842:98:000000000-AATBG:1:1108:4341:23259	950	not tested	AT	15	165	CTGTTTGGGTCCCTGTTCCA	CGTTTAAACCGGATCGCTGG	59.7215	20	F	TTAGGTCTGTTTGGGTCCCTGTTCCAttttttGaaaaaaTACATACatatatatatatatatatatatatatatatAGAGGATTaaaaaaaaaaaTTATCATACCAAGGAATATCATGCACAGTAATTAATTATCTCAGCCTTGtttttCTCCAGCGATCCGGTTTAAACGATGAATCATGCTGCTGTGAttttttGAAG
@M00842:98:000000000-AATBG:1:1109:11267:21894	951	not tested	AC	15	127	ACAGACACACAAACGCATGT	GGATTTAGAAAGCCAAGCACAA	58.0505	9	F	ACACAGacacacAAACGCATGTATATGTGTAtgtgtgtgtgtgtgtgtgtgtgtgtgtgtgTATGTATGTACatatatTCTTGTTTCAGAatatatCTGAAAGCtttttGTGCTTGGCTTTCTAAATCCATATGAATGACACTCAATGCATACCTAAAT
@M00842:98:000000000-AATBG:1:1109:7168:14964	952	not tested	AT	15	159	TGTCGTTTATTTGGTTGGATTGTGT	ACCCAATGCTAGAAAGGTATTGT	58.8695	20	B	TATCAAATCGTTGCTTTTCCATATAatatatGCTGAtttttGAAGTTGTATTTTAAGTTGTCGTTTATTTGGTTGGATTGTGTTAGACTTTTAGGATCTTTACatatatatatatatatatatatatatatatAGATCTTTCTAtattattatAGATGATTTATGAGAATATTTTGTTTTATTGTTAAATTTATACAATACCTTTCTAGCATTGGGTTTATTACAAAATGTTATTCCTTAttttttttATAATT
@M00842:98:000000000-AATBG:1:1111:7893:18797	953	not tested	AT	15	141	GTGCAATCACTTTCGTGCCA	TTAGTACAATATTACAACACGTGGTT	58.4295	36	F	CCTTTGTTTTCTTATAATGGCGATGGTGATGGtgatgatgaTGtttttAATATTTTACCATAACTATATTTTACCATAACGGCACGTGTACGTGCAATCACTTTCGTGCCATCACTTTCGCAAGTATCATGTTTCCATCAATTCATGtatatatatatatatatatatatatatataGCTAATTTCATTTGGatatatGtatatataACCACGTGTTGTAATATTGTACTAATTGTCGA
@M00842:98:000000000-AATBG:1:1112:11034:14443	954	not tested	AT	15	114	TGTTCTATTTCACGTATATTGTCTTGT	AATTCAAACGGGAGAAATCTCAAA	57.3515	3	F	CAATTGTAttttttCAAGCATTTTCTTACTTTCCCTTTTGAGTTTGTTGTATCTCACTTGAGTGTATAATTTTCAAGTTTGTTCTATTTCACGTATATTGTCTTGTCTGtatatatatatatatatatatatatatataTTTTGTGTAATAGATCTTCTATTTATAAtttttGAGATTTCTCCCGTTTGAATTTTGAATAGAGtttttCCTTGATTTGCTCCATTAAATCTGCAATTCCGTTTCCTG
@M00842:98:000000000-AATBG:1:1112:11071:23337	955	not tested	AT	15	117	AGTGCACACATGTTGATGCC	ACAAAGGATCATAACTGTCAAAGTGT	59.3135	5	F	TAATACGAAAACTAGTATTTTAATACGTGAAGTATTGAAATAAACATacacacTAGTGcacacaTGTTGATGCCAAATAatatatatatatatatatatatatatatatACATTTTAAGAGAATGTAATGGTAATTATTCaaaaaaCACTTTGACAGTTATGATCCTTTGTATATTTCACCACTTTAGATTTTCTATTACTCTGaaaaaaaaaaaaTTCTTACAGTTA
@M00842:98:000000000-AATBG:1:1112:29495:15248	956	not tested	AG	15	180	TTGTCTTTATTCCTGTAAGTCATTGT	TGCAGTGAAGATGGTCTTTCT	57.1525	23	F	TCCCATGCGTACCATTTTCTTTTGTCTTTATTCCTGTAAGTCATTGTTAAGATTAATGTGAAAATTGTTCctctctctctctctctctctctctctctctGTGATTGTATGCTGAtttttGCATTGTAATATGGCAACAAAATAATGTCCAATGATACAATGAGCAACATAAAATGCAAAAGAAAGACCATCTTCACTGCAT
@M00842:98:000000000-AATBG:1:1113:10648:14539	957	not tested	AG	15	186	GGCTCATTTCAATCTTGGTCCC	CCATTGTCACATGACCACCA	58.8315	42	F	CAAGAGTGAGGCTCATTTCAATCTTGGTCCCAAACTTTTAGGCTATGTAAGATTAAGTCCCATAACTCTTTTCctctctctctctctctctctctctctctctATTTCtttttttttttttAACACTCTCAAGCCCTAAACGGCCTGCGGTACAAAATAAACATAGAACAACACATGGTGGTCATGTGACAATGGTTTCGATGTAATTAACTTAACTAAAATATTAT
@M00842:98:000000000-AATBG:1:1113:21576:23896	958	not tested	AT	15	240	TGAGTAACGGCAGAACTATTGC	TTCGAACTGAATTTACAAGGGCT	58.673	94	F	AACTGAGTAACGGCAGAACTATTGCATAACAGTAATAGCTTTTCTTCATTTTCAAACCGTaaaaaaCAAGAATTCATGGGACCAAAACTTGTGATCAAACTGATGATCGTCACTTTATTtatatatatatatatatatatatatatataGATACATATTAATCTTATGGTTCAGATTTAGTATTGTCCCTTCTTGTCAATcagcagcagTGGGAATATAAAGCCCTTGTAAATTCAGTTCGAAACTGGAAAATACAC
@M00842:98:000000000-AATBG:1:1114:11396:23730	959	not tested	AC	15	131	ACACTAATAATGTACAGCCATTAACAT	TGCTTTGATGAACAGGGAGAA	57.433	0	B	ATCGTTATGATAATATACACTAATAATGTACAGCCATTAACATcacacacacacacacacacacacacacacaTATATGAACTTAACAACTCATATTTTGTATAAAatatatCTTCAAAATCCAATTTCTCCCTGTTCATCAAAGCAAAATTTGACATTACCAGTaaaaaTCCCC
@M00842:98:000000000-AATBG:1:2103:22990:7765	960	not tested	AC	15	134	GCAATGGCCGGCAAAGTATA	AAACATAAAGGCGCACGCG	59.5625	57	A	GATGCCTTAtctctcCAAATCCATGGTAATCTGTTGTTGCAATGGCCGGCAAAGTATAATCACAGGTTGCAATATGTTGGTGCACATGATGAACTGTCTCTAACACTCTAAAAGTcacacacacacacacacacacacacacacaAACACGTGCGCGTGCGCCTTTATGTTTTGTGATTGTGTCAAAGTTATATCAAATGAA
@M00842:98:000000000-AATBG:1:2105:16163:8665	961	not tested	AT	15	139	GCCTAAAGCGCGGACTCATA	CGACAAGGAAGGAGGCACTT	60.107	3	F	GGGCAATCCATTGCTAAATAGAGAATACCAAAAGAGCTACagagagTTACAAATTAGTATAATTCATTCTTGTTTTCTTTAACAAACTGCCTAAAGCGCGGACTCATATACatatatatatatatatatatatatatatatGTATATCTAGAAATTGAGAATCATGACCAAGGaaaaaGAGGCCCATGTTGTTGGATTGATAGGCTAAAGTGCCTCCTTCCTTGTCGGTCAGCTCAGCTTAAAGCAATAACAAGAAC
@M00842:98:000000000-AATBG:1:2105:19645:27021	962	not tested	AG	15	98	GAGAATTCAAGGCAAACACCC	AGTTCTGCTATGGAATTGACTAGT	57.572	23	A	GTACCCGATTGGTGGGGCTAATCTTTAATATGTAGAAGTCCAACTTTTGAAACTGCAGTTCGGTCCAACATGCAGGCATCATTAATGAAATCCAGTCACAAATTTTGTCATAATAATTGGACTGAGAATTCAAGGCAAACACCCCTCCCATCATTGTGCCACCAAATagagagagagagagagagagagagagagagACTAGTCAATTCCATAGCAGAACTAT
@M00842:98:000000000-AATBG:1:2106:15823:7302	963	not tested	AT	15	250	TGACTGGCTGATGATAAAGAGGT	CCTCAGACGGCCATGATACG	59.771	103	B	CTATTTGACTGGCTGATGATAAAGAGGTTTTCAGTCCTTGGTTTCAGAAATTTCCGAGAAATAATTTATTAAATCTTTAGATCTTACCCTTAACGCTAGAGTTTAGATAGCTTGAAGTTCACAATAAGATCtatatatatatatatatatatatatatataTGTATGtatataGCATAACAAAATTATCCTTAATCATGCTAACTCCAAGACCCCATATGGGAGGCAATAGTTTACGTATCATGGCCGTCTGAGGGAtttttATTGT
@M00842:98:000000000-AATBG:1:2107:17581:10858	964	not tested	AT	15	133	ATCCTTGAGTGTGCGTGTGT	TTTCCAACCACTGAATTACGAAAT	58.625	34	F	GATGAGCAAGGTGTCAAGCTCTAAAGTGATAAGTAGCTTAGTAGCATAATCATGAtttttACTTGGCCAAAATTTTAATCTTATCTTAAGATAACAAATATCCTTGAGTGTGCgtgtgtCCGACtttttttttGTAtgtgtgtgAAGCGGCTGatatatatatatatatatatatatatatatAAGTGTACAtttttttAAGTCTTTTATTTCGTAATTCAGTGGTTGGaaaaa
@M00842:98:000000000-AATBG:1:2108:9051:4996	965	not tested	AT	15	146	TCAAATAGCCAGGACTAATCTGAA	TTCCTTTGGGTAATGCAGGAA	57.453	6	F	TTCAAATAGCCAGGACTAATCTGaaaaaTAAatatatatatatatatatatatatatatatAAAGAGGGTGAATCCAAATAGCTCAGTGAGGTATATCATACGTACTGAGTTACCTGTAAAACATTTTCCTGCATTACCCAAAGGAATTGAGACAACTAGCAAACAAACGAAAAGGTaaaaaaaTGCCAAATTATGTCCTAAatatatatGGTTGTGGTAATATCATTATCTCAAATTATCCACAAGGCCAAATCATGAA
@M00842:98:000000000-AATBG:1:2110:20874:13782	966	not tested	AT	15	171	TGATTGGTTTGAGTCGGAGTT	TCATGAAGCGAATCAACTAAATATGA	57.427	49	B	GTACCTCTTATATTCAAACCAAATTAAGTCGACCTAATTTGGGATAGTCGAGTACTTGGGTTACATGAGACAAACCCAAAATGATTGGTTTGAGTCGGAGTTTAGAGTTCATTGACTCATTGAACACTCCTAATTGCAAGCTTGTTGTAGCtatatatatatatatatatatatatatataAAGGACTTAAAATTTAatatatTACCTGAAATATTATTAATAAGTTCATATTTAGTTGATTCGCTTCATGATTC
@M00842:98:000000000-AATBG:1:2112:11142:10224	967	not tested	AT	15	241	GGCTTTCTTGCGAAGTACACC	GATACGACGAGCAGGCAGAG	60.06	55	B	GGCTTTCTTGCGAAGTACACCAGTGGGATTTTCTCCTTTCCTAACCCTGAAAGAAGAACAATTATGAAAACATGATtatatatatatatatatatatatatatataATACACatatatatAATGGAAAGAAGAAAACAAGTCAGAAAACTCACATGCAAACGCTGCAGTTACAAATTCCTCGGCACTTAGGGCAACTCCAATCGGCTAACGCACCTACTTCCTCTGCCTGCTCGTCGTATCTGATTCAGAGAAGTATGA
@M00842:98:000000000-AATBG:1:2112:7610:5279	968	not tested	AT	15	179	AGAAGCAAATATAGACACCATAGCT	GGGCACTGCAGGTTGGAATA	59.1255	47	F	TTATCAAATaaaaaaaaaTTGaaaaaaaGAAGCAAATATAGACACCATAGCTAAATGAGTATTCATCCCaaaaaCAAAGATTTTGCATCCGAGCATTAAatatatatatatatatatatatatatatatCTTGCTCAATTACAATGAAATACATAGGTTTCCCATGGTTCCACATACTTTCCTCCATATTCCAACCTGCAGTGCCCATTTTACATAGTTCCCCAACATGTTCCatatatTATATGTTGTAT
@M00842:98:000000000-AATBG:1:2113:17478:12911	969	not tested	AT	15	217	GGTGCTTTGTACATACTGTTACCA	GGCGGAAGTTAGATACGGAAAG	58.9395	15	F	CATTTGAAGAGAATTACAAGAAAACATATCGTTAGCATTATGGTGCTTTGTACATACTGTTACCATACatatatACATACatatatatatatatatatatatatatatatGTATAAAAGTGTGATGTAAAATAAAttttttACCAAAATAAGTAAATAAAGTGCAGAAATTGACCCAATATGTGAACTTCAATCACAAAAGGTATATCAAATGTTAAAACTACTGTACTAATGTCACTTTCCGTATCTAACTTCCGCC
@M00842:98:000000000-AATBG:1:2114:11538:10873	970	not tested	AG	15	121	AAGAACACCCATCTCCCAGT	AGTGCGAAAGAGACTAAGGCA	58.817	7	F	AGATGAATTCTTCAAATCAAAATATTAAATGCAAGATAGTTGTTACaaaaaGCAAAGCAATTAAATAACAATTTTGAATAAGAACACCCATCTCCCAGTACATCTCctctctctctctctctctctctctctctctCATCTTCCAAAATCTTCaaaaaaaaaaaaaaaaaaaGAGGTAATGCCTTAGTCTCTTTCGCACTACttttttATGCTTTATCTTT
@M00842:98:000000000-AATBG:1:2114:12127:26578	971	not tested	AT	15	190	ATGATTGGCTTATATTCTTGGCTCC	GGTATTCACAGTTCCTTGAGCC	59.138	53	F	GAAATGATTGGCTTATATTCTTGGCTCCCCGTCCCACTCTAAATTCTTTGtttttATTGATTTGGATATTTGTTGGGAGACatatatatatatatatatatatatatatatGTATTTGAATCTTAAATTTATGAtttttGTGGgagagaGTGATGTTTTAATTTGTGGGCTGGCTCAAGGAACTGTGAATACCATAGG
@M00842:98:000000000-AATBG:1:2114:20983:21274	972	not tested	AT	15	190	ACATGCCTCTCGATCTAATTCA	TAACCTACAAGCTATTCCACAGGT	58.137	63	F	TACATGCCTCTCGATCTAATTCAACCTTTATATTCGACGAAAGATCTGAtttttATTATTACAATTTTCGTTTGTTTCCTTATGTGatatatatatatatatatatatatatatatAAAGACGACAATGCGTAGGTTGTTCCTATAACTAATTAAATTTGGTCAAGAACCTGTGGAATAGCTTGTAGGTTAAACAAAGCAATAATGTGGATAATTATTGGTTTGCAGAAATTAATGATACAATTGAG
@M00842:98:000000000-AATBG:1:2114:28736:12918	973	not tested	AT	15	139	GAAATACTAGCATAGAGATTGGACAG	TCGGAAGTTGGGAATCGCAT	58.496	0	A	GTATTCTTATACCCACCATGTTTATACATAAACGAAACAAAATTTATtatataCAATACGGGaaaaaaTTAGAAATACTAGCATAGAGATTGGACAGatatatatatatatatatatatatatatatCGTAAAATGTTCGAACCTCCAGTAAAGACAAGCAACCAGACAGTTGTCTGCACTCAGCACGAGATGCGATTCCCAACTTCCGATATAGATATGCTAGTGCAGCAGCGTCCCAACTATAGTCATTtatataATGCA
@M00842:98:000000000-AATBG:1:1101:18138:7248	974	not tested	AT	16	90	TATTCACTTAAACATAAATCCGCCTCG	AAAGGAGATAGATGCAAGAAAGAAG	58.5895	3	A	acacacacCTATTCACTTAAACATAAATCCGCCTCGTCCatatatatatatatatatatatatatatatatTCTCTTCTTTCTTGCATCTATCTCCTTTTACACATacacacacacATATTCACTTAAACATAAATCTGCCTCATCCatatatatAGatatatatatatatatatatatatatCTTCTCAACATATCAtctctcCTTCAAGCACCTGT
@M00842:98:000000000-AATBG:1:1102:12776:13441	975	not tested	AT	16	96	AGACATTTGAAGCTAGAAACATAAGAC	TGGAGGCCTCATTCCAAACT	58.4915	4	F	ATacacacacacacacacacacacacacATACGTGATAAGACTTATTCATTaaaaaaaaaaaaTCTATTTTATTAAAGACATTTGAAGCTAGAAACATAAGACTTACatatatatatatatatatatatatatatatatCTTAGGCCCaaaaaGTTTGGAATGAGGCCTCCAATTTATTAAATTTTaaaaaTTTTAGAATATTCTATAAAGAAGGTAATAAGGT
@M00842:98:000000000-AATBG:1:1104:11770:13493	976	not tested	AG	16	131	CAGCTTACCCAACAGCCTCA	TCTTGCTTCACTTCAGTCCTT	58.5585	40	F	CACGGTGCACAACATTCCTCAAATACCACCTTTGTTAGACCATATTAAATCCCTCTAATGGCTTTTAATTAAAAGGAAATTTCAATGTACCCTTAAATCCAATTTTATTGTTCGTCTAAGCATACTCGACCATTTCACCCAACGAGCAGCTTACCCAACAGCCTCAAACCCACTTTTGCGCTTTCttttttttttttttttCAAAAagagagagagagagagagagagagagagagagAACCCTCATGGGAAAAGAAAGGACTGAAGTGAAGCAAGAATATCAG
@M00842:98:000000000-AATBG:1:1106:10512:6114	977	not tested	AT	16	190	GATGTAGGATAGTAGTATTGCATGC	CCATGTAAGCTACTCAACTCAAGC	58.453	24	B	aaaaaaGATGTAGGATAGTAGTATTGCATGCTAAAGGAATTGTCCTTCATTCTTAatatatatatatatatatatatatatatatatCTCtatatatgtgtgTTTCAGACCATTTTGCATAATTTGTTAGGGAACAGAATTGAGCTCAGCTAACCTTGTAATGTACGCGTGAGCTTGAGTTGAGTAGCTTACATGGTTATACTCtttttttCAAGTATCATGCTGCAAAACAAGAGAAATAATGAAGAATATGGAAT
@M00842:98:000000000-AATBG:1:1106:9562:12910	978	not tested	AC	16	140	ACCATAGTTGAACCACTCATTGT	TTCAAGATTCTTGCCTTTGCCTT	58.6855	22	B	ATGGTTGCAACCAAAGCCACCAACCTTCATTGAAACATaaaaaaaCAAATATTCTACCATAGTTGAACCACTCATTGTTATcacacaCTGGTACATATAAtgtgtgtgtgtgtgtgtgtgtgtgtgtgtgtgTAGGACCTTGTCACAAAATTAATCCCCAGCAGCCATGGAAAAGGCAAAGGCAAGAATCTTGAAACCTCTG
@M00842:98:000000000-AATBG:1:1110:21536:24900	979	not tested	AT	16	162	GGGCAAGCAGACATCTAGCA	TCGAGAATTTGTAACTGGGAGACT	59.7905	45	F	AACATTCCATCCTAGAACTGACAACGCTACTCGTGGGCAAGCAGACATCTAGCAAGGTAACAAAATCTAAAGAAGATAACTAAAACCATATCTCAACACatatatatatatatatatatatatatatatatAAAACTCGAAAtttttttttCCATAACTTTTACAAAATTATAGTCTCCCAGTTACAAATTCTCGAAATCCAGAACTTCAACATAAGGTACAT
@M00842:98:000000000-AATBG:1:1110:21864:16758	980	not tested	AT	16	176	CCATGTGAGTATTGCTGCGC	ATTCTCGTAGCCCTCTCGAA	58.9585	7	F	TATTTCATCCGTCTATCTTATCGAttttttttttttCCTCAACAGTGACTGAGGAACAGCTCTCCATGTGAGTATTGCTGCGCATTTGAGatatatatatatatatatatatatatatatatTAACAATCAATTCAATTACTTCATTTTATGGGTTCGCGAtttttGCTCCATAATATGCttttttGGTCATAGATTGCATTTTATATTTGGGaaaaaTTTCGAGAGGGCTACGAGAATAGTTGATCAAAGGG
@M00842:98:000000000-AATBG:1:1114:23935:16828	981	not tested	AT	16	190	TCATTCCATCTACTTCGTTAGAACA	TACATATAGTTTGTTCGCTTGATTGA	57.562	51	F	TCATTCCATCTACTTCGTTAGAACATATGTAATATTATAATTAAtttttttGAAAATTTAACAAATTGTTTGCAACatatatatatatatatatatatatatatatatTACAAGTAAACTTCTAGGAGTCTGATTGTAATATTACGTACGCTTCAGTAAAtttttCAATCAAGCGAACAAACTATATGTAATTTATTGTGtttttAAAATTATATGGGATAtttttGCAATTAGGTCAACTTTaaaaaGATGCTTTCTAATTTTCT
@M00842:98:000000000-AATBG:1:1114:9100:20394	982	not tested	AT	16	136	TGTACGAGGCAATCAAACGT	CCCTGAAATATCTACGCATTGGAC	58.695	2	B	ATGATCAATTATGTACGAGGCAATCAAACGTTTtatatatatatatatatatatatatatatataAAGAAATATGGAagagagAACATCTACATTAATGAAAACATACCTGTCAAGTAATTATGTCCAATGCGTAGATATTTCAGGGAAGTGAGGTTTCCAAGTTGCTTTGGtatataACCTATGAGTTTGTTATCTTCCAGTGAGAAGGACGACAGCCTTTTAGATCTGAGAATGTTGGTAGAAACAATTTGACCAGTGAGCTGATTCTGACCAAGATGG
@M00842:98:000000000-AATBG:1:2101:26516:13850	983	not tested	AT	16	240	TCTGTTGTTGTTTCATGTTTGGA	GTCACTGGACAGCCGAGAAG	58.869	36	F	ATTCtgttgttgtTTCATGTTTGGAACTTTTCCAACTGATCGCAATTCCATTTAGACATTGtatatatatatatatatatatatatatatataTCTAGAAATTGACTTAGAGTCATCTATGTCCGATTGGAAACCTGAATCAGTGTAGCCTTGTACCTTTATTACCCCATTACCATAAAGGAGCACTAGATCCTTAGTTCTTCTCAAGTATTTAAGGATCGCCTTCTCGGCTGTCCAGTGACCATCACCTGGACATGATTGATATCGCTCG
@M00842:98:000000000-AATBG:1:2101:9227:24809	984	not tested	AAT	16	196	CGCCTACAACACATTGTCTTCG	TTCAGATTGTATGGTGATAGTAGTAGT	58.759	82	F	ATAGGTGGCCATGATATGGAGAAATTGATTTCGCTATTAAATGTTCCATTTAAATCCaaaaaCCTTACGCCTACAACACATTGTCTTCGTACAATGAAGCCCTAGTCCATACTCTTGTAGTAAATTTTCAAATCCATAGAACTCAAGTCGTAAATACCACGCAATCCTTCCttattattattattattattattattattattattattattattattaCTACTACGATGACTATtactactacTATCACCATACAATCTGaaaaaaaTCTTAAA
@M00842:98:000000000-AATBG:1:2102:14323:3684	985	not tested	AT	16	151	CAGCAGTGTCCAATATCGTTCC	TGGCACCATAAGCAACACAGA	59.797	16	A	CTTTTCAATAACTATGTTGTGTTTTCAGCAGTGTCCAATATCGTTCCTAGTGGTGCTCTTATTtatatatatatatatatatatatatatatataTTTTATTTGTTTCATTTTAAGTCTTTCTGTTGCCATGTACTGCAGGTTTTGTTCGAATCTTCTGTGTTGCTTATGGTGCCATT
@M00842:98:000000000-AATBG:1:2102:8142:12137	986	not tested	AT	16	228	GACGTGAGCATGTCGTTTAAGT	ACCTCGATTTGGATAATTTGCCA	58.9965	58	F	AAGTTTGACGTGAGCATGTCGTTTAAGTAGTTACAAATAATGCTTCAAGTTATCCGGCTTATTTAACAATATTTATTTGTAAAGTTtatatatatatatatatatatatatatatataTTTATTTAtttcttttcttttctTTTTCTTTTGtttttttCCCTCTTTCTGCTTATCCTACttttttttttCTCCCATAGGAAAATTGTTTGATGGCAAATTATCCAAATCGAGGTTGGAC
@M00842:98:000000000-AATBG:1:2105:17845:8809	987	not tested	AT	16	118	GGTTGGCTTGCAAACACCAT	TGCAGAGAGGATGTGAGATATTT	58.5045	26	F	GCAATCCCCGACAACAATTAAAATTACAAGAATTCACctctctTACACTATAAATAGGTTGGCTTGCAAACACCATTTTCCATTCTCGCATACATCTCTTGCatatatatatatatatatatatatatatatatACTTacacacTTAGCaaaaaTATCTCACATCctctctGCatatatACACATATA
@M00842:98:000000000-AATBG:1:2110:5414:19544	988	not tested	AG	16	107	ATGCTGCATCCTTGGTTTGC	GTATTGTGTCCTAATCTAATTGAAGGG	58.8475	19	F	GTTGGGCCCGACCCAtttttCTTAGtttttGGAGGTGTTGGGCCAGGTATACACCACTATTTCCCTTTAGTTCCAAGCATAACTCCCAGCCATTATGCTGCATCCTTGGTTTGCAGATGTCAAATTTCAAGATtctctctctctctctctctctctctctctctccccccTccccccTTCAATTAGATTAGGACACAATACAATTAGGTATTGAAT
@M00842:98:000000000-AATBG:1:2111:29069:11956	989	not tested	AT	16	239	TGTTGCAGGTCCTACAAATACAG	TGACTCACAACAATTTAAGCTTATGA	58.1435	29	F	GATATGCATTTCTGTCCGAAATGTTGCAGGTCCTACAAATACAGATTAATTTCTTGCTTTAGAATTGTCTATCatatatatatatatatatatatatatatatatTGATATGtatataGATTAATAATTTTGAAAAGGGCTTATTTAATAGAAGTGGTAAAAGTTCtttttGAGTGTTTGAAATTTAATTTACGATTAATGTTCTCGAAAATTAGTCAACAATAATCTATAATTTCATAAGCTTAAATTGTTGTGAGTCATTTCCATaaaaaTTAAATGGGAAAT
@M00842:98:000000000-AATBG:1:1102:23661:8031	990	not tested	AG	17	118	ACATATATATTCATCCAGGTTCCACC	ACGTCAGTTCATATTTCACACCC	58.6825	9	F	TAGACatatatatTCATCCAGGTTCCACCTCACTGTTTagagagagagagagagagagagagagagagagagACTACTAATGCCCATATTAATACGTGGGGTGTGAAATATGAACTGACGTTCATTTTcaacaacaaACCCGTCTACCATTTTGTTTCTCAATCCTGGAACTCTTGCG
@M00842:98:000000000-AATBG:1:1103:21819:18346	991	not tested	AT	17	240	GAAGCACCGTCCCTGTCTG	AACGAAATATCAAGGGATTTAAGAGAG	59.022	148	F	GGAAGCACCGTCCCTGTCTGTTCTCCGGTACACATTTGTCCTTTGGCTGTTGTGATAGATGTTGTTCCATAATAATTTTATTATACATGTTTTATCATTAATTAATTTCATaaaaaaTTAGAATTCATCATACAACTAACTTTTCGTTTCATTATAAGAATAATCGTTtatatatatatatatatatatatatatatatataATTGGTTCTATCctctctTAAATCCCTTGATATTTCGTTACAAATTTATTACAGAT
@M00842:98:000000000-AATBG:1:1107:9688:6168	992	not tested	AC	17	226	TGAGCTAGCATGCAATATTCACT	GAATCTAGGCCAGATCTATGTTTCT	58.143	18	F	GtatatataTGAGCTAGCATGCAATATTCActctctATACTCTATTTCTCtgtgtgtgtgtgtgtgtgtgtgtgtgtgtgtgtgTAATTCTtgtgtgAATGAGTGTTCAAATCTTGAGAAAATATGTACTTCCTAATCGTCTTTCTTGAATCTTGGTTTAGTTTCTACTATGAagagagtttttGGTTCTCTTTGAATTACTAATTAATTAGAAACATAGATCTGGCCTAGATTCTATT
@M00842:98:000000000-AATBG:1:1108:28124:9127	993	not tested	AG	17	255	CCACTGCACCAATCATTATTCGT	ATTGCGGCCTTTGGGTATGA	59.828	123	F	ACCACTGCACCAATCATTATTCGTAACTCCAAAATACAAAATATAAGTCTCATCTCATCCTAAGCCAAACACTGCtttttGTAATCTATAAAACCGTATTACAAACATCATTTATTACAAACAAGATAAACCCAAGTTTCATTACTCagagagagagagagagagagagagagagagagagATTACTTTAGAGAAATTTATTTTATATGCTAGAAGTCCAAAATTATGCAGAAAATTCATACCCAAAGGCCGCAATATTACCAGCA
@M00842:98:000000000-AATBG:1:1110:14104:13842	994	not tested	AAT	17	161	TGGTATCAGAGCAGGTCCCT	TGAGAACATAGGCACTCGAGAG	59.4875	48	F	CTATTTAAcccccTCTTCTAGACTCTCACACCACTTGAGACCAATAAGTGGTATCAGAGCAGGTCCCTTGAATTAATTAACTTGATTTGTTTTCGTGAGATTTATTGCATTCATAGttattattattattattattattattattattattattattattattattaTTTATCATGGAAGCTAATTtctctcGAGTGCCTATGTTCTCAATT
@M00842:98:000000000-AATBG:1:1110:16184:12094	995	not tested	AT	17	243	AACGCTACCTGTGGGCAAA	ACTGTAAATGACCTGTAGCCAGT	59.6335	57	F	CAGCAACGCTACCTGTGGGCAAACGGACCTCTAGCGAGGTAAAAGAATACAAGaaaaaTAACTAAACAACATGCTAATAAatatatatatatatatatatatatatatatatatAACCCCAAAACATTTTCATAGTTATTACAAAACTATAACTCAATGCTGCAAATTCCAAAATTCGAAATTCAACATAAAGtatataCTACTCAACCTAATATCTATGATCTACTGGCTACAGGTCATTTACAGTACTATAAGTTCGTCAAGATTA
@M00842:98:000000000-AATBG:1:1111:5216:11712	996	not tested	AT	17	97	TGGTTGATGAGATGCTCCACA	TGCTTCATTCAACAGCACTGAG	59.4095	6	A	TAGTCTGTGTCTCAAATAGAGCTGGAAGAAAGCTTTAGACATGGTTGATGAGATGCTCCACAATGGTGatatatatatatatatatatatatatatatatatGTATACGTATATTCCTCAGTGCTGTTGAATGAAGCAATCTTGTAGTTGATTCCTTGTCTCAATGAGGGGACGGTGACCAAGGGAAACTTACATGGACTGTAACCTGTATGCTGTAATATTCAATTAGATCAAtttttCTTATGCTAAGTTGTAAATTTATTGCAAT
@M00842:98:000000000-AATBG:1:2106:3382:13289	997	not tested	AT	17	125	ACCCATCCTAGCTAGACCCT	TAGCTTCGAGTCACCACTGC	59.255	3	A	ATTCTAAACCCATCCTAGCTAGACCCTTGGatatatatatatatatatatatatatatatatatGCTGGATACTGCCGGAAAGCACAGCCTCATATTATAATTCAATTAAGAGCAGTGGTGACTCGAAGCTACGAATTGTAGCACGAGACAACCTTAATTCATAAAtttttGTGTGGCCaatgaatgaatgCTTCAATATTTATTCTATGGCAAATAGTTA
@M00842:98:000000000-AATBG:1:2106:5176:9839	998	not tested	AT	17	138	TTCCAACTTAATTTCTTTGTTTCCATT	ACTCACGGAAATGGAAGTGACT	58.3665	25	F	CACATTCTTGACCCTCATTCTTcccccTTAATTCCAACTTAATTTCTTTGTTTCCAtttttAGAGTCAGAAATAAATTAGTACatatatatatatatatatatatatatatatatatTATTTATTTCCACCGTCATCCTATAAATGAAGTCACTTCCATTTCCGTGAGTAATGTATGAAATTTTATTTGCTGAATAGTAATATTTGTTTATCATACAGTAGCTTAGAAAATTTACCTTGTGTTTCTTTCATGTATTCAATA
@M00842:98:000000000-AATBG:1:2108:10113:27183	999	not tested	AT	17	186	ACTATAACTTATCGGGTTAAATTCGG	TGTGGCATTTGGTGTGGAGG	59.002	0	F	GATTTAAAAGCatatatACTATAACTTATCGGGTTAAATTCGGatatatatatatatatatatatatatatatatatAAACATTCCTAATTCAAGATAGTTAGGTTAATCATTCTTGATCTTTTGTTGAAATAAtttttATATTCTATTTCAATATACACGAATACATAAATCGTAGTTGACCCCTCCACACCAAATGCCACACGTACACGATCCAGAATGTTGAGAATATTCTAGCCAAAG
@M00842:98:000000000-AATBG:1:2108:25734:13862	1000	not tested	AT	17	130	AGGAGCCTACTTGTAAAGGAAGG	GGCAACGTATCGACAATATTCAT	58.444	40	F	ATTTATAATTGAATCTTTCGTATCAATACTTTCAAATAAGTTATTTAAGATATTCTTTTCCAAGGAGCCTACTTGTAAAGGAAGGCACaaaaaGAACTTTACCTATGCAAATATTTCACAAGAAGatatatatatatatatatatatatatatatatatTACTTTACAAATGAATATTGTCGATACGTTGCCGCACTCATAAGAAAACCAAAGAATTATAT
@M00842:98:000000000-AATBG:1:2109:26141:17715	1001	not tested	AT	17	122	TGTGGGATGTCTAACACACCA	CCAGATCATGTTATATAAGTGCTGC	58.4395	40	F	GGCACTACTCTAACACTCTTAGCGTTCCTACTTAAAGCTTTCATTGTGGGATGTCTAacacacCAacacacAAATAGTCTACTCGGGCAATAACAAATCATCCAGatatatatatatatatatatatatatatatatatAAGCAGCACTtatataACATGATCTGGATGTAACAAATCAACAAATATCAATCGTTTCATTGAACAAACTAAATCTCAAATGGTATTCAAATGTTATC
@M00842:98:000000000-AATBG:1:2111:25101:13530	1002	not tested	AT	17	215	AGGTATGTTTCTGCAGGCCA	ACCCACATATATGCAAGCAGC	59.0345	54	F	ATCAAAGGTATGTTTCTGCAGGCCATTGTTAAATCGCTGTATGTCCTATTCGAAAATATTTGGCAACTGTTACTAGGCTtatatatatatatatatatatatatatatatataTGGATGAATTCTTTATTTCTCTATAAATATTTGATATGGGTGAAATCTTTATTTATCTACAAATATTTGATTTGAGATTTATTTTAGCTGCTTGCatatatGTGGGTGAACTTCCTATTTCTCTACAGATATTTG
@M00842:98:000000000-AATBG:1:2112:14855:10925	1003	not tested	AT	17	123	TCAACCGTTGATGGCCCAAA	CCCAAACTTTAGCCCAAACGT	59.892	22	F	CAAATGTAATAGATACAAAGTTCATCAAAGaaaaaaTTTTCTAATATGCCATCAACCGTTGATGGCCCaaaaaaaaaTGTGTACGTATATGTGtatatatatatatatatatatatatatatatataTTGTAAAATATGGATTGCACTTGAAAACGTTTGGGCTAAAGTTTGGGTCAAAATATAATTTTCTTTGTGCCAAAATAATGCTTAAAATAAATTTTATTTGTaaaaaa
@M00842:98:000000000-AATBG:1:2114:20121:14613	1004	not tested	AG	17	201	AATATAACTAAACACGACCCGATATTT	TACTCTTGCAACTGTGGCCA	58.3795	63	F	CAAAATATAACTAAACACGACCCGATAtttttttATAGTCATTTTCAAGTATaaaaaTCACCATTTAGATCAATTTCtttttCTTTTCTCATCgagagagagagagagagagagagagagagagagaATTGTTTAATATTGATGaaaaaGGCTTTGCATGGAAGCGAAGGAATGACACGAGGGGTGGCCACAGTTGCAAGAGTAGATGAATTCAATTGACCTGGAAAATGTaaaaaGTCGTTAAAGaaaaaaTAGaaaaaaTTGATTCTCtgtgtgtg
@M00842:98:000000000-AATBG:1:1101:28614:18943	1005	not tested	AG	18	138	TCAGCTCTCAGATATTTGCCCA	CCTTGAGGATTGTGAAATCTAATCA	58.1775	35	A	AAACGTTACAAATTTAAGTTCTAAATAATAAGTAAATATTCTCAGCTCTCAGATATTTGCCCAATATTCAATAAACTTGAATATTTATAATGAAAATActctctctctctctctctctctctctctctctctctCATAAAGAAACAAGTAAAATTGATTAGATTTCACAATCCTCAAGGAACCAAAACCTCAATTA
@M00842:98:000000000-AATBG:1:1102:23287:13781	1006	not tested	AT	18	141	TGACAAAGATCATAGTCTTGCCA	CCTACCAACCCAATCAGACCT	58.4595	33	F	TATCCAAATCTCCAATAGTGACTGATTGAGTTACAAAATCATAAAGaaaaaaGAAGCAAATACTAAAGTAAAATGCAAAATCAAGTATATGACAAAGATCATAGTCTTGCCAAATTTCAATAGTaaaaaGCATCAAGTTATGATAatatatatatatatatatatatatatatatatatatTGTTATATGGGTTGGGTTGAGTTGGGTTAGGTCTGATTGGGTTGGTAGGTCATTT
@M00842:98:000000000-AATBG:1:1105:27802:18511	1007	not tested	AG	18	202	TTCGGTTGCCTGTGCCATAT	TGTTGCTCTATGTGGCCATGT	60.015	38	F	CTGTGGCTGCTGACTACAGACCTTTCGGTTGCCTGTGCCATATTCAACTCCCCACCTCCCCAAAAGAAAAGGGAAAACAACagagagagagagagagagagagagagagagagagagCAATTATACTTGGATTTGtttttATATTAAGAAAGATAAGATTTaaaaaaGCCAAAATTATAGTTGGGaaaaaGGAACAAGaaaaaGACATGGCCACATAGAGCAACAAGAAGAGTAGAAAGAAAC
@M00842:98:000000000-AATBG:1:1113:13540:9170	1008	not tested	AT	18	173	ACCAAATGTGAAATCTTCATGAGAA	TTTCCGGCGGTGTGAAGAAA	58.9675	19	F	AAATTTCCaaaaaaGGAAGAAAGTTCTCCACTTCtttttCTAAAACCTCAATAATAAATGTCTTACCAAATGTGAAATCTTCATGAGAACTATTCTAATTCGAACTTTtatatatatatatatatatatatatatatatatataTTACTTTGTTtatataTTATTTTACAGAATCCAGAAAAGGGCaaaaaaGGaaaaaaaaTGGAAGTATTACttttttCTTCACACCGCCGGAAACCGGGCGGCATAACCATGGAGGA
@M00842:98:000000000-AATBG:1:2102:10298:21392	1009	not tested	AT	18	157	CCGTCCTTCTCCTATTCGACC	ACGTGAGTTCAACTTGCAAAGA	59.328	6	B	AATATCTCAACTACTTCCCCGTCCTTCTCCTATTCGACCTCACTCtatatatatatatatatatatatatatatatatataGATacacacTTACTGACTTAGGCATTGAAGGGTCTTAGCGGAGAACCTCTCCGCTAGCCTAACGTATTTTCCTCTTTGCAAGTTGAACTCACGTCCTTTACCAAGTCTAG
@M00842:98:000000000-AATBG:1:2103:11558:4667	1010	not tested	AT	18	169	ATTTGCCCACACCACAACCA	AGGACGGATGTTCTAAGCTTCG	60.424	43	B	CTTTTGTCTATTTGCCCACACCACAACCAACAATcacacacaAGGTTAGCAATTATTGAAAAGAAAACTGTAatatatatatatatatatatatatatatatatatatAATAACAAACTTAAGAGTTCTAGGCTTCCAATCTTGTtctctcAGCCTCGAAGCTTAGAACATCCGTCCTTAGATAGGAAACACTACTTTTGGGCATGTGGACCTCTAGCGAGATAACATAAATAGGGAGAAATAGCTCAACAAATATACCAATACACGCATATACAACTCG
@M00842:98:000000000-AATBG:1:2103:25073:17009	1011	not tested	AT	18	179	ACAACCATCTAACCTTCCGCA	ACTAATGCACACTTGACGCA	58.886	66	F	TATAAAGGTGGAACAACCATCTAACCTTCCGCAATGATTAAATTGTTAGGttttttttttttttttttAATTCTTTAATCGAAAGACATTTTCTTGGTTtatatatatatatatatatatatatatatatatataTGTATAAATTATAAGCGCAAAATATTGCAGTAGTTATGCGTCAAGTGTGCATTAGTAAACGTGCAGTAATCCGTAATTAATCATACAT
@M00842:98:000000000-AATBG:1:2106:3762:11882	1012	not tested	AC	18	97	TGTCATCGTTACTCTCCTTCTCA	TCATTGTTGGCTCCTGGTGA	58.9485	14	A	TGCCGTCGATGTGATCACTCCAACTAATAATGTAGCCAATATTCTCACTAGGTGCTTTtctctcCTCATTGTCATCGTTACTCTCCTTCTCAAGTTTTGATGTCTCtgtgtgtgtgtgtgtgtgtgtgtgtgtgtgtgtgtgCGTGTCACCAGGAGCCAACAATGAACATGAGAATCCCAATTTTAGAAGATGACCCTTGACATTTTATT
@M00842:98:000000000-AATBG:1:2108:9851:10387	1013	not tested	AG	18	98	AGTTTGAAATTTGTCCGCTGGG	AAAGGAGGCGCGTGATTGAA	60.2845	10	F	TATAGAGGAGTTTGAAATTTGTCCGCTgggggAAGAGGGGgagagagagagagagagagagagagagagagagagaTTTCAAAATTTTCAATCACGCGCCTCCTTTTGTCACTCAC
@M00842:98:000000000-AATBG:1:2109:18675:12766	1014	not tested	AT	18	189	GCTTTCGATACAATTATGATGACTGT	CGGGATGGGATCAAACTGTC	58.238	11	F	GAAATGCTTTCGATACAATTATGATGACTGttttttCAATTGatatatatatatatatatatatatatatatatatatTAAAAGAAATAATAGTCATAGAATCACaaaaaaaaaaaaaaaaaaaGATTGTCTCATATTGTTTGGCATTTGCTTGACATACGAGAAGTAAGGGATGACAGTTTGATCCCATCCCGCCCCGCCCTATGTATATTTTATAAAatatatTCTATAGAGTTtatataTtatatataaaaaa
@M00842:98:000000000-AATBG:1:2111:23426:11430	1015	not tested	AT	18	235	GCGGCGATACATGAAACAGT	TACCCGGTCAAACTTCGACG	59.516	117	F	CCGACCTTGAAATTTGGGCTCAACGTTTGTcgcgcgGCGATACATGAAACAGTGTATGATTATGTAAATACGTAATGATTTGCAAAGCGTGAACAAGTCATTTGCTGTAAATGGATAAAtttttttAATTCTCTGAAGTACATACCTAGATAATAATTAACACCAACATAatatatatatatatatatatatatatatatatatatTGATAGGGTCGAAAATGGAGTCAACGGAATCGACTCGATTTCCGTCGAAGTTTGACCGGGTATATGATG
@M00842:98:000000000-AATBG:1:1103:22854:11809	1016	not tested	AG	19	178	TCGGTTAGTTAAATTCTTCATTCTTCT	AGTTGTTGATTCGAGTCCCAT	57.288	33	F	ATGTAGCTGATATAATCGGTTAGTTAAATTCTTCATTCTTCTAATTTATTCACTGCTTTTATTAATTAAAGAGAAagagagagagagagagagagagagagagagagagagagAACTATTTTCCCtttttttAATTTTAAAGAGGATCAAAGCTAGTTCTTCAATTATATCTATGGGACTCGAATCAACAACTTATATGTTCCAAGTGCCGACCGATCAACCTGTGCCTTACTATCAACTTCG
@M00842:98:000000000-AATBG:1:1104:29224:17203	1017	not tested	AT	19	153	TCCTTGTGAAAGATGAAATGGGT	AGACGCATTACTTCCTCCGTG	59.1975	43	F	TTGAATGCAATTCAATTCGAGGGGAAGAGATCACACCTTAATTAATATTTGGATAAAATGTATTTTATTTCCTTGTGAAAGATGAAATGGGTAGAAAATCtttttATaaaaaGTAATAGACACCAAACCTCCTTTtatatatatatatatatatatatatatatatatatataTGTATTTAAATTAAGCTCCTTGCTTTTGCACGGAGGAAGTAATGCGTCTTTTCTaaaaaCACAAATTAGCAGGATGTCTATTAttttttCTACAGaaaaaTTTTCTACT
@M00842:98:000000000-AATBG:1:1106:11413:11935	1018	not tested	AC	19	140	GGGCACATCTTAATGTAGGGC	CCCAGATGTCCTGAAACGAAA	58.4955	19	B	TGAATGAAATGAGACATTTAGGTCATGAAATTATTAAATGGACCAATAGGGGCACATCTTAATGTAGGGCCACATCTGtctctctcTTTtgtgtgtgtgtgtgtgtgtgtgtgtgtgtgtgtgtgtgTTTGGCTCATTGTATTGGTTTCTTGATTATAATGATCAAATTTTCGTTTCAGGACATCTGGGGAACAGGACGgagagaACTTGGAATGATAGGTT
@M00842:98:000000000-AATBG:1:1110:24304:18013	1019	not tested	AT	19	240	AATCGTTGCAGAGGTTGGC	ATTTCGAAACTTTGAATGTTCATGATT	58.1315	101	F	AATCGTTGCAGAGGTTGGCGTGATGGAGGAGTCCTCTAAAGTGTGGGTAAGTGCAATTGTGAATTTGCTGAAGATACGTTTCAAAttttttttCTGTTACAAATTGCaaaaaTGAAATGCatatatatatatatatatatatatatatatatatatatTGTTATTTATATCTTTGAAAATAGTATTTGATTTAAATTGATTCAAATTTCTCCAAATCATGAACATTCAAAGTTTCGAAATATTTTATTAAAATGAAATATTCTATTTGGTT
@M00842:98:000000000-AATBG:1:1112:10292:18203	1020	not tested	AT	19	115	TGCAAGGTAACAATTAGATGACAAT	AAACTATCGCGCGCTTGTG	58.439	18	F	AAATTCATGAAGTGTTGAAAGTTAATGatatatGCAAGGTAACAATTAGATGACAATaaaaaTTATCAAAATGAGatatatatatatatatatatatatatatatatatatatACACAGACGCGcacacacaAgcgcgcGATAGTTTTGATTTTGGTACTGACTTATTACtatataCACCATCATTTATCATTACTAATTATTTAAATATAAAGATTGTTTCtttttATTCAAA
@M00842:98:000000000-AATBG:1:1113:14235:17617	1021	not tested	AG	19	94	CCCAACGGAGATACTGGAAGG	TGGAATTCCTTCAGTAACCTCCC	59.7975	10	A	CGGGCTCCatatatGAATTTGCATCATTTTGTGCCATCTCAGACAACTAAACCCCAAACACGAAAATCCCAACGGAGATACTGGAAGGAACTTCTCTTtctctctctctctctctctctctctctctctctctctcTGGGGAGGTTACTGAAGGAATTCCACATAATACCTAGAGCTGAATTAACTCACCTCATGCATCAATGCATATGATAACGGCAAAATCACAGTCAACGAGATCCATAAAATAAC
@M00842:98:000000000-AATBG:1:1113:18941:22424	1022	not tested	AC	19	164	TGGAGTTTGTCATACATCCCAAGA	TGCAAGCTGGTATGTGTTGC	59.557	63	B	TGGATTCTGGGCTTATTCCATCAAGATAATAAGGAAATTGATGGAGTTTGTCATACATCCCAAGATTCTACAGTCagagagTTGGTTGCTGAAAGACCAAGACTTGCAAAGAACATCAATTCCAGATAacacacacacacacacacacacacacacacacacacacAAACACAAACATTGAGAAAGCAACACATACCAGCTTGCATTCAAACGTTGTGAAGAACCA
@M00842:98:000000000-AATBG:1:1113:21790:10071	1023	not tested	AG	19	245	TGTTAGTTATTTGCTGGTTAGTGGT	TTCCAAGCTGCCAAAGAGGG	59.6195	83	F	ATTTGTGATTATCATTGTTAGTTATTTGCTGGTTAGTGGTTTAGTTACTTTGGAAGCATACTGTGAATTGCTTCTTATGTGCTACGTGGAAATTACGCAGTGCACAGTTTTAAAGATTACAACagagagagagagagagagagagagagagagagagagagATTAGACGCAGAGATAGATACATGGATACACAGatatatGGAACTTGTAAGGAGATaaaaaaaGTTATTTAAGTTTGCACCCTCTTTGGCAGCTTGGAATT
@M00842:98:000000000-AATBG:1:2101:7736:24670	1024	not tested	AG	19	149	ACCAAACAAATAAATAATGACTTCTGC	TGCATGACTTCTATTCTTCAATTCA	57.325	57	F	aaaaaTAAAATCTGaaaaaTGAAAACCAAACAAATAAATAATGACTTCTGCACAAatatatACGtatataATATacacacatatatTgggggggAGAgggggggCGCTagagagagagagagagagagagagagagagagagagagAATGAATTGAAGAATAGAAGTCATGCATaaaaaGAAATAAAATAAGAGAAGAAAGGAACaaaaaaTATATCTTAAATTGTTTATAAAGTTATACT
@M00842:98:000000000-AATBG:1:2102:2805:15986	1025	not tested	AT	19	152	TGATGAGATAAGGTTGTGTGGG	TGTCACATTCCACAATGCTTG	57.566	35	F	CATTGGTTCTTTTCTTAAGCAAGACtttttGCTTGATCAATAGTGATTGACCAAAGGGAAATTACCTTTGGTAGATGTGTAAGAGGTCAAAAGCTCATATGATGAGATAAGGTtgtgtgGGTATCTTGAATATTCACATAAAACACAGaaaaaTATtatatatatatatatatatatatatatatatatatataTTCAACGaaaaaaaaTATATCATTTCAACAtttttACAAGCATTGTGGAATGTGACA
@M00842:98:000000000-AATBG:1:2108:12608:10001	1026	not tested	AT	19	132	AAGTTGGAGCATTTGCATTCAA	ACATCTCCTTGCGCTTGTGA	58.8125	21	F	TAATTAAGTTGGAGCATTTGCATTCAAAATAGTGACttttttGTTCTTtatatatatatatatatatatatatatatatatatataGGTAAAACTTGTTAACTGCAttttttttttATCACAAGCGCAAGGAGATGTAAGAAGGGaaaaaaaaaaTCAACTATATTTGGGTTTTAATTAAGTTCtttttttCTGGACaaaaaTTTTAACCAAGTTATCGTTCGTTCAAATATGAATTATTTTAAATaaaaaTATA
@M00842:98:000000000-AATBG:1:2109:26147:19447	1027	not tested	AG	19	118	TGGACAAGGACTTTGCAGGG	CACCACTTCACCTCGCTCAA	60.2145	8	A	AAACCAACATGGACAAGGACTTTGCAGGGATCAAAGTagagagagagagagagagagagagagagagagagagagAAACTATTGCCAATATAAGAATGAGACAAGTATTGAGCGAGGTGAAGTGGTGCATTCTTTATTCCCACCTTCTCCAGTGGCCATCTCCACATCTAAACATAATATTGATTTATAATGCATGTACGAGGTAttttttCTTGGAGTATGAATACACGCAAATTTCG
@M00842:98:000000000-AATBG:1:2114:15685:18095	1028	not tested	AG	19	141	AGTGTCCTTGGCTTCTTTGGA	TGTACAATTCCTGTCACAATTTCTT	58.462	26	A	CGGCTTTTCACAGTTTGTATGCATGTAAAGTGTCCTTGGCTTCTTTGGAGCCAAGTTAAATGTCCACATAACACTtctctctctctctctctctctctctctctctctctctcTTAGTTTAATCAAATGTTAACTCTGAACCAAAAGAAATTGTGACAGGAATTGTACATAATTTTATGGGTATA
@M00842:98:000000000-AATBG:1:1107:16210:13791	1029	not tested	AT	20	143	AACCTTCGGTCGTCTTCTTT	AACTATGGCCTCCCTGATCG	58.0215	51	F	TTTTAATTAACCTTCGGTCGTCTTCttttttGGTGCATGCGATTTGATAGCTCTCAGTAAGTTGAAACCTTCGAACCAGatatatatatatatatatatatatatatatatatatatatAGATTATCTTTTCGATCAGGGAGGCCATAGTTTCATTTCTAAATATGTAGTATTTAGCACCTTAAtttttGTTCAGAAATAGCTTTTAATTAACCTTCGGTTGTCTTCttttttGGTGCATGCGATTTGATAGCTCTCAGTA
@M00842:98:000000000-AATBG:1:1110:3867:10594	1030	not tested	AT	20	169	TCTCCAAGACTGTTGTAAATCCA	TGTTGCACACCTTGATTCGT	57.8825	81	B	AGTAACGAAACCACGGGCAGATGCAAATGCCATTTTCAAatatatAAATGCTATTTAGAACATAAAATTTATTTCTCCAAGACTGTTGTAAATCCAAATAATAGTTATCAAAATTATTCACAATACTGatatatTATAGATGATCAAATTATGCAATGTTTTAAAAGGGTCAGTTTCtatatatatatatatatatatatatatatatatatatataAAGTTACGAATCAAGGTGTGCAACATACaaaaaTC
@M00842:98:000000000-AATBG:1:2101:21699:16672	1031	not tested	AG	20	120	TGTTAGCTTTCAGTTCATCATGCA	AGGACACCAAATACCAGACCA	58.947	17	A	CATACTTATGCAAGTACTCTTTCTCACaaaaaTTTTACACCAAACATTGTGTTAGCTTTCAGTTCATCATGCATACTTATGCAAGTACTGtctctctctctctctctctctctctctctctctctctctcTGTGGATAAATATGCATTTGGTCTGGTATTTGGTGTCCTaaaaaTGAAATGTCATCGTGAATTATGACTAAACAAGAAAAGGGTCCTTAGAAAGCTGTGGAG
@M00842:98:000000000-AATBG:1:2102:25966:14898	1032	not tested	AG	20	224	CCGCCACCATTCGACAGTT	ATCAAGTGCAAACGTCATCTAAA	58.8655	9	F	AACGGATAAGCCGTCCCCGCCACCATTCGACAGTTATACACCCCagagagagagagagagagagagagagagagagagagagagTTTATTAATTCAAAATCCATATCAGGaaaaaaGGGGAAGAACaaaaaGatatatatTTTTCTACTTCAATCGGTGGGAATGGAATCTAACAAGGAAACATTCTCCAATTTAGTTATTACTTTATCGAATAAtttttAGATGACGTTTGCACTTGAT
@M00842:98:000000000-AATBG:1:2103:12563:6721	1033	not tested	AT	20	130	CGTTATGGTTGACATCTCATCATGT	CGGACTCTAGTAGAATACATGCA	58.392	28	A	CGTTATGGTTGACATCTCATCATGTTACTTGACTTAGGCAAAAGCATAACTTTtatatatatatatatatatatatatatatatatatatataTTAAATGGAATTCATGCATGTATTCTACTAGAGTCCGaaaaaaaGTAAAATAATAACATAAGTAAaataataataataataataatcatcatcatcatcatCGTCGTCATCGTCAACAATT
@M00842:98:000000000-AATBG:1:2103:19430:12723	1034	not tested	AT	20	189	GTATCTCACCAATGAAATTGTTGAAAT	GTACATTCATGTAACTGTGGGTTT	57.3935	35	F	GGTATCTCACCAATGAAATTGTTGAAATTAAGAGACCTACATAGATAAGAGAAAAGAAAGCATtatatatatatatatatatatatatatatatatatatataTGTAATCCATCaaaaaCAGTaaaaaTGTACCAAAACTCAAAGTTATGAGACAttttttGCaaaaaaCCCACAGTTACATGAATGTACATGGCaaaaaaTACAAAATGCTTACAGGAAAACCAACTGATGTAGGGATCCTAT
@M00842:98:000000000-AATBG:1:2103:6705:6712	1035	not tested	AT	20	194	TCTATGTGCGGTGGTGCC	AACGTCAAAGAAGGTGCGGA	59.9555	41	F	TCTATGTGCGGTGGTGCCCACTGCAAAATAtttttGAGTATTTTGACCCGTTTTGCCTTtatatatatatatatatatatatatatatatatatatataTGACTCCGATAAATTTCTCTAACTCCGAATATGTAATTAATGTATTCAAAATCTTATCTAAATTGATTGGTTATGTCCGCACCTTCTTTGACGTTTGATAATTTAATTCGGATAATTGTATTTATTTTCAAAACTCCTtgtgtgATTATTT
@M00842:98:000000000-AATBG:1:2106:18310:20443	1036	not tested	AG	20	189	GCGTTCCCAATAGGTAATTGTGG	ACTAGCAACTATCTCCCTCCAT	58.864	6	F	GCAGAAGTTGAAGAAACTGTAGTGCGTTCCCAATAGGTAATTGTGGATTCCCgagagagagagagagagagagagagagagagagagagagaGGTGGACTGTATGCAGAAATTGATAACCCtttttttAtttttttGCCCCGAACAAAATGAAATTTTAATCTTTACAAATGAAAATTAACaaaaaaTAAATGGAGGGAGATAGTTGCTAGTAATTCATAATTCAagagagGTCAATGCAAtttttCCCTCCACCACT
@M00842:98:000000000-AATBG:1:2108:25741:20820	1037	not tested	AT	20	201	TGTTCTACTGAGACTGGTGGT	CAGACCAGTCTTTACGCGGT	59.04	92	F	TAACTTTACATACACATTGATGATGTTCAAATTCATTGTTTAACATGAAAGGTTCAATCATTTCGAAATATTGTTCTACTGAGACTGGTGGTAGAGAATTTGCTTCAATAGATAgggggATAGTTTATAAATTATTTCATGGTCATTTACTCTTTCAATGGGAGGACAAATTTGGTATTATTACatatatatatatatatatatatatatatatatatatatatTTATTATGCATATCATGATCGCAAGTAAACCGCGTAAAGACTGGTCTGCTAACTACAAAA
@M00842:98:000000000-AATBG:1:2110:16531:13051	1038	not tested	AT	20	240	TTATCCCAGGATTCAACGTTGT	GCAGTGTCTGTCGGATGAAA	57.9545	20	A	ATTGAGGTAATTATCCCAGGATTCAACGTTGTCTCTTTGATGATCTAGCAAGatatatatatatatatatatatatatatatatatatatatGTTGAATTCATGTTTGCAATTTGAAAAGGTATCAGGCTTCCCAGTAAACCATGCTGCAACACGTCGAATACTACTGCGCTGTGCATTCCTGGACAAGAGCCATGCCCAGTTAGGGCCCTGCATTTGTTCTACGACGGTTTTCATCCGACAGACACTGC
@M00842:98:000000000-AATBG:1:1101:5521:14400	1039	not tested	AT	21	192	TAAGAGGGTGCTTGGCTTGC	TCTACAATTGTCACATTCATTCTTGA	58.9945	15	F	GAAATTTACTATATGGTAAAATTATGTGGCAAAATTACAATTTTATCCTTTAAGAGGGTGCTTGGCTTGCCACTTGTTTATTTCCatatatatatatatatatatatatatatatatatatatatatTATTTTAATTGTGAGAAAGAGTTTAGAGTGaaaaaGATTaaaaaaaTTCTAAAGTTCAAAAGAAATTAAAGAATTTTGTGTAACAAATTTCAAGAATGAATGTGACAATTGTAGAAatatatTGTTAGGT
@M00842:98:000000000-AATBG:1:1102:17839:10809	1040	not tested	AT	21	207	TGAGGAGATTTAAAGTGAAAGGGT	ATGCGAGTTATGAACCTTATATATTGT	57.4275	9	F	TCTATCAACTTATGGTAAAAGATGAGGAGATTTAAAGTGAAAGGGTAATATTTAAatatatatatatatatatatatatatatatatatatatatatGTATGtatataTGCCTACCCACCAGTTATCCATGGGTACCTTGGATTGAGTaaaaaaGTGGTGGGTAATTAGACGACCAGTAAAATTACTCGCATTTTATTGGGTACAatatatAAGGTTCATAACTCGCATTT
@M00842:98:000000000-AATBG:1:1103:5607:7674	1041	not tested	AT	21	123	CCCAAATACATTGCAACCAAATTGA	CAGTAGCTAGGCAAACATCCTCT	59.5805	16	F	GTAAACCACTTTCACCAAttttttATGttttttGAGGAAGgagagaATATTTTAGATATTAAATTACCACTATGAACATGTAGgagagaATCCCCAAATACATTGCAACCAAATTGATGaaaaaGGAGATCAAatatatatatatatatatatatatatatatatatatatatatGTAtgtgtgtgAATATTAGAGGATGTTTGCCTAGCTACTGaaaaaTTATTTTGAAAGTATTGATAGAGTAATTTCTAATTTaaaaaTAATAA
@M00842:98:000000000-AATBG:1:1104:13850:20854	1042	not tested	AC	21	129	GGAGTCTCATCGCCATCACA	TTCATTCTTCTTCGATTCATTATGGT	58.4005	25	F	TGAAGAACTTTGTATGGTAGAGTAATGATAGATTAACGATGATAATTAATATGTTTTAGTGAAATTAtttttGTGTATTAATATGTTTTATCTTCTAGTTAAATTAGCTATAAATAGTGTGAAAGGAGTCTCATCGCCATCACATACCTTATCTTTGATCAACACTAAAacacacacacacacacacacacacacacacacacacacacacATTTATGCATATAAGTACCATAATGAATCgaagaagaaTGAAATTG
@M00842:98:000000000-AATBG:1:1105:20106:17405	1043	not tested	AT	21	136	AACAGACAAATACACGTGCACA	GGCATAGCATAGGATCTTTCCCA	59.5255	9	F	CACaaaaaTTACGTCTTGAAATAAATGTTACAAACAGACAAATACACGTGCACATACACATAAatatatatatatatatatatatatatatatatatatatatatGTCTATAatatatTgagagaaaaaaGTATACCCTTAAGAATGGGAAAGATCCTATGCTATGCCAAGAAAGAATGCAAGAAGAGGGG
@M00842:98:000000000-AATBG:1:1107:10094:24567	1044	not tested	AT	21	124	TGCACCATTGAATTTCTAGCATCA	ACCCAATTCCAGGCGTGG	59.629	17	F	TAtttttACtttttGCACCATTGAATTTCTAGCATCATTTGGACTGGAAAACAAatatatatatatatatatatatatatatatatatatatatatTTTTGCCGACTCAGGTTGCGCGTCCACGCCTGGAATTGGGTGCGGCAGCGCCCAGGGCAGAAGCCCAAACCTTTTGGGCATGTCCTCGCTCAtttttCTCCACGGTCGCGCCCACTTTAGAATGGTTTTCGACGTAtttttGACTTATTTTGGCCCTTTATGTACGTAT
@M00842:98:000000000-AATBG:1:1107:13981:15245	1045	not tested	AT	21	190	AAGGTTAAGCATATTAAAGATGTTGGT	AGTCGATACATATGCCATCATCGA	58.673	10	F	CATCCTCTTAAACAGATAATAATGACAATTTAGAAAGGTTAAGCATATTAAAGATGTTGGTGTTTTGTTGAatatatatatatatatatatatatatatatatatatatatatTATTTGTATTTTGAATTTTGGAAGAACATTATATTTATCAAATGCGATAGGGTGATGGGAAAGAttttttAtttttttttCTCGTCATCGATGATGGCATATGTATCGACTttattattaGaaaaaaaaaaaTTTTAAATTACGTTAAG
@M00842:98:000000000-AATBG:1:1111:11497:5650	1046	not tested	AG	21	131	ACCAATCAAATTAGCTACAGGTCAC	TGGACAAATCTCTTGCTCTCAAC	59.142	36	B	ATTCTATAGTTTTATAAATGGTTGTGGGGATTCTATCAATtatataATATGAaagaagaagAATGACCTTAAGGTATTTTATTGATATCAAGAATGTCCAGCAAAAGTACAAAAGTATACCAATCAAATTAGCTACAGGTCACTTATACTAACATTATTATGTAAAAGtatatataCATagagagagagagagagagagagagagagagagagagagagagAATGTGTTGAGAGCAAGAGATTTGTCCAAatatatatatatatatAGGTATCTATGCAC
@M00842:98:000000000-AATBG:1:1111:17454:7878	1047	not tested	AT	21	232	AACTTGTCAAATTGTGTTATGAAAGTT	TTCCATATTCCCAGCCGCC	58.5985	63	F	ATGTAACTTGTCAAATTGTGTTATGAAAGTTACTTTTATATGTTTCTTGATGTTACTTTGTTCAATTTTGGTTTCtttttATAGTTAAATTAGTtatatatatatatatatatatatatatatatatatatatataCTGCATAAATACATATAGTTATTTGATAATCGATCTGGGAGATGTGTTCCAGAAATGTTATGACTCAGTAATATTAATTGGGGCGGCTGGGAATATGGAATTAACCTATCCCTTCTGTCTCTTATTTCTCTTAATTAT
@M00842:98:000000000-AATBG:1:2105:16782:16707	1048	not tested	AT	21	167	GTGTCCACGTATGAGAGTTCACT	TGTGTATGCTGATAATAGGCTAGGT	59.6385	1	F	GAGAttttttCtttttttttttttCttttttttttttttGATGAGTGTCCACGTATGAGAGTTCACTAatatatatatatatatatatatatatatatatatatatatatTGTGTATTGTGATCAGTGTTTGATGGaaaaaGCAAGAGAAGGTCAAAATCTCAATCCACAACTCTAGGtttttGATACCTAGCCTATTATCAGCATACACAT
@M00842:98:000000000-AATBG:1:2108:6064:10642	1049	not tested	AG	21	129	GCACACGTGATTCAAATGCC	CCAATAGAAGTTACACGTTTAGTCTGA	58.9245	16	F	AATTGAATaaaaaaaaTCTGGGGCACACGTGATTCAAATGCCATGTCACTTaaaaaCAtctctctctctctctctctctctctctctctctctctctctcTGGTTAAAAGTCAACaaaaaaaaTTCAGACTAAACGTGTAACTTCTATTGGATaaaaaTCATGCTTTCTCCATCACATTTTATCTCAtttttt
@M00842:98:000000000-AATBG:1:2114:18793:24589	1050	not tested	AT	21	203	AGCCATGATAGTAGTAACATTTAAAGG	TCACAACTACAATCCAACTGCA	57.812	8	B	AGCCATGATAGTAGTAACATTTAAAGGTGAGAAGAatatatatatatatatatatatatatatatatatatatatatAGGAGatatatGGTGATGCAAagagagGTTAAAATAAGGGATGGGCTTGGTGGGGAAATGGGGACAAAAGTCGTGAAGATATCAACAAAGTTTTCGAGTGTATATGCAGTTGGATTGTAGTTGTGAATTAAGAAATGAATTATATTCGTTcatacatacataCatatatatatA
@M00842:98:000000000-AATBG:1:1101:7458:15690	1051	not tested	AT	22	197	GCAATCGTGCGTTCTTTCTATCT	GACAGAAATGAGCGTACTATTCAA	58.403	59	F	TCTGCAAGTCCACAAAACAACATTCTTGAGATAAATTaaaaaTTTCTCAACTCAGTAAACCAACTTAGTTCAGCAATCGTGCGTTCTTTCTAtcttcttctCTCTATTGCTTAGTGTCCCTGTATCAATGTGTTTCTTACTGAATTGAGTCTTCtatatatatatatatatatatatatatatatatatatatatataATAGATATTCaaaaaTTTGTCCATTgagagaTAGACAAATTTTGAATTTGAATAGTACGCTCATTTCTGTC
@M00842:98:000000000-AATBG:1:1108:10783:25934	1052	not tested	AT	22	115	TGCTCTTAACATTGCAATTCCCT	TCCTGGCTAATCTGTAACTCCT	58.4575	15	F	AATATTACctctctCCctctctctCCCAATACTAATTAGTATAAATATGAAATTTTAATAATGCTCTTAACATTGCAATTCCCTATAAGAAATGCACTTtatatatatatatatatatatatatatatatatatatatatatattttttCATTTAGGAGTTACAGATTAGCCAGGATAATCAAATATTTGATTAAACATATGAATATCAATACAAGAAGatatatCGTTACTAATGaaaaaTTTGTGATGAATATGACTTCATTACATGTAGACAATAATTATG
@M00842:98:000000000-AATBG:1:1114:19665:20194	1053	not tested	AT	22	138	ACTGTTTCCTGACATTACAATGAAA	TGAACCCACTACTAATTAAACAGCT	57.8215	33	A	ATATGTGTAACGATCATGACTGTTTCCTGACATTACAATGAAAATTGAACGTTAATATTGGTATCATCATACTCAAatatatatatatatatatatatatatatatatatatatatatatTCAAGATCATTAGCTGTTTAATTAGTAGTGGGTTCAGGTATTCATGGTGTTAATTTGGGCAAT
@M00842:98:000000000-AATBG:1:2103:21054:10325	1054	not tested	AT	22	194	TCTGGACCACTTTGACTCTCA	ATAATGGACTGCCGCATCCG	59.463	45	F	TCTGGACCACTTTGACTCTCATGTCTTCCATTCATTTGACAATAaataataatCTTCATCTGTGTCtatatatatatatatatatatatatatatatatatatatatataTGTATATGtatatagggggTgggggggggggggggggAgggggggggggggggggggACAACACCGGATGCGGCAGTCCATtatataGTTATATTATATGGAGGAATGAAGGAATTCGGGTCAGATAAATGGATGAAATATGCATTAATTATTTGGTCATGAAGTGAATAA
@M00842:98:000000000-AATBG:1:1107:22335:12008	1055	not tested	AT	23	124	TGATGAGATTATGAGTTCTGGCAGT	GTCAAGTCAAATAGCTTCCACCA	59.399	19	A	CTTGTGATGAACAAGAtttttGCTCTTTGATTTCCATGATGAGATTATGAGTTCTGGCAGTTTTGATTCCATTTCTTGAGatatatatatatatatatatatatatatatatatatatatatatatCAATAGTGAATTGGTGGAAGCTATTTGACTTGACTTGATCTCatatatTGAATTTGtatataGT
@M00842:98:000000000-AATBG:1:1109:13031:10016	1056	not tested	AT	23	163	CACTGAAATGTTAAGACTCCTTCTT	GCTGTGTTGACATGGAGTTGC	58.7995	57	F	CACTGAAATGTTAAGACTCCTTCTTATAAGGAACAGCCGTTCGATcccccTTCCCGAGACCTCCtttttATAAAAGaaaaaGatatatatatatatatatatatatatatatatatatatatatatatTGCCAATGATGAATGCAACTCCATGTCAACACAGCATTAAATGTTCttttttCCCTTAGTCAAAGG
@M00842:98:000000000-AATBG:1:2104:23814:24233	1057	not tested	AT	23	130	TCTCATCACATGTGCCAATTGA	TGCAAGCTCTCCTACTGCTTC	59.1895	3	A	GTAAGTCTTAtttttCCACATCaaaaaGAAGATATGACACATCGAAACaaaaaCGCTTTTGTACaaaaaTTATTCTCATCACATGTGCCAATTGAAGAatatatatatatatatatatatatatatatatatatatatatatatTGTGGAAATTAGCATTTAAGTCAGACTAACATCATTACGAAGCAGTAGGAGAGCTTGCAAtttttCTTGACAGTTTCTTATATTAAGTTTAATAATGAAATTAGTAAAA
@M00842:98:000000000-AATBG:1:2105:22629:10171	1058	not tested	AC	23	184	AGGTTCGTAAATTAAGTTCTTTACTCT	GTGTCTCAAATCAAACATGAGTAGA	57.1745	36	F	AATTTTCAATGGAAAtttttAGGTTCGTAAATTAAGTTCTTTACTCTtatataCTGAtttttATTGAttttttATGTGTCGGTacacacacacacacacacacacacacacacacacacacacacacacTATAGTAAATATACAATGAGCTCATCAAATTCAATTTAGTTGAGTTTCTTTCTACTCATGTTTGATTTGAGACACTTAAATTCAATTTAATTTGAAATTATATTAAATT
@M00842:98:000000000-AATBG:1:1106:11980:8377	1059	not tested	AT	24	140	ATTCGTACGTGTACTCCATTGCT	GGGTCATGCAGTATAGCTCCAA	60.007	13	A	TGTATATTTCCGGAAAACAAAACCATGCACCATCACTGGGTcccccAATTATATTCGTACGTGTACTCCATTGCTTTTATTGTTGCAAatatatatatatatatatatatatatatatatatatatatatatatatGTATAATTTTCGTCTTCCACACGAAAGCGTAGACTTGGAGCTATACTGCATGACCCCATATTCGTAAAATTAATTTGTGACCATCACAtgtgtgtgtgtgtgtgtgtgTAGGGGATGTCCAACATGAATTTTAATTCTGAATTCAA
@M00842:98:000000000-AATBG:1:1106:22391:19310	1060	not tested	AT	24	201	TGTCAACTGAGGAGCAATGCT	TGCACTTCTTATGTCATTTGTGC	59.065	95	F	TCAGTTTCATAGCCTTTCAATTTTCAGTTCTGTCAACTGAGGAGCAATGCTTaaaaaaCCATACCAAAGATAGGATCAGGTGctctctTGGTCATAGATTCGAACAATTAAATTGATTTAATTACTGGTTCAATTGGTATGATGTCatatatatatatatatatatatatatatatatatatatatatatatatTCAATATAACACTAGCACAAATGACATAAGAAGTGCAAAATCATGATAACAAATAtttttA
@M00842:98:000000000-AATBG:1:1110:15955:28021	1061	not tested	AC	24	139	GGTGAACAACAGACGATACTCCT	GTGTGACTGACTTCCTGTGACT	59.9775	6	F	GATTTCGTGCTCCTGATTTTGGTGAACAACAGACGATACTCCTCGTATTacacacacacacacacacacacacacacacacacacacacacacacacAGAGCGATATAAATAGTAGCACACTTTCTAAACCAAGAGAAGTCACAGGAAGTCAGTcacacaAATATGACTTCATCAAGAAATTCTAAACTCCCTTTATGACACGCCCACACTTGGAATATGGAATATGATGCAGCTAGACTGAtttttGATTGTGTAATGGAATACATCATATTTTCATCATGAG
@M00842:98:000000000-AATBG:1:1111:18652:20869	1062	not tested	AT	24	147	TCGTAGATCTAGTCCTAACAGAGT	AGGAAGGGTCAAATGTTCTGCA	58.8375	31	F	ATATTAAATACCGATTAAATATAATTAATACTCCACCAATTATAAAATCGTAGATCTAGTCCTAACAGAGTTTTATaaaaaTGGATTGTaaaaaTATATGTTtatatatatatatatatatatatatatatatatatatatatatatataTCAAGATATGTAATCAATTGAGTGCAGAACATTTGACCCTTCCTATAATGACCCTACATGGAACGAAA
@M00842:98:000000000-AATBG:1:2104:25452:10627	1063	not tested	AT	24	139	AATCCTTTAATTAGGAATTCGTCATCA	TCTTGCTGAAGCTCAAGGC	57.7175	13	F	GTTCATAAATATTTTATTTAtttttAAATCCTTTAATTAGGAATTCGTCATCatatatTATTGTTAatatatatatatatatatatatatatatatatatatatatatatatatTAAATaaaaaTCATCATTTTACTCAAAACCAAGCCTTGAGCTTCAGCAAGAGTTAAAGATGGTGGTGACTAAATTCCCATTGTAGCATCTTTTCAttttttCTTATGTAGGGATACAAAGTATGTATGAGTTGCTGAGGCCTTATCTTGGTGGTAATA
@M00842:98:000000000-AATBG:1:2110:16246:8294	1064	not tested	AG	24	151	AGTTGCAGCGTTATTGCTATTT	GCTGGAGCAATAACAGATGGA	57.6875	37	F	TTTGATGTGTCGATATTGCtttttttCCTCTGTTTTGtttttGAATAAATTATACTGTaaaaaCCTTTCTAACttttttAATAGTTGCAGCGTTATTGCTATTTTAGGGAAGATACTCAACGTTAtttttGaaaaaCCACCagagagagagagagagagagagagagagagagagagagagagagagagGTaaaaaTAGTTTTAGAAGGCAGTCCATCTGTTATTGCTCCAGCTTCAT
@M00842:98:000000000-AATBG:1:2114:22312:26276	1065	not tested	AT	24	156	GTTTCGGTGCAATCTTTAAACCA	GGGATCAAATCTGGCCAAGA	57.9725	34	F	GAAAATATGTTTCGGTGCAATCTTTAAACCAATATTTTGAAAGCACAAATCCATAAtttttCAAGatatatatatatatatatatatatatatatatatatatatatatatatGTATGTATAAAATaaaaaTCTGAAAATTTGATCTTGGCCAGATTTGATCCCCACGTTTTAAGGAGATATTTCAttttttttCAGTAACA
@M00842:98:000000000-AATBG:1:1110:26512:6884	1066	not tested	AT	25	134	ACTAACGTGCAGAGATGGCA	CCCTACATTTCCCTTTAATAGCAAT	58.276	35	A	ATAAATTTAATTTAAAATCATATTTTGGACTAACGTGCAGAGATGGCACAAATCCCCACATAAGTACAAATGCAAATAAGAAAatatatatatatatatatatatatatatatatatatatatatatatatatAGCAATTGCTATTAAAGGGAAATGTAGGGGATGGCCTTTTGAATAGAAGGAAAAGaaaaaTATTaaaaaGGTAGTaaaaaaCGAAGCATGGACC
@M00842:98:000000000-AATBG:1:1113:10175:23786	1067	not tested	AT	26	151	ACATTGGGCGTACATAATTGCA	TGACACTTCCACTTGTTCTGGA	59.238	5	A	AAAACAACATTGGGCGTACATAATTGCATTTGCatatatatatatatatatatatatatatatatatatatatatatatatatatTTAAAATGTACTGCCAAAATATCTTTTGCAGTAAATATCTCCCAGAATAATCCAGAACAAGTGGAAGTGTCATTtgtgtgGCTAAGTTATTTTGTGCTTTGCTCATTAATAGTATTGAAGCAGCGTTAGTTACATAatatatCAAACATACCAAAAGAAAACATA
@M00842:98:000000000-AATBG:1:2110:13450:8562	1068	not tested	AG	28	211	CCAAATTTATAAGTTGTGCAGGTCA	ACGAGTTTCATAATTATTGCGTACCA	58.8885	46	F	GAAATTCCAAATTTATAAGTTGTGCAGGTCACATAAATAATTTATACTTTAAATTTAATTATACAATTTAGAGATTAagagagagagagagagagagagagagagagagagagagagagagagagagagagagAATTCTTTCATAATAACTGAAAAGAAATACTAAGTTATATCTGaaaaaTGTTGTTATTTGGTACGCAATAATTATGAAACTCGTTAGATAatatatCAACTTTTACTCCAATACTTAGTA
